# Supplementary material for: RNAseq Analysis of the Parasitic Nematode Strongyloides stercoralis Reveals Divergent Regulation of Canonical Dauer Pathways
Source: PLoS Negl Trop Dis. 2012 Oct 25;6(10):e1854. doi: 10.1371/journal.pntd.0001854 (PMC3493385; doi:10.1371/journal.pntd.0001854)
Supplement: Data S1 — Strongyloides stercoralis dauer homolog genome annotations. (GFF3) [file pntd.0001854.s014.gff3]

# gffread -E /usr/local/bin/Ss_reads/Annotations/2012-05-23_Ss_annotations_v4_all.gff -o ./2012-05-23_Ss_annotations_v4_all_fixed.gff3
##gff-version 3
contig-108213	Geneious	mRNA	63177	66728	.	-	.	ID=“Ss_pitp_1”;geneID=“Ss_pitp_1”
contig-108213	Geneious	exon	63177	63498	.	-	.	Parent=“Ss_pitp_1”
contig-108213	Geneious	exon	63546	66469	.	-	.	Parent=“Ss_pitp_1”
contig-108213	Geneious	exon	66515	66728	.	-	.	Parent=“Ss_pitp_1”
contig-108213	Geneious	CDS	63435	63498	.	-	1	Parent=“Ss_pitp_1”
contig-108213	Geneious	CDS	63546	66469	.	-	0	Parent=“Ss_pitp_1”
contig-108213	Geneious	CDS	66515	66592	.	-	0	Parent=“Ss_pitp_1”
contig-115787	Geneious	mRNA	31611	34063	.	+	.	ID=“Ss_gcy_2”;geneID=“Ss_gcy_2”
contig-115787	Geneious	exon	31611	31656	.	+	.	Parent=“Ss_gcy_2”
contig-115787	Geneious	exon	31701	34063	.	+	.	Parent=“Ss_gcy_2”
contig-115787	Geneious	CDS	31618	31656	.	+	0	Parent=“Ss_gcy_2”
contig-115787	Geneious	CDS	31701	33983	.	+	0	Parent=“Ss_gcy_2”
contig-11928	Geneious	mRNA	39010	40399	.	-	.	ID=“Ss_gpa_3”;geneID=“Ss_gpa_3”
contig-11928	Geneious	exon	39010	39258	.	-	.	Parent=“Ss_gpa_3”
contig-11928	Geneious	exon	39299	39452	.	-	.	Parent=“Ss_gpa_3”
contig-11928	Geneious	exon	39491	39620	.	-	.	Parent=“Ss_gpa_3”
contig-11928	Geneious	exon	39663	40097	.	-	.	Parent=“Ss_gpa_3”
contig-11928	Geneious	exon	40147	40189	.	-	.	Parent=“Ss_gpa_3”
contig-11928	Geneious	exon	40240	40399	.	-	.	Parent=“Ss_gpa_3”
contig-11928	Geneious	CDS	39071	39258	.	-	2	Parent=“Ss_gpa_3”
contig-11928	Geneious	CDS	39299	39452	.	-	0	Parent=“Ss_gpa_3”
contig-11928	Geneious	CDS	39491	39620	.	-	1	Parent=“Ss_gpa_3”
contig-11928	Geneious	CDS	39663	40097	.	-	1	Parent=“Ss_gpa_3”
contig-11928	Geneious	CDS	40147	40189	.	-	2	Parent=“Ss_gpa_3”
contig-11928	Geneious	CDS	40240	40357	.	-	0	Parent=“Ss_gpa_3”
contig-120080	Geneious	mRNA	17515	19141	.	-	.	ID=“Ss_lint_1”;geneID=“Ss_lint_1”
contig-120080	Geneious	exon	17515	17734	.	-	.	Parent=“Ss_lint_1”
contig-120080	Geneious	exon	17779	19141	.	-	.	Parent=“Ss_lint_1”
contig-120080	Geneious	CDS	17519	17734	.	-	0	Parent=“Ss_lint_1”
contig-120080	Geneious	CDS	17779	19074	.	-	0	Parent=“Ss_lint_1”
contig-12066	Geneious	mRNA	47317	49857	.	+	.	ID=“Ss_tax_4”;geneID=“Ss_tax_4”
contig-12066	Geneious	exon	47317	49573	.	+	.	Parent=“Ss_tax_4”
contig-12066	Geneious	exon	49621	49857	.	+	.	Parent=“Ss_tax_4”
contig-12066	Geneious	CDS	47391	49573	.	+	0	Parent=“Ss_tax_4”
contig-12066	Geneious	CDS	49621	49834	.	+	1	Parent=“Ss_tax_4”
contig-120773	Geneious	mRNA	2344	3281	.	-	.	ID=“Ss_sod_1”;geneID=“Ss_sod_1”
contig-120773	Geneious	exon	2344	3101	.	-	.	Parent=“Ss_sod_1”
contig-120773	Geneious	exon	3148	3281	.	-	.	Parent=“Ss_sod_1”
contig-120773	Geneious	CDS	2480	3101	.	-	1	Parent=“Ss_sod_1”
contig-120773	Geneious	CDS	3148	3188	.	-	0	Parent=“Ss_sod_1”
contig-121098	Geneious	transcript	167430	169534	.	+	.	ID=“Ss_age_1_ncRNA_1”;geneID=“Ss_age_1_ncRNA”
contig-121098	Geneious	exon	167430	168230	.	+	.	Parent=“Ss_age_1_ncRNA_1”
contig-121098	Geneious	exon	168372	168488	.	+	.	Parent=“Ss_age_1_ncRNA_1”
contig-121098	Geneious	exon	168541	168695	.	+	.	Parent=“Ss_age_1_ncRNA_1”
contig-121098	Geneious	exon	168759	169045	.	+	.	Parent=“Ss_age_1_ncRNA_1”
contig-121098	Geneious	exon	169242	169534	.	+	.	Parent=“Ss_age_1_ncRNA_1”
contig-121098	Geneious	transcript	167430	169534	.	+	.	ID=“Ss_age_1_ncRNA_2”;geneID=“Ss_age_1_ncRNA”
contig-121098	Geneious	exon	167430	168230	.	+	.	Parent=“Ss_age_1_ncRNA_2”
contig-121098	Geneious	exon	168372	168695	.	+	.	Parent=“Ss_age_1_ncRNA_2”
contig-121098	Geneious	exon	168759	169045	.	+	.	Parent=“Ss_age_1_ncRNA_2”
contig-121098	Geneious	exon	169338	169534	.	+	.	Parent=“Ss_age_1_ncRNA_2”
contig-121098	Geneious	mRNA	167513	171713	.	-	.	ID=“Ss_age_1”;geneID=“Ss_age_1”
contig-121098	Geneious	exon	167513	170692	.	-	.	Parent=“Ss_age_1”
contig-121098	Geneious	exon	171017	171491	.	-	.	Parent=“Ss_age_1”
contig-121098	Geneious	exon	171537	171713	.	-	.	Parent=“Ss_age_1”
contig-121098	Geneious	CDS	167545	170692	.	-	1	Parent=“Ss_age_1”
contig-121098	Geneious	CDS	171017	171491	.	-	2	Parent=“Ss_age_1”
contig-121098	Geneious	CDS	171537	171543	.	-	0	Parent=“Ss_age_1”
contig-12139	Geneious	mRNA	61816	63772	.	+	.	ID=“Ss_aap_1”;geneID=“Ss_aap_1”
contig-12139	Geneious	exon	61816	62497	.	+	.	Parent=“Ss_aap_1”
contig-12139	Geneious	exon	62545	63772	.	+	.	Parent=“Ss_aap_1”
contig-12139	Geneious	CDS	61922	62497	.	+	0	Parent=“Ss_aap_1”
contig-12139	Geneious	CDS	62545	63723	.	+	0	Parent=“Ss_aap_1”
contig-12233	Geneious	mRNA	45117	45910	.	-	.	ID=“Ss_ilp_3”;geneID=“Ss_ilp_3”
contig-12233	Geneious	exon	45117	45468	.	-	.	Parent=“Ss_ilp_3”
contig-12233	Geneious	exon	45526	45910	.	-	.	Parent=“Ss_ilp_3”
contig-12233	Geneious	CDS	45392	45468	.	-	2	Parent=“Ss_ilp_3”
contig-12233	Geneious	CDS	45526	45862	.	-	0	Parent=“Ss_ilp_3”
contig-122676	Geneious	mRNA	57644	61268	.	+	.	ID=“Ss_gcy_11_a”;geneID=“Ss_gcy_11”
contig-122676	Geneious	exon	57644	58675	.	+	.	Parent=“Ss_gcy_11_a”
contig-122676	Geneious	exon	58718	59581	.	+	.	Parent=“Ss_gcy_11_a”
contig-122676	Geneious	exon	59630	61268	.	+	.	Parent=“Ss_gcy_11_a”
contig-122676	Geneious	CDS	57650	58675	.	+	0	Parent=“Ss_gcy_11_a”
contig-122676	Geneious	CDS	58718	59581	.	+	0	Parent=“Ss_gcy_11_a”
contig-122676	Geneious	CDS	59630	61198	.	+	0	Parent=“Ss_gcy_11_a”
contig-122676	Geneious	mRNA	57644	61268	.	+	.	ID=“Ss_gcy_11_b”;geneID=“Ss_gcy_11”
contig-122676	Geneious	exon	57644	58675	.	+	.	Parent=“Ss_gcy_11_b”
contig-122676	Geneious	exon	58718	59581	.	+	.	Parent=“Ss_gcy_11_b”
contig-122676	Geneious	exon	59630	59981	.	+	.	Parent=“Ss_gcy_11_b”
contig-122676	Geneious	exon	60036	61268	.	+	.	Parent=“Ss_gcy_11_b”
contig-122676	Geneious	CDS	57650	58675	.	+	0	Parent=“Ss_gcy_11_b”
contig-122676	Geneious	CDS	58718	59581	.	+	0	Parent=“Ss_gcy_11_b”
contig-122676	Geneious	CDS	59630	59981	.	+	0	Parent=“Ss_gcy_11_b”
contig-122676	Geneious	CDS	60036	61198	.	+	2	Parent=“Ss_gcy_11_b”
contig-124373	Geneious	mRNA	16205	17851	.	-	.	ID=“Ss_sgk_1”;geneID=“Ss_sgk_1”
contig-124373	Geneious	exon	16205	16559	.	-	.	Parent=“Ss_sgk_1”
contig-124373	Geneious	exon	16605	16932	.	-	.	Parent=“Ss_sgk_1”
contig-124373	Geneious	exon	16979	17365	.	-	.	Parent=“Ss_sgk_1”
contig-124373	Geneious	exon	17408	17700	.	-	.	Parent=“Ss_sgk_1”
contig-124373	Geneious	exon	17761	17851	.	-	.	Parent=“Ss_sgk_1”
contig-124373	Geneious	CDS	16263	16559	.	-	0	Parent=“Ss_sgk_1”
contig-124373	Geneious	CDS	16605	16932	.	-	1	Parent=“Ss_sgk_1”
contig-124373	Geneious	CDS	16979	17365	.	-	1	Parent=“Ss_sgk_1”
contig-124373	Geneious	CDS	17408	17700	.	-	0	Parent=“Ss_sgk_1”
contig-124373	Geneious	CDS	17761	17847	.	-	0	Parent=“Ss_sgk_1”
contig-136694	Geneious	mRNA	1894	3784	.	-	.	ID=“Ss_smad_5”;geneID=“Ss_smad_5”
contig-136694	Geneious	exon	1894	3189	.	-	.	Parent=“Ss_smad_5”
contig-136694	Geneious	exon	3246	3588	.	-	.	Parent=“Ss_smad_5”
contig-136694	Geneious	exon	3646	3784	.	-	.	Parent=“Ss_smad_5”
contig-136694	Geneious	CDS	1982	3189	.	-	2	Parent=“Ss_smad_5”
contig-136694	Geneious	CDS	3246	3588	.	-	0	Parent=“Ss_smad_5”
contig-136694	Geneious	CDS	3646	3765	.	-	0	Parent=“Ss_smad_5”
contig-136978	Geneious	mRNA	21964	24132	.	+	.	ID=“Ss_acs_19”;geneID=“Ss_acs_19”
contig-136978	Geneious	exon	21964	24132	.	+	.	Parent=“Ss_acs_19”
contig-136978	Geneious	CDS	21977	24025	.	+	0	Parent=“Ss_acs_19”
contig-138349	Geneious	mRNA	10866	12470	.	+	.	ID=“Ss_cyp_10”;geneID=“Ss_cyp_10”
contig-138349	Geneious	exon	10866	11442	.	+	.	Parent=“Ss_cyp_10”
contig-138349	Geneious	exon	11492	12470	.	+	.	Parent=“Ss_cyp_10”
contig-138349	Geneious	CDS	10866	11442	.	+	0	Parent=“Ss_cyp_10”
contig-138349	Geneious	CDS	11492	12423	.	+	2	Parent=“Ss_cyp_10”
contig-14142	Geneious	mRNA	52713	55126	.	-	.	ID=“Ss_daf_1”;geneID=“Ss_daf_1”
contig-14142	Geneious	exon	52713	54495	.	-	.	Parent=“Ss_daf_1”
contig-14142	Geneious	exon	54551	54858	.	-	.	Parent=“Ss_daf_1”
contig-14142	Geneious	exon	54935	55126	.	-	.	Parent=“Ss_daf_1”
contig-14142	Geneious	CDS	52963	54495	.	-	0	Parent=“Ss_daf_1”
contig-14142	Geneious	CDS	54551	54858	.	-	2	Parent=“Ss_daf_1”
contig-14142	Geneious	CDS	54935	55112	.	-	0	Parent=“Ss_daf_1”
contig-142940	Geneious	mRNA	13786	16069	.	+	.	ID=“Ss_pptr_1”;geneID=“Ss_pptr_1”
contig-142940	Geneious	exon	13786	14299	.	+	.	Parent=“Ss_pptr_1”
contig-142940	Geneious	exon	14385	15531	.	+	.	Parent=“Ss_pptr_1”
contig-142940	Geneious	exon	15581	16069	.	+	.	Parent=“Ss_pptr_1”
contig-142940	Geneious	CDS	14059	14299	.	+	0	Parent=“Ss_pptr_1”
contig-142940	Geneious	CDS	14385	15531	.	+	2	Parent=“Ss_pptr_1”
contig-142940	Geneious	CDS	15581	15728	.	+	1	Parent=“Ss_pptr_1”
contig-143745	Geneious	mRNA	40121	41619	.	+	.	ID=“Ss_tigl_1”;geneID=“Ss_tigl_1”
contig-143745	Geneious	exon	40121	40473	.	+	.	Parent=“Ss_tigl_1”
contig-143745	Geneious	exon	40516	40706	.	+	.	Parent=“Ss_tigl_1”
contig-143745	Geneious	exon	40753	41619	.	+	.	Parent=“Ss_tigl_1”
contig-143745	Geneious	CDS	40367	40473	.	+	0	Parent=“Ss_tigl_1”
contig-143745	Geneious	CDS	40516	40706	.	+	1	Parent=“Ss_tigl_1”
contig-143745	Geneious	CDS	40753	41564	.	+	2	Parent=“Ss_tigl_1”
contig-145787	Geneious	mRNA	51323	52376	.	+	.	ID=“Ss_tgh_3”;geneID=“Ss_tgh_3”
contig-145787	Geneious	exon	51323	51391	.	+	.	Parent=“Ss_tgh_3”
contig-145787	Geneious	exon	51441	52376	.	+	.	Parent=“Ss_tgh_3”
contig-145787	Geneious	CDS	51323	51391	.	+	0	Parent=“Ss_tgh_3”
contig-145787	Geneious	CDS	51441	52358	.	+	0	Parent=“Ss_tgh_3”
contig-146981	Geneious	mRNA	25158	27137	.	+	.	ID=“Ss_lint_2”;geneID=“Ss_lint_2”
contig-146981	Geneious	exon	25158	26050	.	+	.	Parent=“Ss_lint_2”
contig-146981	Geneious	exon	26103	27137	.	+	.	Parent=“Ss_lint_2”
contig-146981	Geneious	CDS	25614	26050	.	+	0	Parent=“Ss_lint_2”
contig-146981	Geneious	CDS	26103	27006	.	+	1	Parent=“Ss_lint_2”
contig-14714	Geneious	mRNA	48647	50155	.	+	.	ID=“Ss_pdp_1”;geneID=“Ss_pdp_1”
contig-14714	Geneious	exon	48647	49536	.	+	.	Parent=“Ss_pdp_1”
contig-14714	Geneious	exon	49590	50155	.	+	.	Parent=“Ss_pdp_1”
contig-14714	Geneious	CDS	48753	49536	.	+	0	Parent=“Ss_pdp_1”
contig-14714	Geneious	CDS	49590	50149	.	+	2	Parent=“Ss_pdp_1”
contig-1493	Geneious	mRNA	54033	54770	.	+	.	ID=“Ss_ilp_1”;geneID=“Ss_ilp_1”
contig-1493	Geneious	exon	54033	54459	.	+	.	Parent=“Ss_ilp_1”
contig-1493	Geneious	exon	54515	54770	.	+	.	Parent=“Ss_ilp_1”
contig-1493	Geneious	CDS	54258	54459	.	+	0	Parent=“Ss_ilp_1”
contig-1493	Geneious	CDS	54515	54687	.	+	2	Parent=“Ss_ilp_1”
contig-1493	Geneious	mRNA	59962	62216	.	+	.	ID=“Ss_dbl_2”;geneID=“Ss_dbl_2”
contig-1493	Geneious	exon	59962	60188	.	+	.	Parent=“Ss_dbl_2”
contig-1493	Geneious	exon	60232	60375	.	+	.	Parent=“Ss_dbl_2”
contig-1493	Geneious	exon	60717	60784	.	+	.	Parent=“Ss_dbl_2”
contig-1493	Geneious	exon	60835	61041	.	+	.	Parent=“Ss_dbl_2”
contig-1493	Geneious	exon	61094	62216	.	+	.	Parent=“Ss_dbl_2”
contig-1493	Geneious	CDS	59999	60188	.	+	0	Parent=“Ss_dbl_2”
contig-1493	Geneious	CDS	60232	60375	.	+	2	Parent=“Ss_dbl_2”
contig-1493	Geneious	CDS	60717	60784	.	+	2	Parent=“Ss_dbl_2”
contig-1493	Geneious	CDS	60835	61041	.	+	0	Parent=“Ss_dbl_2”
contig-1493	Geneious	CDS	61094	61939	.	+	0	Parent=“Ss_dbl_2”
contig-1543	Geneious	mRNA	94976	96190	.	+	.	ID=“Ss_strm_1”;geneID=“Ss_strm_1”
contig-1543	Geneious	exon	94976	95131	.	+	.	Parent=“Ss_strm_1”
contig-1543	Geneious	exon	95196	96190	.	+	.	Parent=“Ss_strm_1”
contig-1543	Geneious	CDS	95069	95131	.	+	0	Parent=“Ss_strm_1”
contig-1543	Geneious	CDS	95196	96131	.	+	0	Parent=“Ss_strm_1”
contig-15652	Geneious	mRNA	132	1422	.	+	.	ID=“Ss_asna_1”;geneID=“Ss_asna_1”
contig-15652	Geneious	exon	132	362	.	+	.	Parent=“Ss_asna_1”
contig-15652	Geneious	exon	412	1422	.	+	.	Parent=“Ss_asna_1”
contig-15652	Geneious	CDS	259	362	.	+	0	Parent=“Ss_asna_1”
contig-15652	Geneious	CDS	412	1312	.	+	1	Parent=“Ss_asna_1”
contig-158479	Geneious	mRNA	15766	18860	.	+	.	ID=“Ss_ist_1”;geneID=“Ss_ist_1”
contig-158479	Geneious	exon	15766	15996	.	+	.	Parent=“Ss_ist_1”
contig-158479	Geneious	exon	16034	16174	.	+	.	Parent=“Ss_ist_1”
contig-158479	Geneious	exon	16238	16645	.	+	.	Parent=“Ss_ist_1”
contig-158479	Geneious	exon	16694	18860	.	+	.	Parent=“Ss_ist_1”
contig-158479	Geneious	CDS	15826	15996	.	+	0	Parent=“Ss_ist_1”
contig-158479	Geneious	CDS	16034	16174	.	+	0	Parent=“Ss_ist_1”
contig-158479	Geneious	CDS	16238	16645	.	+	0	Parent=“Ss_ist_1”
contig-158479	Geneious	CDS	16694	18781	.	+	0	Parent=“Ss_ist_1”
contig-16004	Geneious	mRNA	84175	85275	.	+	.	ID=“Ss_ftt_2”;geneID=“Ss_ftt_2”
contig-16004	Geneious	exon	84175	84273	.	+	.	Parent=“Ss_ftt_2”
contig-16004	Geneious	exon	84364	84736	.	+	.	Parent=“Ss_ftt_2”
contig-16004	Geneious	exon	84787	85275	.	+	.	Parent=“Ss_ftt_2”
contig-16004	Geneious	CDS	84223	84273	.	+	0	Parent=“Ss_ftt_2”
contig-16004	Geneious	CDS	84364	84736	.	+	0	Parent=“Ss_ftt_2”
contig-16004	Geneious	CDS	84787	85100	.	+	2	Parent=“Ss_ftt_2”
contig-164035	Geneious	mRNA	163921	165168	.	+	.	ID=“Ss_tgh_4”;geneID=“Ss_tgh_4”
contig-164035	Geneious	CDS	163921	163959	.	+	0	Parent=“Ss_tgh_4”
contig-164035	Geneious	CDS	164224	165168	.	+	0	Parent=“Ss_tgh_4”
contig-175669	Geneious	mRNA	21350	22858	.	-	.	ID=“Ss_daf_36”;geneID=“Ss_daf_36”
contig-175669	Geneious	exon	21350	21614	.	-	.	Parent=“Ss_daf_36”
contig-175669	Geneious	exon	21661	22605	.	-	.	Parent=“Ss_daf_36”
contig-175669	Geneious	exon	22656	22858	.	-	.	Parent=“Ss_daf_36”
contig-175669	Geneious	CDS	21432	21614	.	-	0	Parent=“Ss_daf_36”
contig-175669	Geneious	CDS	21661	22605	.	-	0	Parent=“Ss_daf_36”
contig-175669	Geneious	CDS	22656	22853	.	-	0	Parent=“Ss_daf_36”
contig-177297	Geneious	mRNA	16621	16940	.	-	.	ID=“Ss_ilp_5”;geneID=“Ss_ilp_5”
contig-177297	Geneious	exon	16621	16940	.	-	.	Parent=“Ss_ilp_5”
contig-177297	Geneious	CDS	16652	16939	.	-	0	Parent=“Ss_ilp_5”
contig-177297	Geneious	mRNA	17144	17538	.	-	.	ID=“Ss_ilp_2”;geneID=“Ss_ilp_2”
contig-177297	Geneious	exon	17144	17538	.	-	.	Parent=“Ss_ilp_2”
contig-177297	Geneious	CDS	17243	17530	.	-	0	Parent=“Ss_ilp_2”
contig-177297	Geneious	mRNA	95599	98561	.	-	.	ID=“Ss_smad_7a”;geneID=“Ss_smad_7”
contig-177297	Geneious	exon	95599	96040	.	-	.	Parent=“Ss_smad_7a”
contig-177297	Geneious	exon	96091	97708	.	-	.	Parent=“Ss_smad_7a”
contig-177297	Geneious	exon	97756	98561	.	-	.	Parent=“Ss_smad_7a”
contig-177297	Geneious	CDS	95719	96040	.	-	1	Parent=“Ss_smad_7a”
contig-177297	Geneious	CDS	96091	97708	.	-	2	Parent=“Ss_smad_7a”
contig-177297	Geneious	CDS	97756	98236	.	-	0	Parent=“Ss_smad_7a”
contig-177297	Geneious	mRNA	95599	98561	.	-	.	ID=“Ss_smad_7b”;geneID=“Ss_smad_7”
contig-177297	Geneious	exon	95599	96040	.	-	.	Parent=“Ss_smad_7b”
contig-177297	Geneious	exon	96091	97708	.	-	.	Parent=“Ss_smad_7b”
contig-177297	Geneious	exon	97756	98292	.	-	.	Parent=“Ss_smad_7b”
contig-177297	Geneious	exon	98331	98561	.	-	.	Parent=“Ss_smad_7b”
contig-177297	Geneious	CDS	95719	96040	.	-	1	Parent=“Ss_smad_7b”
contig-177297	Geneious	CDS	96091	97708	.	-	2	Parent=“Ss_smad_7b”
contig-177297	Geneious	CDS	97756	98236	.	-	0	Parent=“Ss_smad_7b”
contig-177297	Geneious	mRNA	95599	98561	.	-	.	ID=“Ss_smad_7c”;geneID=“Ss_smad_7”
contig-177297	Geneious	exon	95599	96040	.	-	.	Parent=“Ss_smad_7c”
contig-177297	Geneious	exon	96091	97708	.	-	.	Parent=“Ss_smad_7c”
contig-177297	Geneious	exon	97756	98271	.	-	.	Parent=“Ss_smad_7c”
contig-177297	Geneious	exon	98331	98561	.	-	.	Parent=“Ss_smad_7c”
contig-177297	Geneious	CDS	95719	96040	.	-	1	Parent=“Ss_smad_7c”
contig-177297	Geneious	CDS	96091	97708	.	-	2	Parent=“Ss_smad_7c”
contig-177297	Geneious	CDS	97756	98236	.	-	0	Parent=“Ss_smad_7c”
contig-177297	Geneious	transcript	97000	98561	.	+	.	ID=“Ss_smad_ncRNA_1”;geneID=“Ss_smad_7_ncRNA”
contig-177297	Geneious	exon	97000	98079	.	+	.	Parent=“Ss_smad_ncRNA_1”
contig-177297	Geneious	exon	98119	98561	.	+	.	Parent=“Ss_smad_ncRNA_1”
contig-177297	Geneious	transcript	97000	98561	.	+	.	ID=“Ss_smad_ncRNA_2”;geneID=“Ss_smad_7_ncRNA”
contig-177297	Geneious	exon	97000	98079	.	+	.	Parent=“Ss_smad_ncRNA_2”
contig-177297	Geneious	exon	98128	98561	.	+	.	Parent=“Ss_smad_ncRNA_2”
contig-177448	Geneious	mRNA	45835	47563	.	+	.	ID=“Ss_lev_9_a”;geneID=“Ss_lev_9”
contig-177448	Geneious	exon	45835	47408	.	+	.	Parent=“Ss_lev_9_a”
contig-177448	Geneious	exon	47449	47563	.	+	.	Parent=“Ss_lev_9_a”
contig-177448	Geneious	CDS	45923	47408	.	+	0	Parent=“Ss_lev_9_a”
contig-177448	Geneious	CDS	47449	47462	.	+	2	Parent=“Ss_lev_9_a”
contig-177448	Geneious	mRNA	45835	50275	.	+	.	ID=“Ss_lev_9_b”;geneID=“Ss_lev_9”
contig-177448	Geneious	exon	45835	47618	.	+	.	Parent=“Ss_lev_9_b”
contig-177448	Geneious	exon	47660	47826	.	+	.	Parent=“Ss_lev_9_b”
contig-177448	Geneious	exon	47882	50275	.	+	.	Parent=“Ss_lev_9_b”
contig-177448	Geneious	CDS	45923	47618	.	+	0	Parent=“Ss_lev_9_b”
contig-177448	Geneious	CDS	47660	47826	.	+	2	Parent=“Ss_lev_9_b”
contig-177448	Geneious	CDS	47882	50230	.	+	0	Parent=“Ss_lev_9_b”
contig-177448	Geneious	transcript	45923	50230	.	-	.	ID=“Ss_lev_9_ncRNA”;geneID=“Ss_lev_9_ncRNA_1”
contig-177448	Geneious	exon	45923	46697	.	-	.	Parent=“Ss_lev_9_ncRNA”
contig-177448	Geneious	exon	46744	48317	.	-	.	Parent=“Ss_lev_9_ncRNA”
contig-177448	Geneious	exon	48399	48616	.	-	.	Parent=“Ss_lev_9_ncRNA”
contig-177448	Geneious	exon	48675	50230	.	-	.	Parent=“Ss_lev_9_ncRNA”
contig-181412	Geneious	mRNA	4631	5339	.	+	.	ID=“Ss_tgh_7”;geneID=“Ss_tgh_7”
contig-181412	Geneious	exon	4631	4693	.	+	.	Parent=“Ss_tgh_7”
contig-181412	Geneious	exon	4739	5083	.	+	.	Parent=“Ss_tgh_7”
contig-181412	Geneious	exon	5132	5339	.	+	.	Parent=“Ss_tgh_7”
contig-181412	Geneious	CDS	4664	4693	.	+	0	Parent=“Ss_tgh_7”
contig-181412	Geneious	CDS	4739	5083	.	+	0	Parent=“Ss_tgh_7”
contig-181412	Geneious	CDS	5132	5305	.	+	0	Parent=“Ss_tgh_7”
contig-192295	Geneious	mRNA	32505	33063	.	-	.	ID=“Ss_ilp_4”;geneID=“Ss_ilp_4”
contig-192295	Geneious	exon	32505	32944	.	-	.	Parent=“Ss_ilp_4”
contig-192295	Geneious	exon	32993	33063	.	-	.	Parent=“Ss_ilp_4”
contig-192295	Geneious	CDS	32596	32944	.	-	1	Parent=“Ss_ilp_4”
contig-192295	Geneious	CDS	32993	33036	.	-	0	Parent=“Ss_ilp_4”
contig-205002	Geneious	transcript	67683	69325	.	+	.	ID=“Ss_cyp_9_ncRNA_1”;geneID=“Ss_cyp_9_ncRNA_1”
contig-205002	Geneious	exon	67683	68246	.	+	.	Parent=“Ss_cyp_9_ncRNA_1”
contig-205002	Geneious	exon	68298	68707	.	+	.	Parent=“Ss_cyp_9_ncRNA_1”
contig-205002	Geneious	exon	68760	69325	.	+	.	Parent=“Ss_cyp_9_ncRNA_1”
contig-205002	Geneious	transcript	67684	69325	.	+	.	ID=“Ss_cyp_9_ncRNA_2”;geneID=“Ss_cyp_9_ncRNA_2”
contig-205002	Geneious	exon	67684	68292	.	+	.	Parent=“Ss_cyp_9_ncRNA_2”
contig-205002	Geneious	exon	68344	68707	.	+	.	Parent=“Ss_cyp_9_ncRNA_2”
contig-205002	Geneious	exon	68760	69325	.	+	.	Parent=“Ss_cyp_9_ncRNA_2”
contig-205002	Geneious	mRNA	67684	69431	.	-	.	ID=“Ss_cyp_9”;geneID=“Ss_cyp_9”
contig-205002	Geneious	exon	67684	69431	.	-	.	Parent=“Ss_cyp_9”
contig-205002	Geneious	CDS	67738	69345	.	-	0	Parent=“Ss_cyp_9”
contig-205002	Geneious	mRNA	95749	96957	.	+	.	ID=“Ss_scdh_16”;geneID=“Ss_scdh_16”
contig-205002	Geneious	exon	95749	96121	.	+	.	Parent=“Ss_scdh_16”
contig-205002	Geneious	exon	96182	96614	.	+	.	Parent=“Ss_scdh_16”
contig-205002	Geneious	exon	96668	96957	.	+	.	Parent=“Ss_scdh_16”
contig-205002	Geneious	CDS	95768	96121	.	+	0	Parent=“Ss_scdh_16”
contig-205002	Geneious	CDS	96182	96614	.	+	0	Parent=“Ss_scdh_16”
contig-205002	Geneious	CDS	96668	96957	.	+	2	Parent=“Ss_scdh_16”
contig-22815	Geneious	mRNA	34038	35612	.	+	.	ID=“Ss_udpgt_2”;geneID=“Ss_udpgt_2”
contig-22815	Geneious	exon	34038	34537	.	+	.	Parent=“Ss_udpgt_2”
contig-22815	Geneious	exon	34579	35612	.	+	.	Parent=“Ss_udpgt_2”
contig-22815	Geneious	CDS	34051	34537	.	+	0	Parent=“Ss_udpgt_2”
contig-22815	Geneious	CDS	34579	35612	.	+	2	Parent=“Ss_udpgt_2”
contig-23482	Geneious	mRNA	80906	82687	.	+	.	ID=“Ss_smad_2”;geneID=“Ss_smad_2”
contig-23482	Geneious	exon	80906	81129	.	+	.	Parent=“Ss_smad_2”
contig-23482	Geneious	exon	81275	82401	.	+	.	Parent=“Ss_smad_2”
contig-23482	Geneious	exon	82483	82687	.	+	.	Parent=“Ss_smad_2”
contig-23482	Geneious	CDS	81063	81129	.	+	0	Parent=“Ss_smad_2”
contig-23482	Geneious	CDS	81275	82401	.	+	2	Parent=“Ss_smad_2”
contig-23482	Geneious	CDS	82483	82545	.	+	0	Parent=“Ss_smad_2”
contig-24357	Geneious	mRNA	3103	12843	.	+	.	ID=“Ss_daf_12_b”;geneID=“Ss_daf_12”
contig-24357	Geneious	exon	3103	4043	.	+	.	Parent=“Ss_daf_12_b”
contig-24357	Geneious	exon	10059	10385	.	+	.	Parent=“Ss_daf_12_b”
contig-24357	Geneious	exon	10443	12118	.	+	.	Parent=“Ss_daf_12_b”
contig-24357	Geneious	exon	12178	12843	.	+	.	Parent=“Ss_daf_12_b”
contig-24357	Geneious	CDS	3375	4043	.	+	0	Parent=“Ss_daf_12_b”
contig-24357	Geneious	CDS	10059	10385	.	+	0	Parent=“Ss_daf_12_b”
contig-24357	Geneious	CDS	10443	12118	.	+	0	Parent=“Ss_daf_12_b”
contig-24357	Geneious	CDS	12178	12349	.	+	1	Parent=“Ss_daf_12_b”
contig-24357	Geneious	mRNA	3103	12843	.	+	.	ID=“Ss_daf_12_d”;geneID=“Ss_daf_12”
contig-24357	Geneious	exon	3103	4043	.	+	.	Parent=“Ss_daf_12_d”
contig-24357	Geneious	exon	9490	9670	.	+	.	Parent=“Ss_daf_12_d”
contig-24357	Geneious	exon	10059	10385	.	+	.	Parent=“Ss_daf_12_d”
contig-24357	Geneious	exon	10443	12118	.	+	.	Parent=“Ss_daf_12_d”
contig-24357	Geneious	exon	12178	12843	.	+	.	Parent=“Ss_daf_12_d”
contig-24357	Geneious	CDS	9587	9670	.	+	0	Parent=“Ss_daf_12_d”
contig-24357	Geneious	CDS	10059	10385	.	+	0	Parent=“Ss_daf_12_d”
contig-24357	Geneious	CDS	10443	12118	.	+	0	Parent=“Ss_daf_12_d”
contig-24357	Geneious	CDS	12178	12349	.	+	1	Parent=“Ss_daf_12_d”
contig-24357	Geneious	mRNA	5782	12843	.	+	.	ID=“Ss_daf_12_e”;geneID=“Ss_daf_12”
contig-24357	Geneious	exon	5782	5938	.	+	.	Parent=“Ss_daf_12_e”
contig-24357	Geneious	exon	10059	10385	.	+	.	Parent=“Ss_daf_12_e”
contig-24357	Geneious	exon	10443	12118	.	+	.	Parent=“Ss_daf_12_e”
contig-24357	Geneious	exon	12178	12843	.	+	.	Parent=“Ss_daf_12_e”
contig-24357	Geneious	CDS	10065	10385	.	+	0	Parent=“Ss_daf_12_e”
contig-24357	Geneious	CDS	10443	12118	.	+	0	Parent=“Ss_daf_12_e”
contig-24357	Geneious	CDS	12178	12349	.	+	1	Parent=“Ss_daf_12_e”
contig-24357	Geneious	mRNA	5782	12843	.	+	.	ID=“Ss_daf_12_f”;geneID=“Ss_daf_12”
contig-24357	Geneious	exon	5782	6581	.	+	.	Parent=“Ss_daf_12_f”
contig-24357	Geneious	exon	9490	9670	.	+	.	Parent=“Ss_daf_12_f”
contig-24357	Geneious	exon	10059	10385	.	+	.	Parent=“Ss_daf_12_f”
contig-24357	Geneious	exon	10443	12118	.	+	.	Parent=“Ss_daf_12_f”
contig-24357	Geneious	exon	12178	12843	.	+	.	Parent=“Ss_daf_12_f”
contig-24357	Geneious	CDS	9587	9670	.	+	0	Parent=“Ss_daf_12_f”
contig-24357	Geneious	CDS	10059	10385	.	+	0	Parent=“Ss_daf_12_f”
contig-24357	Geneious	CDS	10443	12118	.	+	0	Parent=“Ss_daf_12_f”
contig-24357	Geneious	CDS	12178	12349	.	+	1	Parent=“Ss_daf_12_f”
contig-24357	Geneious	mRNA	5782	12843	.	+	.	ID=“Ss_daf_12_g”;geneID=“Ss_daf_12”
contig-24357	Geneious	exon	5782	6581	.	+	.	Parent=“Ss_daf_12_g”
contig-24357	Geneious	exon	10059	10385	.	+	.	Parent=“Ss_daf_12_g”
contig-24357	Geneious	exon	10443	12118	.	+	.	Parent=“Ss_daf_12_g”
contig-24357	Geneious	exon	12178	12843	.	+	.	Parent=“Ss_daf_12_g”
contig-24357	Geneious	CDS	10065	10385	.	+	0	Parent=“Ss_daf_12_g”
contig-24357	Geneious	CDS	10443	12118	.	+	0	Parent=“Ss_daf_12_g”
contig-24357	Geneious	CDS	12178	12349	.	+	1	Parent=“Ss_daf_12_g”
contig-24357	Geneious	mRNA	9449	12843	.	+	.	ID=“Ss_daf_12_c”;geneID=“Ss_daf_12”
contig-24357	Geneious	exon	9449	10385	.	+	.	Parent=“Ss_daf_12_c”
contig-24357	Geneious	exon	10443	12118	.	+	.	Parent=“Ss_daf_12_c”
contig-24357	Geneious	exon	12178	12843	.	+	.	Parent=“Ss_daf_12_c”
contig-24357	Geneious	CDS	10065	10385	.	+	0	Parent=“Ss_daf_12_c”
contig-24357	Geneious	CDS	10443	12118	.	+	0	Parent=“Ss_daf_12_c”
contig-24357	Geneious	CDS	12178	12349	.	+	1	Parent=“Ss_daf_12_c”
contig-24357	Geneious	mRNA	9490	12843	.	+	.	ID=“Ss_daf_12_a”;geneID=“Ss_daf_12”
contig-24357	Geneious	exon	9490	9670	.	+	.	Parent=“Ss_daf_12_a”
contig-24357	Geneious	exon	10059	10385	.	+	.	Parent=“Ss_daf_12_a”
contig-24357	Geneious	exon	10443	12118	.	+	.	Parent=“Ss_daf_12_a”
contig-24357	Geneious	exon	12178	12843	.	+	.	Parent=“Ss_daf_12_a”
contig-24357	Geneious	CDS	9587	9670	.	+	0	Parent=“Ss_daf_12_a”
contig-24357	Geneious	CDS	10059	10385	.	+	0	Parent=“Ss_daf_12_a”
contig-24357	Geneious	CDS	10443	12118	.	+	0	Parent=“Ss_daf_12_a”
contig-24357	Geneious	CDS	12178	12349	.	+	1	Parent=“Ss_daf_12_a”
contig-26693	Geneious	mRNA	23187	27384	.	+	.	ID=“Ss_akt_1a”;geneID=“Ss_akt_1”
contig-26693	Geneious	exon	23187	23467	.	+	.	Parent=“Ss_akt_1a”
contig-26693	Geneious	exon	25511	26152	.	+	.	Parent=“Ss_akt_1a”
contig-26693	Geneious	exon	26203	27384	.	+	.	Parent=“Ss_akt_1a”
contig-26693	Geneious	CDS	23240	23467	.	+	0	Parent=“Ss_akt_1a”
contig-26693	Geneious	CDS	25511	26152	.	+	0	Parent=“Ss_akt_1a”
contig-26693	Geneious	CDS	26203	27075	.	+	0	Parent=“Ss_akt_1a”
contig-26693	Geneious	mRNA	24762	27384	.	+	.	ID=“Ss_akt_1b”;geneID=“Ss_akt_1”
contig-26693	Geneious	exon	24762	25439	.	+	.	Parent=“Ss_akt_1b”
contig-26693	Geneious	exon	25511	26152	.	+	.	Parent=“Ss_akt_1b”
contig-26693	Geneious	exon	26203	27384	.	+	.	Parent=“Ss_akt_1b”
contig-26693	Geneious	CDS	25377	25439	.	+	0	Parent=“Ss_akt_1b”
contig-26693	Geneious	CDS	25511	26152	.	+	0	Parent=“Ss_akt_1b”
contig-26693	Geneious	CDS	26203	27075	.	+	0	Parent=“Ss_akt_1b”
contig-2905	Geneious	mRNA	57268	58450	.	-	.	ID=“Ss_tgh_1”;geneID=“Ss_tgh_1”
contig-2905	Geneious	exon	57268	58298	.	-	.	Parent=“Ss_tgh_1”
contig-2905	Geneious	exon	58358	58450	.	-	.	Parent=“Ss_tgh_1”
contig-2905	Geneious	CDS	57354	58298	.	-	0	Parent=“Ss_tgh_1”
contig-2905	Geneious	CDS	58358	58405	.	-	0	Parent=“Ss_tgh_1”
contig-31949	Geneious	mRNA	19544	20921	.	+	.	ID=“Ss_smad_3”;geneID=“Ss_smad_3”
contig-31949	Geneious	exon	19544	20094	.	+	.	Parent=“Ss_smad_3”
contig-31949	Geneious	exon	20136	20921	.	+	.	Parent=“Ss_smad_3”
contig-31949	Geneious	CDS	19548	20094	.	+	0	Parent=“Ss_smad_3”
contig-31949	Geneious	CDS	20136	20914	.	+	2	Parent=“Ss_smad_3”
contig-31949	Geneious	mRNA	22093	22749	.	+	.	ID=“Ss_bra_1_b”;geneID=“Ss_bra_1”
contig-31949	Geneious	exon	22093	22264	.	+	.	Parent=“Ss_bra_1_b”
contig-31949	Geneious	exon	22316	22617	.	+	.	Parent=“Ss_bra_1_b”
contig-31949	Geneious	exon	22693	22749	.	+	.	Parent=“Ss_bra_1_b”
contig-31949	Geneious	CDS	22426	22617	.	+	0	Parent=“Ss_bra_1_b”
contig-31949	Geneious	CDS	22693	22710	.	+	0	Parent=“Ss_bra_1_b”
contig-31949	Geneious	mRNA	22093	22749	.	+	.	ID=“Ss_bra_1_d”;geneID=“Ss_bra_1”
contig-31949	Geneious	exon	22093	22264	.	+	.	Parent=“Ss_bra_1_d”
contig-31949	Geneious	exon	22360	22617	.	+	.	Parent=“Ss_bra_1_d”
contig-31949	Geneious	exon	22693	22749	.	+	.	Parent=“Ss_bra_1_d”
contig-31949	Geneious	CDS	22426	22617	.	+	0	Parent=“Ss_bra_1_d”
contig-31949	Geneious	CDS	22693	22710	.	+	0	Parent=“Ss_bra_1_d”
contig-31949	Geneious	mRNA	22093	23157	.	+	.	ID=“Ss_bra_1_a”;geneID=“Ss_bra_1”
contig-31949	Geneious	exon	22093	22264	.	+	.	Parent=“Ss_bra_1_a”
contig-31949	Geneious	exon	22316	22617	.	+	.	Parent=“Ss_bra_1_a”
contig-31949	Geneious	exon	22757	23157	.	+	.	Parent=“Ss_bra_1_a”
contig-31949	Geneious	CDS	22426	22617	.	+	0	Parent=“Ss_bra_1_a”
contig-31949	Geneious	CDS	22757	23092	.	+	0	Parent=“Ss_bra_1_a”
contig-31949	Geneious	mRNA	22093	23157	.	+	.	ID=“Ss_bra_1_c”;geneID=“Ss_bra_1”
contig-31949	Geneious	exon	22093	22264	.	+	.	Parent=“Ss_bra_1_c”
contig-31949	Geneious	exon	22360	22617	.	+	.	Parent=“Ss_bra_1_c”
contig-31949	Geneious	exon	22757	23157	.	+	.	Parent=“Ss_bra_1_c”
contig-31949	Geneious	CDS	22426	22617	.	+	0	Parent=“Ss_bra_1_c”
contig-31949	Geneious	CDS	22757	23092	.	+	0	Parent=“Ss_bra_1_c”
contig-37387	Geneious	mRNA	30731	35838	.	-	.	ID=“Ss_sma_9”;geneID=“Ss_sma_9”
contig-37387	Geneious	exon	30731	33889	.	-	.	Parent=“Ss_sma_9”
contig-37387	Geneious	exon	33959	35838	.	-	.	Parent=“Ss_sma_9”
contig-37387	Geneious	CDS	31023	33889	.	-	2	Parent=“Ss_sma_9”
contig-37387	Geneious	CDS	33959	35735	.	-	0	Parent=“Ss_sma_9”
contig-38001	Geneious	mRNA	8050	9706	.	+	.	ID=“Ss_cyp_6”;geneID=“Ss_cyp_6”
contig-38001	Geneious	exon	8050	8698	.	+	.	Parent=“Ss_cyp_6”
contig-38001	Geneious	exon	8750	9706	.	+	.	Parent=“Ss_cyp_6”
contig-38001	Geneious	CDS	8119	8698	.	+	0	Parent=“Ss_cyp_6”
contig-38001	Geneious	CDS	8750	9681	.	+	2	Parent=“Ss_cyp_6”
contig-38309	Geneious	mRNA	69439	71004	.	-	.	ID=“Ss_limdb_1”;geneID=“Ss_limdb_1”
contig-38309	Geneious	exon	69439	71004	.	-	.	Parent=“Ss_limdb_1”
contig-38309	Geneious	CDS	69588	71000	.	-	0	Parent=“Ss_limdb_1”
contig-4320	Geneious	mRNA	18257	24659	.	+	.	ID=“Ss_gck_2_a”;geneID=“Ss_gck_2”
contig-4320	Geneious	exon	18257	20274	.	+	.	Parent=“Ss_gck_2_a”
contig-4320	Geneious	exon	21748	22060	.	+	.	Parent=“Ss_gck_2_a”
contig-4320	Geneious	exon	22102	22248	.	+	.	Parent=“Ss_gck_2_a”
contig-4320	Geneious	exon	22317	22666	.	+	.	Parent=“Ss_gck_2_a”
contig-4320	Geneious	exon	22719	24313	.	+	.	Parent=“Ss_gck_2_a”
contig-4320	Geneious	exon	24373	24659	.	+	.	Parent=“Ss_gck_2_a”
contig-4320	Geneious	CDS	20233	20274	.	+	0	Parent=“Ss_gck_2_a”
contig-4320	Geneious	CDS	21748	22060	.	+	0	Parent=“Ss_gck_2_a”
contig-4320	Geneious	CDS	22102	22248	.	+	2	Parent=“Ss_gck_2_a”
contig-4320	Geneious	CDS	22317	22666	.	+	2	Parent=“Ss_gck_2_a”
contig-4320	Geneious	CDS	22719	24313	.	+	0	Parent=“Ss_gck_2_a”
contig-4320	Geneious	CDS	24373	24472	.	+	1	Parent=“Ss_gck_2_a”
contig-4320	Geneious	mRNA	21748	24659	.	+	.	ID=“Ss_gck_2_b”;geneID=“Ss_gck_2”
contig-4320	Geneious	exon	21748	22060	.	+	.	Parent=“Ss_gck_2_b”
contig-4320	Geneious	exon	22102	22248	.	+	.	Parent=“Ss_gck_2_b”
contig-4320	Geneious	exon	22317	22666	.	+	.	Parent=“Ss_gck_2_b”
contig-4320	Geneious	exon	22719	24313	.	+	.	Parent=“Ss_gck_2_b”
contig-4320	Geneious	exon	24373	24659	.	+	.	Parent=“Ss_gck_2_b”
contig-4320	Geneious	CDS	21754	22060	.	+	0	Parent=“Ss_gck_2_b”
contig-4320	Geneious	CDS	22102	22248	.	+	2	Parent=“Ss_gck_2_b”
contig-4320	Geneious	CDS	22317	22666	.	+	2	Parent=“Ss_gck_2_b”
contig-4320	Geneious	CDS	22719	24313	.	+	0	Parent=“Ss_gck_2_b”
contig-4320	Geneious	CDS	24373	24472	.	+	1	Parent=“Ss_gck_2_b”
contig-4763	Geneious	mRNA	18483	21046	.	-	.	ID=“Ss_daf_16b”;geneID=“Ss_daf_16”
contig-4763	Geneious	exon	18483	19720	.	-	.	Parent=“Ss_daf_16b”
contig-4763	Geneious	exon	19779	20128	.	-	.	Parent=“Ss_daf_16b”
contig-4763	Geneious	exon	20293	21046	.	-	.	Parent=“Ss_daf_16b”
contig-4763	Geneious	CDS	18946	19720	.	-	1	Parent=“Ss_daf_16b”
contig-4763	Geneious	CDS	19779	20128	.	-	0	Parent=“Ss_daf_16b”
contig-4763	Geneious	CDS	20293	20868	.	-	0	Parent=“Ss_daf_16b”
contig-4763	Geneious	mRNA	18483	30925	.	-	.	ID=“Ss_daf_16a”;geneID=“Ss_daf_16”
contig-4763	Geneious	exon	18483	19720	.	-	.	Parent=“Ss_daf_16a”
contig-4763	Geneious	exon	19779	20128	.	-	.	Parent=“Ss_daf_16a”
contig-4763	Geneious	exon	29495	29568	.	-	.	Parent=“Ss_daf_16a”
contig-4763	Geneious	exon	29625	29980	.	-	.	Parent=“Ss_daf_16a”
contig-4763	Geneious	exon	30047	30925	.	-	.	Parent=“Ss_daf_16a”
contig-4763	Geneious	CDS	18946	19720	.	-	1	Parent=“Ss_daf_16a”
contig-4763	Geneious	CDS	19779	20128	.	-	0	Parent=“Ss_daf_16a”
contig-4763	Geneious	CDS	29495	29568	.	-	2	Parent=“Ss_daf_16a”
contig-4763	Geneious	CDS	29625	29980	.	-	1	Parent=“Ss_daf_16a”
contig-4763	Geneious	CDS	30047	30717	.	-	0	Parent=“Ss_daf_16a”
contig-53100	Geneious	mRNA	12482	13626	.	-	.	ID=“Ss_scdh_2”;geneID=“Ss_scdh_2”
contig-53100	Geneious	exon	12482	13418	.	-	.	Parent=“Ss_scdh_2”
contig-53100	Geneious	exon	13484	13626	.	-	.	Parent=“Ss_scdh_2”
contig-53100	Geneious	CDS	12541	13418	.	-	2	Parent=“Ss_scdh_2”
contig-53100	Geneious	CDS	13484	13601	.	-	0	Parent=“Ss_scdh_2”
contig-53100	Geneious	mRNA	65222	69496	.	+	.	ID=“Ss_ncr_1”;geneID=“Ss_ncr_1”
contig-53100	Geneious	exon	65222	65486	.	+	.	Parent=“Ss_ncr_1”
contig-53100	Geneious	exon	65539	69111	.	+	.	Parent=“Ss_ncr_1”
contig-53100	Geneious	exon	69161	69496	.	+	.	Parent=“Ss_ncr_1”
contig-53100	Geneious	CDS	65264	65486	.	+	0	Parent=“Ss_ncr_1”
contig-53100	Geneious	CDS	65539	69111	.	+	2	Parent=“Ss_ncr_1”
contig-53100	Geneious	CDS	69161	69339	.	+	2	Parent=“Ss_ncr_1”
contig-54267	Geneious	mRNA	81748	83890	.	+	.	ID=“Ss_daf_4”;geneID=“Ss_daf_4”
contig-54267	Geneious	exon	81748	82161	.	+	.	Parent=“Ss_daf_4”
contig-54267	Geneious	exon	82215	83619	.	+	.	Parent=“Ss_daf_4”
contig-54267	Geneious	exon	83665	83890	.	+	.	Parent=“Ss_daf_4”
contig-54267	Geneious	CDS	81820	82161	.	+	0	Parent=“Ss_daf_4”
contig-54267	Geneious	CDS	82215	83619	.	+	0	Parent=“Ss_daf_4”
contig-54267	Geneious	CDS	83665	83738	.	+	2	Parent=“Ss_daf_4”
contig-55075	Geneious	mRNA	88583	91079	.	-	.	ID=“Ss_limdb_2”;geneID=“Ss_limdb_2”
contig-55075	Geneious	exon	88583	89213	.	-	.	Parent=“Ss_limdb_2”
contig-55075	Geneious	exon	89264	89590	.	-	.	Parent=“Ss_limdb_2”
contig-55075	Geneious	exon	89676	90387	.	-	.	Parent=“Ss_limdb_2”
contig-55075	Geneious	exon	90507	91079	.	-	.	Parent=“Ss_limdb_2”
contig-55075	Geneious	CDS	88881	89213	.	-	0	Parent=“Ss_limdb_2”
contig-55075	Geneious	CDS	89264	89590	.	-	0	Parent=“Ss_limdb_2”
contig-55075	Geneious	CDS	89676	90387	.	-	1	Parent=“Ss_limdb_2”
contig-55075	Geneious	CDS	90507	91042	.	-	0	Parent=“Ss_limdb_2”
contig-55075	Geneious	mRNA	172969	175049	.	+	.	ID=“Ss_cyp_5”;geneID=“Ss_cyp_5”
contig-55075	Geneious	exon	172969	173099	.	+	.	Parent=“Ss_cyp_5”
contig-55075	Geneious	exon	173145	173460	.	+	.	Parent=“Ss_cyp_5”
contig-55075	Geneious	exon	173516	173766	.	+	.	Parent=“Ss_cyp_5”
contig-55075	Geneious	exon	173876	174373	.	+	.	Parent=“Ss_cyp_5”
contig-55075	Geneious	exon	174479	175049	.	+	.	Parent=“Ss_cyp_5”
contig-55075	Geneious	CDS	172974	173099	.	+	0	Parent=“Ss_cyp_5”
contig-55075	Geneious	CDS	173145	173460	.	+	0	Parent=“Ss_cyp_5”
contig-55075	Geneious	CDS	173516	173766	.	+	2	Parent=“Ss_cyp_5”
contig-55075	Geneious	CDS	173876	174373	.	+	0	Parent=“Ss_cyp_5”
contig-55075	Geneious	CDS	174479	174892	.	+	0	Parent=“Ss_cyp_5”
contig-55657	Geneious	mRNA	86597	87792	.	+	.	ID=“Ss_tgh_5”;geneID=“Ss_tgh_5”
contig-55657	Geneious	CDS	86597	86620	.	+	0	Parent=“Ss_tgh_5”
contig-55657	Geneious	CDS	86664	87572	.	+	0	Parent=“Ss_tgh_5”
contig-55657	Geneious	CDS	87616	87792	.	+	0	Parent=“Ss_tgh_5”
contig-56133	Geneious	mRNA	20842	21959	.	-	.	ID=“Ss_smad_1”;geneID=“Ss_smad_1”
contig-56133	Geneious	exon	20842	21212	.	-	.	Parent=“Ss_smad_1”
contig-56133	Geneious	exon	21254	21959	.	-	.	Parent=“Ss_smad_1”
contig-56133	Geneious	CDS	20947	21212	.	-	2	Parent=“Ss_smad_1”
contig-56133	Geneious	CDS	21254	21959	.	-	0	Parent=“Ss_smad_1”
contig-56133	Geneious	mRNA	22468	27108	.	+	.	ID=“Ss_daf_2_a”;geneID=“Ss_daf_2”
contig-56133	Geneious	exon	22468	24743	.	+	.	Parent=“Ss_daf_2_a”
contig-56133	Geneious	exon	25005	27108	.	+	.	Parent=“Ss_daf_2_a”
contig-56133	Geneious	CDS	22513	24743	.	+	0	Parent=“Ss_daf_2_a”
contig-56133	Geneious	CDS	25005	27054	.	+	1	Parent=“Ss_daf_2_a”
contig-56133	Geneious	mRNA	22468	27108	.	+	.	ID=“Ss_daf_2_b”;geneID=“Ss_daf_2”
contig-56133	Geneious	exon	22468	24743	.	+	.	Parent=“Ss_daf_2_b”
contig-56133	Geneious	exon	24790	24903	.	+	.	Parent=“Ss_daf_2_b”
contig-56133	Geneious	exon	25005	27108	.	+	.	Parent=“Ss_daf_2_b”
contig-56133	Geneious	CDS	22513	24743	.	+	0	Parent=“Ss_daf_2_b”
contig-56133	Geneious	CDS	24790	24903	.	+	1	Parent=“Ss_daf_2_b”
contig-56133	Geneious	CDS	25005	27054	.	+	1	Parent=“Ss_daf_2_b”
contig-57183	Geneious	mRNA	34398	38669	.	-	.	ID=“Ss_ist_2”;geneID=“Ss_ist_2”
contig-57183	Geneious	exon	34398	36934	.	-	.	Parent=“Ss_ist_2”
contig-57183	Geneious	exon	37270	38062	.	-	.	Parent=“Ss_ist_2”
contig-57183	Geneious	exon	38110	38669	.	-	.	Parent=“Ss_ist_2”
contig-57183	Geneious	CDS	35065	36934	.	-	1	Parent=“Ss_ist_2”
contig-57183	Geneious	CDS	37270	38062	.	-	2	Parent=“Ss_ist_2”
contig-57183	Geneious	CDS	38110	38560	.	-	0	Parent=“Ss_ist_2”
contig-57183	Geneious	mRNA	142447	144295	.	-	.	ID=“Ss_cyp_8”;geneID=“Ss_cyp_8”
contig-57183	Geneious	exon	142447	143701	.	-	.	Parent=“Ss_cyp_8”
contig-57183	Geneious	exon	143761	144295	.	-	.	Parent=“Ss_cyp_8”
contig-57183	Geneious	CDS	142525	143701	.	-	1	Parent=“Ss_cyp_8”
contig-57183	Geneious	CDS	143761	144128	.	-	0	Parent=“Ss_cyp_8”
contig-612	Geneious	mRNA	45323	46122	.	+	.	ID=“Ss_ilp_6”;geneID=“Ss_ilp_6”
contig-612	Geneious	exon	45323	46122	.	+	.	Parent=“Ss_ilp_6”
contig-612	Geneious	CDS	45349	45711	.	+	0	Parent=“Ss_ilp_6”
contig-6326	Geneious	mRNA	58660	63634	.	-	.	ID=“Ss_daf_15”;geneID=“Ss_daf_15”
contig-6326	Geneious	exon	58660	59540	.	-	.	Parent=“Ss_daf_15”
contig-6326	Geneious	exon	59597	63238	.	-	.	Parent=“Ss_daf_15”
contig-6326	Geneious	exon	63293	63514	.	-	.	Parent=“Ss_daf_15”
contig-6326	Geneious	exon	63572	63634	.	-	.	Parent=“Ss_daf_15”
contig-6326	Geneious	CDS	58817	59540	.	-	1	Parent=“Ss_daf_15”
contig-6326	Geneious	CDS	59597	63238	.	-	1	Parent=“Ss_daf_15”
contig-6326	Geneious	CDS	63293	63489	.	-	0	Parent=“Ss_daf_15”
contig-63525	Geneious	mRNA	233264	233882	.	-	.	ID=“Ss_tgh_6”;geneID=“Ss_tgh_6”
contig-63525	Geneious	exon	233264	233512	.	-	.	Parent=“Ss_tgh_6”
contig-63525	Geneious	exon	233556	233735	.	-	.	Parent=“Ss_tgh_6”
contig-63525	Geneious	exon	233784	233882	.	-	.	Parent=“Ss_tgh_6”
contig-63525	Geneious	CDS	233345	233512	.	-	0	Parent=“Ss_tgh_6”
contig-63525	Geneious	CDS	233556	233735	.	-	0	Parent=“Ss_tgh_6”
contig-63525	Geneious	CDS	233784	233816	.	-	0	Parent=“Ss_tgh_6”
contig-64739	Geneious	mRNA	464	2951	.	-	.	ID=“Ss_sma_6”;geneID=“Ss_sma_6”
contig-64739	Geneious	exon	464	1491	.	-	.	Parent=“Ss_sma_6”
contig-64739	Geneious	exon	1553	1876	.	-	.	Parent=“Ss_sma_6”
contig-64739	Geneious	exon	1926	2193	.	-	.	Parent=“Ss_sma_6”
contig-64739	Geneious	exon	2245	2657	.	-	.	Parent=“Ss_sma_6”
contig-64739	Geneious	exon	2705	2951	.	-	.	Parent=“Ss_sma_6”
contig-64739	Geneious	CDS	470	1491	.	-	2	Parent=“Ss_sma_6”
contig-64739	Geneious	CDS	1553	1876	.	-	2	Parent=“Ss_sma_6”
contig-64739	Geneious	CDS	1926	2193	.	-	0	Parent=“Ss_sma_6”
contig-64739	Geneious	CDS	2245	2657	.	-	2	Parent=“Ss_sma_6”
contig-64739	Geneious	CDS	2705	2879	.	-	0	Parent=“Ss_sma_6”
contig-65979	Geneious	mRNA	68506	71088	.	-	.	ID=“Ss_smad_4_a”;geneID=“Ss_smad_4”
contig-65979	Geneious	exon	68506	69328	.	-	.	Parent=“Ss_smad_4_a”
contig-65979	Geneious	exon	69442	69804	.	-	.	Parent=“Ss_smad_4_a”
contig-65979	Geneious	exon	69864	70071	.	-	.	Parent=“Ss_smad_4_a”
contig-65979	Geneious	exon	70168	71088	.	-	.	Parent=“Ss_smad_4_a”
contig-65979	Geneious	CDS	68616	69328	.	-	2	Parent=“Ss_smad_4_a”
contig-65979	Geneious	CDS	69442	69804	.	-	2	Parent=“Ss_smad_4_a”
contig-65979	Geneious	CDS	69864	70071	.	-	0	Parent=“Ss_smad_4_a”
contig-65979	Geneious	CDS	70168	70905	.	-	0	Parent=“Ss_smad_4_a”
contig-65979	Geneious	mRNA	68506	71088	.	-	.	ID=“Ss_smad_4_b”;geneID=“Ss_smad_4”
contig-65979	Geneious	exon	68506	69328	.	-	.	Parent=“Ss_smad_4_b”
contig-65979	Geneious	exon	69442	69696	.	-	.	Parent=“Ss_smad_4_b”
contig-65979	Geneious	exon	69736	69804	.	-	.	Parent=“Ss_smad_4_b”
contig-65979	Geneious	exon	69864	70071	.	-	.	Parent=“Ss_smad_4_b”
contig-65979	Geneious	exon	70168	71088	.	-	.	Parent=“Ss_smad_4_b”
contig-65979	Geneious	CDS	68616	69328	.	-	2	Parent=“Ss_smad_4_b”
contig-65979	Geneious	CDS	69442	69696	.	-	2	Parent=“Ss_smad_4_b”
contig-65979	Geneious	CDS	69736	69804	.	-	2	Parent=“Ss_smad_4_b”
contig-65979	Geneious	CDS	69864	70071	.	-	0	Parent=“Ss_smad_4_b”
contig-65979	Geneious	CDS	70168	70905	.	-	0	Parent=“Ss_smad_4_b”
contig-70873	Geneious	mRNA	29033	29941	.	+	.	ID=“Ss_smad_8_b”;geneID=“Ss_smad_8”
contig-70873	Geneious	exon	29033	29524	.	+	.	Parent=“Ss_smad_8_b”
contig-70873	Geneious	exon	29570	29869	.	+	.	Parent=“Ss_smad_8_b”
contig-70873	Geneious	exon	29905	29941	.	+	.	Parent=“Ss_smad_8_b”
contig-70873	Geneious	CDS	29429	29524	.	+	0	Parent=“Ss_smad_8_b”
contig-70873	Geneious	CDS	29570	29869	.	+	0	Parent=“Ss_smad_8_b”
contig-70873	Geneious	CDS	29905	29913	.	+	0	Parent=“Ss_smad_8_b”
contig-70873	Geneious	mRNA	29033	29941	.	+	.	ID=“Ss_smad_8_d”;geneID=“Ss_smad_8”
contig-70873	Geneious	exon	29033	29217	.	+	.	Parent=“Ss_smad_8_d”
contig-70873	Geneious	exon	29418	29524	.	+	.	Parent=“Ss_smad_8_d”
contig-70873	Geneious	exon	29570	29869	.	+	.	Parent=“Ss_smad_8_d”
contig-70873	Geneious	exon	29905	29941	.	+	.	Parent=“Ss_smad_8_d”
contig-70873	Geneious	CDS	29429	29524	.	+	0	Parent=“Ss_smad_8_d”
contig-70873	Geneious	CDS	29570	29869	.	+	0	Parent=“Ss_smad_8_d”
contig-70873	Geneious	CDS	29905	29913	.	+	0	Parent=“Ss_smad_8_d”
contig-70873	Geneious	mRNA	29033	31317	.	+	.	ID=“Ss_smad_8_a”;geneID=“Ss_smad_8”
contig-70873	Geneious	exon	29033	29524	.	+	.	Parent=“Ss_smad_8_a”
contig-70873	Geneious	exon	29570	30290	.	+	.	Parent=“Ss_smad_8_a”
contig-70873	Geneious	exon	30341	31317	.	+	.	Parent=“Ss_smad_8_a”
contig-70873	Geneious	CDS	29429	29524	.	+	0	Parent=“Ss_smad_8_a”
contig-70873	Geneious	CDS	29570	30290	.	+	0	Parent=“Ss_smad_8_a”
contig-70873	Geneious	CDS	30341	30960	.	+	2	Parent=“Ss_smad_8_a”
contig-70873	Geneious	mRNA	29033	31317	.	+	.	ID=“Ss_smad_8_c”;geneID=“Ss_smad_8”
contig-70873	Geneious	exon	29033	29217	.	+	.	Parent=“Ss_smad_8_c”
contig-70873	Geneious	exon	29418	29524	.	+	.	Parent=“Ss_smad_8_c”
contig-70873	Geneious	exon	29570	30290	.	+	.	Parent=“Ss_smad_8_c”
contig-70873	Geneious	exon	30341	31317	.	+	.	Parent=“Ss_smad_8_c”
contig-70873	Geneious	CDS	29429	29524	.	+	0	Parent=“Ss_smad_8_c”
contig-70873	Geneious	CDS	29570	30290	.	+	0	Parent=“Ss_smad_8_c”
contig-70873	Geneious	CDS	30341	30960	.	+	2	Parent=“Ss_smad_8_c”
contig-78434	Geneious	mRNA	75463	76550	.	+	.	ID=“Ss_tgh_2”;geneID=“Ss_tgh_2”
contig-78434	Geneious	exon	75463	75565	.	+	.	Parent=“Ss_tgh_2”
contig-78434	Geneious	exon	75613	76550	.	+	.	Parent=“Ss_tgh_2”
contig-78434	Geneious	CDS	75509	75565	.	+	0	Parent=“Ss_tgh_2”
contig-78434	Geneious	CDS	75613	76548	.	+	0	Parent=“Ss_tgh_2”
contig-81524	Geneious	mRNA	158	7436	.	+	.	ID=“Ss_daf_5d”;geneID=“Ss_daf_5”
contig-81524	Geneious	exon	158	261	.	+	.	Parent=“Ss_daf_5d”
contig-81524	Geneious	exon	4458	6185	.	+	.	Parent=“Ss_daf_5d”
contig-81524	Geneious	exon	6243	7110	.	+	.	Parent=“Ss_daf_5d”
contig-81524	Geneious	exon	7155	7436	.	+	.	Parent=“Ss_daf_5d”
contig-81524	Geneious	CDS	4500	6185	.	+	0	Parent=“Ss_daf_5d”
contig-81524	Geneious	CDS	6243	7061	.	+	0	Parent=“Ss_daf_5d”
contig-81524	Geneious	mRNA	1361	7436	.	+	.	ID=“Ss_daf_5c”;geneID=“Ss_daf_5”
contig-81524	Geneious	exon	1361	1600	.	+	.	Parent=“Ss_daf_5c”
contig-81524	Geneious	exon	4458	6185	.	+	.	Parent=“Ss_daf_5c”
contig-81524	Geneious	exon	6243	7110	.	+	.	Parent=“Ss_daf_5c”
contig-81524	Geneious	exon	7155	7436	.	+	.	Parent=“Ss_daf_5c”
contig-81524	Geneious	CDS	4500	6185	.	+	0	Parent=“Ss_daf_5c”
contig-81524	Geneious	CDS	6243	7061	.	+	0	Parent=“Ss_daf_5c”
contig-81524	Geneious	mRNA	3345	7436	.	+	.	ID=“Ss_daf_5b”;geneID=“Ss_daf_5”
contig-81524	Geneious	exon	3345	3673	.	+	.	Parent=“Ss_daf_5b”
contig-81524	Geneious	exon	4458	6185	.	+	.	Parent=“Ss_daf_5b”
contig-81524	Geneious	exon	6243	7110	.	+	.	Parent=“Ss_daf_5b”
contig-81524	Geneious	exon	7155	7436	.	+	.	Parent=“Ss_daf_5b”
contig-81524	Geneious	CDS	4500	6185	.	+	0	Parent=“Ss_daf_5b”
contig-81524	Geneious	CDS	6243	7061	.	+	0	Parent=“Ss_daf_5b”
contig-81524	Geneious	mRNA	4322	7436	.	+	.	ID=“Ss_daf_5a”;geneID=“Ss_daf_5”
contig-81524	Geneious	exon	4322	6185	.	+	.	Parent=“Ss_daf_5a”
contig-81524	Geneious	exon	6243	7110	.	+	.	Parent=“Ss_daf_5a”
contig-81524	Geneious	exon	7155	7436	.	+	.	Parent=“Ss_daf_5a”
contig-81524	Geneious	CDS	4500	6185	.	+	0	Parent=“Ss_daf_5a”
contig-81524	Geneious	CDS	6243	7061	.	+	0	Parent=“Ss_daf_5a”
contig-81842	Geneious	mRNA	35357	38847	.	-	.	ID=“Ss_pten_2a”;geneID=“Ss_pten_2”
contig-81842	Geneious	exon	35357	35637	.	-	.	Parent=“Ss_pten_2a”
contig-81842	Geneious	exon	35694	36124	.	-	.	Parent=“Ss_pten_2a”
contig-81842	Geneious	exon	36172	38226	.	-	.	Parent=“Ss_pten_2a”
contig-81842	Geneious	exon	38366	38847	.	-	.	Parent=“Ss_pten_2a”
contig-81842	Geneious	CDS	35539	35637	.	-	0	Parent=“Ss_pten_2a”
contig-81842	Geneious	CDS	35694	36124	.	-	2	Parent=“Ss_pten_2a”
contig-81842	Geneious	CDS	36172	38226	.	-	2	Parent=“Ss_pten_2a”
contig-81842	Geneious	CDS	38366	38807	.	-	0	Parent=“Ss_pten_2a”
contig-81842	Geneious	mRNA	35357	41290	.	-	.	ID=“Ss_pten_2b”;geneID=“Ss_pten_2”
contig-81842	Geneious	exon	35357	35637	.	-	.	Parent=“Ss_pten_2b”
contig-81842	Geneious	exon	35694	36124	.	-	.	Parent=“Ss_pten_2b”
contig-81842	Geneious	exon	36172	38226	.	-	.	Parent=“Ss_pten_2b”
contig-81842	Geneious	exon	38366	38847	.	-	.	Parent=“Ss_pten_2b”
contig-81842	Geneious	exon	41212	41290	.	-	.	Parent=“Ss_pten_2b”
contig-81842	Geneious	CDS	35539	35637	.	-	0	Parent=“Ss_pten_2b”
contig-81842	Geneious	CDS	35694	36124	.	-	2	Parent=“Ss_pten_2b”
contig-81842	Geneious	CDS	36172	38226	.	-	2	Parent=“Ss_pten_2b”
contig-81842	Geneious	CDS	38366	38807	.	-	0	Parent=“Ss_pten_2b”
contig-81842	Geneious	transcript	40705	41290	.	-	.	ID=“Ss_pten_2c”;geneID=“Ss_pten_2”
contig-81842	Geneious	exon	40705	40746	.	-	.	Parent=“Ss_pten_2c”
contig-81842	Geneious	exon	41212	41290	.	-	.	Parent=“Ss_pten_2c”
contig-84530	Geneious	mRNA	4986	5671	.	-	.	ID=“Ss_ilp_7”;geneID=“Ss_ilp_7”
contig-84530	Geneious	exon	4986	5343	.	-	.	Parent=“Ss_ilp_7”
contig-84530	Geneious	exon	5423	5671	.	-	.	Parent=“Ss_ilp_7”
contig-84530	Geneious	CDS	5231	5343	.	-	2	Parent=“Ss_ilp_7”
contig-84530	Geneious	CDS	5423	5660	.	-	0	Parent=“Ss_ilp_7”
contig-84930	Geneious	mRNA	29265	30679	.	+	.	ID=“Ss_scdh_20”;geneID=“Ss_scdh_20”
contig-84930	Geneious	exon	29265	30065	.	+	.	Parent=“Ss_scdh_20”
contig-84930	Geneious	exon	30203	30308	.	+	.	Parent=“Ss_scdh_20”
contig-84930	Geneious	exon	30396	30679	.	+	.	Parent=“Ss_scdh_20”
contig-84930	Geneious	CDS	29306	30065	.	+	0	Parent=“Ss_scdh_20”
contig-84930	Geneious	CDS	30203	30308	.	+	2	Parent=“Ss_scdh_20”
contig-84930	Geneious	CDS	30396	30555	.	+	1	Parent=“Ss_scdh_20”
contig-84930	Geneious	mRNA	87751	89313	.	-	.	ID=“Ss_udpgt_1”;geneID=“Ss_udpgt_1”
contig-84930	Geneious	exon	87751	89313	.	-	.	Parent=“Ss_udpgt_1”
contig-84930	Geneious	CDS	87751	89313	.	-	0	Parent=“Ss_udpgt_1”
contig-84930	Geneious	mRNA	104470	105776	.	-	.	ID=“Ss_gpa_2”;geneID=“Ss_gpa_2”
contig-84930	Geneious	exon	104470	105017	.	-	.	Parent=“Ss_gpa_2”
contig-84930	Geneious	exon	105074	105551	.	-	.	Parent=“Ss_gpa_2”
contig-84930	Geneious	exon	105601	105776	.	-	.	Parent=“Ss_gpa_2”
contig-84930	Geneious	CDS	104546	105017	.	-	1	Parent=“Ss_gpa_2”
contig-84930	Geneious	CDS	105074	105551	.	-	2	Parent=“Ss_gpa_2”
contig-84930	Geneious	CDS	105601	105718	.	-	0	Parent=“Ss_gpa_2”
contig-86204	Geneious	mRNA	59559	61172	.	+	.	ID=“Ss_cyp_1”;geneID=“Ss_cyp_1”
contig-86204	Geneious	exon	59559	59755	.	+	.	Parent=“Ss_cyp_1”
contig-86204	Geneious	exon	59805	61172	.	+	.	Parent=“Ss_cyp_1”
contig-86204	Geneious	CDS	59576	59755	.	+	0	Parent=“Ss_cyp_1”
contig-86204	Geneious	CDS	59805	61172	.	+	0	Parent=“Ss_cyp_1”
contig-87602	Geneious	mRNA	11890	13653	.	+	.	ID=“Ss_dbl_1”;geneID=“Ss_dbl_1”
contig-87602	Geneious	exon	11890	12438	.	+	.	Parent=“Ss_dbl_1”
contig-87602	Geneious	exon	12587	12844	.	+	.	Parent=“Ss_dbl_1”
contig-87602	Geneious	exon	12930	13275	.	+	.	Parent=“Ss_dbl_1”
contig-87602	Geneious	exon	13319	13653	.	+	.	Parent=“Ss_dbl_1”
contig-87602	Geneious	CDS	12124	12438	.	+	0	Parent=“Ss_dbl_1”
contig-87602	Geneious	CDS	12587	12844	.	+	0	Parent=“Ss_dbl_1”
contig-87602	Geneious	CDS	12930	13275	.	+	0	Parent=“Ss_dbl_1”
contig-87602	Geneious	CDS	13319	13560	.	+	2	Parent=“Ss_dbl_1”
contig-87602	Geneious	mRNA	28239	29758	.	+	.	ID=“Ss_cyp_2”;geneID=“Ss_cyp_2”
contig-87602	Geneious	exon	28239	29758	.	+	.	Parent=“Ss_cyp_2”
contig-87602	Geneious	CDS	28247	29737	.	+	0	Parent=“Ss_cyp_2”
contig-88718	Geneious	mRNA	4072	7533	.	+	.	ID=“Ss_pten_1”;geneID=“Ss_pten_1”
contig-88718	Geneious	exon	4072	4323	.	+	.	Parent=“Ss_pten_1”
contig-88718	Geneious	exon	4381	6354	.	+	.	Parent=“Ss_pten_1”
contig-88718	Geneious	exon	6393	6802	.	+	.	Parent=“Ss_pten_1”
contig-88718	Geneious	exon	6849	7533	.	+	.	Parent=“Ss_pten_1”
contig-88718	Geneious	CDS	4221	4323	.	+	0	Parent=“Ss_pten_1”
contig-88718	Geneious	CDS	4381	6354	.	+	2	Parent=“Ss_pten_1”
contig-88718	Geneious	CDS	6393	6802	.	+	2	Parent=“Ss_pten_1”
contig-88718	Geneious	CDS	6849	6872	.	+	0	Parent=“Ss_pten_1”
contig-89261	Geneious	mRNA	60376	62164	.	+	.	ID=“Ss_pptr_2”;geneID=“Ss_pptr_2”
contig-89261	Geneious	exon	60376	60614	.	+	.	Parent=“Ss_pptr_2”
contig-89261	Geneious	exon	60660	60760	.	+	.	Parent=“Ss_pptr_2”
contig-89261	Geneious	exon	60798	61750	.	+	.	Parent=“Ss_pptr_2”
contig-89261	Geneious	exon	61793	62164	.	+	.	Parent=“Ss_pptr_2”
contig-89261	Geneious	CDS	60452	60614	.	+	0	Parent=“Ss_pptr_2”
contig-89261	Geneious	CDS	60660	60760	.	+	2	Parent=“Ss_pptr_2”
contig-89261	Geneious	CDS	60798	61750	.	+	0	Parent=“Ss_pptr_2”
contig-89261	Geneious	CDS	61793	62027	.	+	1	Parent=“Ss_pptr_2”
contig-90255	Geneious	mRNA	2786	6006	.	+	.	ID=“Ss_gcy_3”;geneID=“Ss_gcy_3”
contig-90255	Geneious	exon	2786	6006	.	+	.	Parent=“Ss_gcy_3”
contig-90255	Geneious	CDS	2815	6000	.	+	0	Parent=“Ss_gcy_3”
contig-90255	Geneious	mRNA	8926	10518	.	+	.	ID=“Ss_cyp_3”;geneID=“Ss_cyp_3”
contig-90255	Geneious	exon	8926	10518	.	+	.	Parent=“Ss_cyp_3”
contig-90255	Geneious	CDS	8930	10402	.	+	0	Parent=“Ss_cyp_3”
contig-90305	Geneious	mRNA	116119	117786	.	-	.	ID=“Ss_cyp_7”;geneID=“Ss_cyp_7”
contig-90305	Geneious	exon	116119	117147	.	-	.	Parent=“Ss_cyp_7”
contig-90305	Geneious	exon	117197	117786	.	-	.	Parent=“Ss_cyp_7”
contig-90305	Geneious	CDS	116195	117147	.	-	2	Parent=“Ss_cyp_7”
contig-90305	Geneious	CDS	117197	117767	.	-	0	Parent=“Ss_cyp_7”
contig-90584	Geneious	mRNA	28094	30840	.	+	.	ID=“Ss_tax_2”;geneID=“Ss_tax_2”
contig-90584	Geneious	exon	28094	28467	.	+	.	Parent=“Ss_tax_2”
contig-90584	Geneious	exon	28532	30840	.	+	.	Parent=“Ss_tax_2”
contig-90584	Geneious	CDS	28210	28467	.	+	0	Parent=“Ss_tax_2”
contig-90584	Geneious	CDS	28532	30757	.	+	0	Parent=“Ss_tax_2”
contig-90915	Geneious	mRNA	23155	25068	.	-	.	ID=“Ss_pdk_1”;geneID=“Ss_pdk_1”
contig-90915	Geneious	exon	23155	23474	.	-	.	Parent=“Ss_pdk_1”
contig-90915	Geneious	exon	23528	24799	.	-	.	Parent=“Ss_pdk_1”
contig-90915	Geneious	exon	24859	25068	.	-	.	Parent=“Ss_pdk_1”
contig-90915	Geneious	CDS	23382	23474	.	-	0	Parent=“Ss_pdk_1”
contig-90915	Geneious	CDS	23528	24799	.	-	0	Parent=“Ss_pdk_1”
contig-90915	Geneious	CDS	24859	25068	.	-	0	Parent=“Ss_pdk_1”
contig-92946	Geneious	mRNA	8182	10261	.	-	.	ID=“Ss_emb_8”;geneID=“Ss_emb_8”
contig-92946	Geneious	exon	8182	10261	.	-	.	Parent=“Ss_emb_8”
contig-92946	Geneious	CDS	8276	10261	.	-	0	Parent=“Ss_emb_8”
contig-96531	Geneious	mRNA	65017	67168	.	+	.	ID=“Ss_Y105E8B_9”;geneID=“Ss_Y105E8B_9”
contig-96531	Geneious	exon	65017	65448	.	+	.	Parent=“Ss_Y105E8B_9”
contig-96531	Geneious	exon	65500	67168	.	+	.	Parent=“Ss_Y105E8B_9”
contig-96531	Geneious	CDS	65080	65448	.	+	0	Parent=“Ss_Y105E8B_9”
contig-96531	Geneious	CDS	65500	67023	.	+	0	Parent=“Ss_Y105E8B_9”
contig-99394	Geneious	mRNA	1651	3239	.	-	.	ID=“Ss_cyp_4”;geneID=“Ss_cyp_4”
contig-99394	Geneious	exon	1651	3239	.	-	.	Parent=“Ss_cyp_4”
contig-99394	Geneious	CDS	1752	3224	.	-	0	Parent=“Ss_cyp_4”
