# Supplementary material for: RNAseq Analysis of the Parasitic Nematode Strongyloides stercoralis Reveals Divergent Regulation of Canonical Dauer Pathways
Source: PLoS Negl Trop Dis. 2012 Oct 25;6(10):e1854. doi: 10.1371/journal.pntd.0001854 (PMC3493385; doi:10.1371/journal.pntd.0001854)
Supplement: Data S2 — Strongyloides stercoralis dauer homolog transcript sequences. (FASTA) [file pntd.0001854.s015.fasta]

>“Ss_pitp_1”
ATGCTTGTAAAAGAATATAGAATTATACTTCCAATGACGGTAGAAGAATATAGAATAGCACAACTATATA
TGATACAGAAAAAATCAAGAAATGAAAGTAAAGGTGCTGGTGCTGGAGTTGAAATTATAGAAAATAAACC
TTATCATAATGGATATGGAGGAAGTGGACAATATACATATAAAATTTATCATGTCGAATCAAAAATACCA
TCGTGGATTAGAGCAATTTTACCAATACCTAAATTTCCTGCTATTGAAGAGGCATGGAATGCATATCCAT
ATACTAAAACTAAATATACTTGCCCTTTTGTTGATAAATTATCTATTGAAGTAGAAACACAATTTTATAA
TGATGCTGGTATACAGGATAATGTATTTAATTTGTCTAAAGAAGATTTAAAAAATAGAATTGTTGATGTT
ATAGATTTTGTTAATGATAGTGTTAATGCTCATGACTATTTAATTGATGAAGATCCAACTATATATAAAA
GTAAAAAAACAGGAAGAGGTCCATTGTCAAAAACATGGATTAAAGATTTTGTTAATAATGGTCTTCCAAT
TATGTGTGCTTATAAATTATGTAAAGTTGAATTTAAATATTGGGGTATGCAAACAAGAGTAGAAAAATGG
ATTCATGATCTTGCTTTACGTAATACAATGAATCATGCACATAGACAAGCTTGGGCTTGGCAAGATGAAT
GGGTTGGTTTGACAATGGAAGATATTAGAAAATTAGAAGAAGAAACTAAAGCTCATCTTTGTAAAGTTAT
GTGTAATGCTAATAAAAATGAAGATGATGATGAAAAAAAGGTAAAAGATGAAAATATTTATTGGGAAACA
GCTTCAACTTCTGATATTTTTTATGATTGTCCTGATCATTTTTCTATTCATTCAATTGGAGGACCAAAAC
AAAATTTAGTTCGTTGGAATAGTGAATTAATGGTTGCTGAAGAGGAACAAACTAGATCATATAATAATTC
TAATGAAAGTACTTCTCATCAAAGTGATTCATTTAAAAATTCTTTCTCAGAATCTGATTCAAATCTTCTT
ATTTTAATATTTCATTCTACACCTTTAAATGATGCTTTTACAGAATTAAAGGCATCTGATTCAGATACTT
TTAAATCAGTTATAGATCAATTAATAATACAGCATTATCCAAAATTAAAAAAAAAAGTTATTGTTAAACA
AGTTAAATGTGGTAAACCATTAACACCATTAATAAGTAAAATTTCAAAGTTATCTCCTCATTTTGGTTCA
TTTCATCCATCTATAGCACTTTTAATGATTAATTATGGTATTGAATGTTATTGTGAAGCTATGAAGGATG
CTGTTATTCATGGTAATACAATTTATAAAGAAGTATTAAATGAAATTGGAGAATCTTCATTTAATGGTGA
TATTTTTGTTGTTGGTGATTGTATTACAGGAATATTATTATATGGTATTTTAGCAGAAGAATTTAAATTT
AATCGTCAAGATTCTATTTGTACAAATAAAACACATACATCAAAAAATTCCGGTCAAAAATTTTCTTTTC
GAAGTAATAATTTAGATATTGATCAAGAATCTCTTTTTTCTACATGGGAATCAGATTGTTCTTCTGAAAT
AATAACTAAACCTGAATTTGATTTTCATATTCATTCTGCATTCTTTCTTGGTTGTCCTTTAGGTTTAATT
TTAATGGAAAAATCAGGTGATAATAATTATATGGGAAAATTAAATTGTAATCAATTATATAATCTTTATT
ATCCATTAGATCCATGCGCAGTTAGAATAGAACCAGTACTTAATAGTCAATTATCATTATTACCTCCAAT
TAATTTACCTAGATATCAAAAATTTCCACTTGGTGATGGTAAGCATATTGAATTTGATACAACAACAATT
GAATGTTCATTACTTTGGGGTGATTATAGGATTGATCATCAATTATATTGTCCACCAGAAATGAGTTCAT
TACCATCATCATCATTACCTAACATATTACAAGCATCATATTGGGAAAGTAAAGATGTTGCAGCATTTAT
ATTAAGACAATTTGCAACATCAAATGATATTCCATTATCAGCAATGAGAAATAATATTATTCATTCAACA
ACAACAACATCTTTAAAATTACCTAAACAACAATGGACAAGAAAAAGAACAAAATATAAAGTTGCTAATT
TGATTGCTAATCATAGAGGAAATGATATTGTATGTATAGAAGGAAAAGATCAATGTGTTTCAGCAAAATT
TTCTTATGGTCCAATGGATTTAGTTGCTTTGTCTAGAGAAATGATATCAATATATTATTGTACAGAAGGT
GGTGAATGGTCACATTATGGTAATTTATTAACAGATAATCATGGAAAATTAATGTTTACTTTTAATGGTA
GTGAAAAATTTCCTATTGGTAGGCATCAAATAAAAATGATTGTTATTGGAGATTATACTTATCTTGATTT
ATATTTAATTGTTGCTAGAAATGGATCTCCATGTGTAATATTTTCAATAGATGGTTCATTAACATGCTCT
GTTTCAGTTACTGGGCGTGATCCACGTCTTCGTCCAGGTGCTGTTGATGTAGTAAGATATTGGCAAAGAT
TAAATTACTTAATTATATATATTACTGCAAGACCTGATATGCAACAAAAAGTTGTTTCAAGTTGGATGTC
AAAACATAATTTTCCACAAGGTTTAATTTTTTTTAATCATTCAATTTCAACAGATCCACTTCGTCAAAAA
TCTCTTCAAATATTAAATCTTATTGATATAGGATTAACTGTTCATGCTGCATATGGAAGTGGTAAAGATG
TAGCAGTATATGGTAATGCAGGTATAAGTTCAGATAGAATATTTTCAGTTACATATAAAAAAATAGGTTG
TAATAATATTGAAAATGGTTATCATGAACATTTAAAAGATTTAGAAATGGGAAGAATAAATATAGCACAA
CCATTATTTGATAAGAAAGTTCTTGAAGATCATGAAGGACTTGTTCTTGAAAGTATAACTCGAGATTTTA
CTCATACACACTCAACATTTTCCCGTCGAAGTGGCAAATTTGAAGCAGTAAATTAA
>“Ss_gcy_2”
ATGTCAAAAAATAATATTGATATTAATCAACTTGATTTGAATAATATTTATGGTTATATTCAATTATATG
ATTCATTAAAATTATATGCTTTAGTTGTAAAAAAATTAATCAAACAAAGTAATGGTGATTTTAATGTAAC
AAACAATGGAAAATTAATTTGGGATAAAATGAGAAGATTTTCATTTCCTGGTTTTATGTACAATATTGGA
TTGGTTTCAGAAAATTTAATAATGGATGATTTAGCAGAACAAATGGCATCATATGGGGCATTTTTTATTT
CTCCAAAACAAGATGATATTTTAAATGTTTTTGAAATTGAACCAGTATTAAAAGAAAACTGTGATAGTTT
TAAAACAAAATCAGGATGTTTTGAAATGAAAATAATAAGTGTAGTTAAAAATTTTTGGCCTTCAATTGAT
GGTGAATTACCATTAGATGAACCTACATGTGGATATAAAAATGAAAAATGTAATTATACCATTTATATAG
TTACTGGTTGTGTTATAATATTTCTTATTGTCCTTATAATTGTTATATTTATTGTTTCAAGAATTCTTGA
AAATAAAGCTTTAGAAAAAACACCATGGAGAGTTTGGAGGGATGATTTAAGAATAATTTCAGAAGAAGAG
ATGGAATCTGTTGTATCAATGGAATCATTTAAAACACGAATATCTAATATAAATAAATTAATAAAATATC
ATGCCATTCTTGGTACAAATACACATACATCATTTCATTTATATCCCCAAAAAAGTTATATACAATTTTC
ACGTGAAGATATAATTTTATTAACAGAAATGAAAAAATTAGTACATGATAATATCAATCCATTTATAGGA
ATATCTTTTAATGAAAAAGATGAAATGTTAATTCTTTGGAAATTTTGTTCACGTGGTACTATACAAGATA
TAATTTATAATGATAATGTTGTATTAGATGATAAATTTCATGCTGCTTTTATTCGTGATATAACTAATGG
ATTAGAATACTTACACTTTTCAACAGTTAGATATCATGGTTCACTTACACCATGGTGTTGTCTTATTGAT
AGAAATTGGGTAGTAAAATTAACTGATTACTGTATTGCTAATCCAATAGAAAAATGGACAAGAAAAAAAT
TAATTGATCCTGAATCTATTAGACTTGGTGATGATAAATCAGCTGCAACACAAAAGACAAATGTATTATA
TTGTGCACCAGAAGTTTTAAAAACAAGTAAAGAAAATCAAAGAAGAAGAATAGATCAATCTTGGATTAAA
CAAAGTCAAGCTAAAAGGCAAGCTGGTGATATTTATGCTTTTGGAATTTTAATGTATGAAATATTATTTA
GAAAACTTCCATTTAATGAGGATGTATGTTCATCAGAATTAGTTGATATTATTAAGAGTGACACTAATGA
TATTAAGCCTGTTATTCATGATTATTCAAAATTACATTCTGATTTAGTAGCATTATTATTAGATTGTTGG
CATCCAAATCCTGACATTAGACCAACAATTAGACGTGTTAGACTTAACACAGAAAATTGTTTAAAAGTTA
AAGGATCAATAGTTGATCAAATGATGAGAGTAATGGAACAATATGCAAATAACTTAGAAAAATTAGTTCA
TGAAAGAACTGCAATGTTAGAAGAAGCTAATCTTAAAGCTGATAATTTATTAGCACAATTATTACCTAAA
TATGTTGCTAATGAATTAAAAATGGGAAGAAGTGTACCACCAAGAATATTTCAAGAAACATCTGTAATGT
TTAGTGATATTGTTGAATTTACTAAACTTTGTAGTAATTCAACTCCATTACAAGTTGTAAATTTTTTAAA
TAGTGTATATGCAGGATTCGATGATATTATTAAACAATATGATGCTTATAAAGTTGAAACAATTGGTGAT
GCATATATGGTTGTATCAGGGTTACCTGAAGAAAATGGAAAAAGACATTTGGCTCATCTTAGTAACATAG
CATTGGACATAATTTTATTTTTAAATGAATATGTTATTCCTCATCGTAAAAATCAGGAACTTCAAGTTCG
TTTAGGAATTCATTGTGGTCCAACAGCAGCTGGTGTTGTAGGTTTAACAGCACCTAGATATTGCTTATTT
GGTGATACAGTTAATACAGCAAGTAGAATGGAAAGTACAGGAGTAAGAAAACAAATACAAGTAACAGAAG
TTTTTAAAGAATCATTATCGTTACATTATCCAGAATTTGATTTATCATTACGTGGATTTACTGAAGTTAA
AGGTAAAGGTAGTTTAGTTACATATTGGTTAATAGGTAGAAATGGTCAACAAATAACTACATCGTTAAAT
CAGAATACATAA
>“Ss_gpa_3”
ATGGGAGTTTGTCAAAGTTCAAAAGAAAAAGAAATGCAAAATAAAACAAAAGCAATTGATAAAGAGTTAA
TGCAAGGACATTTAAATCAACAAAAAATTGTTAAACTTCTTTTACTTGGTGCTGGAGAATGTGGAAAAAG
TACTGTGCTTAAACAAATGAGAATTCTTCATGATCATGGATTTTCGGATGAAGAAATGACAAAACAAAAA
GGTGTAATTTATAATAATACTGTTCAAGCAATAGCTTGTATAATTCGTGGAATGGGAACATTACAAATAA
ATTATGAAAATCCTGAAAGAGAAGCAGATGCAAGAATTGTATTAGATACAATTAAAAGAGGTGAAGAATC
AGAACCATTAACGGCAGAATTAGCAAATGCTATAGAACGATTGTGGGCGGATAAAGGTGTCAATACAATA
GCATACAGTAGAGGAAATGAATATCAGTTACCAGAATCTGCAAATTATTTTCTTGATAATGTTAAAAGAA
TCTCACAACCAGATTATAAACCAACAGAGCAAGATATATTATTAAGTAGAATCAAAACAACTGGAATTGT
AGAAGTTAAATTTAAAATGAAAAATGTTGACTTTAGAGTTTTTGATGTTGGTGGACAGAGATCAGAAAGA
AAAAAATGGATTCATTGTTTTGAAGATGTTAATGCTATAATATTTATTGCTGCAATTAGTGAGTACGATC
AAGTTTTATTTGAAGATGAAACAACTAATCGCATGTTGGAATCTATGAGGTTATTTGAATCAATTTGTAA
CTCTCGATGGTTTATAAATACATCTATGATACTTTTTCTTAACAAAAAAGATCTTTTTTTAGAAAAAATT
AAAAAAACTTCAATAAAAGTTGCGTTTCCTGAATATAAAGGTGGTAATACTTATGAAGAACAAGTTAAAT
TTATTGAAGATACTTTTGAAGGACTTAATGCTAACCCAGATAAAACGTTATATATGCATCAAACCTGTGC
TACGGATACAAATCAAGTACAAATGATTTTAGATTCTGTTATTGATATGATTATTCAAGCTAATTTACAA
GGGTGTGGTCTATATTAA
>“Ss_lint_1”
ATGGCTTTGGTTACATCACATATGAATGCCAATGTACCATCTGCCAATTTATTTGGAACACCTGTTGGTG
ATAAAAACTCTTCTAATGGTCAAAATATAGCCAATAATAGTAATGTAACAATTCAAAAGCAGCATCATAA
AAATCACCACAACTCTACTTCTCATCATCATTCACAAAGAAATGGACAAGGAACTTTTGATGCAATTTAT
AATGCAACATTAAACAATAATGATTTTTCAGATCCTGTTAATAAGACAGAAACTAATTTAATTAAGGCAA
TTTTTAATGAACAAAATGTTACTTTTGTGGATCAAACATCACCAAAACGTTATGAGCCAGATAGGCCAAT
TGGTTATGGAGCATTTGGTGTAGTATGGTCTGTAACTGATCCAAGAAATCATAAAAAAGTTGCTTTGAAA
AAAATGCCAAATGTTTTTCAAAATTTAGCATCATGTAAAAGAGTGTTTAGGGAAATAAGAATGTTAGACA
GTTTTAGGCATGATAATGTTCTTGGTTTATTAGACATCCTTCAACCTACTGATAAACATTTTTTTCAAGA
AATTTATATATTAACAGAACTTATGCAATCTGATCTTCATAAGATTATTGTATCTCCACAACCATTAACT
TCAGATCATATAAAAGTATTTGTTTATCAAATACTTAGAGGTTTAAAATACCTTCATTCTGCTAATATTC
TTCATAGAGATATTAAACCAGGAAATCTTCTTGTAAATTCAAATTGTATTTTAAAAATTTGTGATTTTGG
TTTAGCTAGAGTATGGAATCCTAAAGAACAAGTAAATATGACTCATGAAGTTGTTACACAATATTATCGT
GCTCCAGAATTACTTATGGGTGCCAGAAAATATACAGGAGCTATTGATGTATGGTCTGTAGGTTGTATTT
TTGCAGAACTTCTCGGTAGAAGAATATTATTTCAAGCTCAAGGGCCTATTGAACAATTAAATATGATAAT
TGATCTTCTTGGTACACCTAATACCGATGAAATGAGGAATGCCTGTGATGGGGCTAAAAATTATATAATG
AGAAGTGCTTATAGACAACCAAATACAATGAAATTTTATTCTCTTTCTCATCAAGCTAGTCATGAAGCTG
TACATCTTCTTATTTCTATGTTAATGTTTGATCCAGAAAAAAGAATGAATGTAGATGATGCTTTAGCTCA
TCCTTATTTAGAAGAAGGTCGAATGAGATTTCATAGTTGTATGTGTAGTTGTTGTTATACTACACCAAGA
AAAGAAAGAATATTTGCTAAAATTTCTGATCCAGGTCATCAGATGCCATTTGATTCAAAATGGGAAAAAG
AATTAACAAGATTATCAATGTTTGATTTAAGAGAAAGACTTTATAAATATATAACTGAAAGGACTCCATT
ATTTGGAATTCCTCTTTGTATTAATACTAACAGTGCCTCATATAGAGATTTTGTTAATAGTTCAGTGGCA
CAAGCTTCAGAACTACCACCATCACCAAATGCTTGGGATTAA
>“Ss_tax_4”
ATGTTAAGAAGAGGCAAAAATGATGGTAGAAATAATTCAATTTACAATGCCCCCTCAAATGATAAGGATA
GTGAAAGTAAATCCAAATATCAATCTAATGAGGCTTCAAGCAAAACAAATAATGATATTGTAAAAACAAA
CTCAACAGACTCCAATGGTTATCCACCCCGAAGAAGTAAGCCTACCAAAAAAAGGAATAACAAAATATTA
AAGTCACAAGTGTCAATTGAACCAATAACTAATAATCTTTCTAATAATAATTCTATGTCTGGTAATAGGC
CAATGACTATGGATACCAAGAATAAAGAAAATGGTAATAAGATGAATGAGGGTCAAAAAGTTCCTCCAAT
AGTTAAAATATCTGTTCCAGGGACTGTTAATGATCACGACTCTGAGTTGACTGATTTAGATCATGATAAT
GGAATTGATGTTGATGATACTATTGTTATACAAAAAAATGACTCACCACCTTTAAGGGATAATTCTAATT
CTTCAAAAATGCCAAAGTCCCCAAAACAAAATGAGGAAGTTAAAAATCAAGAAAAAGATAAAAATGAAAA
AGATAAAAATGAAAAAAATAATGGAACTGTACAGGGAGATAAAAAAGAACAAAATAACGATAAAAAAGAG
GCATCTGAAGAGGTGGTAAATGAAAACGACAAACCCCCTGAACCACCCAAACCATCATATTATAAAAAAT
TCAAAGAATTTATCAAAGTTTTTGTTGCTGATAAGACAAGTGATTGGTATTATTATTGGACTGGTGTTGT
ATCTATTGCTTTTATGTATAATTTAATTGTTATTATAGCTAGGGTTGTATTTGTTGATTTAAATAGTGGC
TTCATGTGGATAGTATGGTTATCCTCTGACTTGATAGCTGATATAATATATATGATTGATATATTTGTTA
AGTCTAGAACAGGCTTCCTAGAGCAAGGATTACTAGTTAGGGATACCAAAAAAATTTGGACCGCCTATAA
ACATTCAACTGAAGCAAAGTTAGATGTTTTATGTATAATTCCATTAGATTACATCTTTACATATGTAGTA
TTTGATAAGCCTATTGTAAGATTCAATAGATTAATTAAAGTTGAAAGGATTAAAAGTTTTATGGAAACAA
CAGAAACTAGAAGTTCAATGCCAAATGTTTTTCGTGTTTTTACAGTTGTCTGTTATATTATTGTTATCAT
TCATTGGAATGCATGTTTTTATTTTGCTATATCAGAGTTGATAGGATTAGGTTCTGATAGTTGGGTTTAT
GGGCCATTAAATACACAATCCCTCCCTGAAGGTGTTGAGGACACCCTGATAAGAAGGTATGTATATTCAT
TTTATTGGTCAACCCTAATATTAACAACTATTGGTGAAGTTCCTGGTCCAGTACAAAATATTGAATTTGT
CTTTGTAACATTTGACTTGATGGGTGGGGTTTTAATTTTTGCTACAATTGTCGGTAATGTTGGTTCGATG
ATTTCCAATATGTCTGCTGATAGGACAGAGTTTCAAAATAAAATGGATTCCATTAAACAGTATATGGAGT
TGCGAAAAGTATCAAAAGCATTAGAAAATAGGGTTATTAAATGGTTTGACTATTTATGGGCTAATAAGCA
AAATTTGAGTGATCAACAAGTTTTAAGATTGTTACCAGATAAGTTACAAGCAGAAATAGCAATGCATGTA
CATTTTGAAACGCTAAGAAAGGTTAGAATTTTTCAAGATTGTGAGGCTGGGCTGTTAGCTGAATTGGTAT
TAAAACTTCAACTTCAAGTTTTTAGTCCCGGTGATTATATTTGTAGGAAGGGTGATATTGGTAGGGAAAT
GTATATAGTAAAAAGAGGCAAATTACAAGTAGTTGCTGATGATGGGGAAAAAGTTTTTGCTACCCTTCAA
GAAGGTAGTGTTTTTGGAGAATTATCAATTTTAAATATTGCTGGTTCTAAAAATGGAAATAGAAGGACGG
CTAATGTTAGATCTGTTGGGTATACAGATTTATTTGTTCTTAATAAACAAGATTTATGGAATGCATTAAA
AGAGTATCCAGAAGCAAGGAAAATGTTAATAGCTAAAGGAAGAGAAATTTTAAAAAAAGACAATTTGTTG
GATGAAAATGCACCAGAAGAACAAAATACAGTGGAGGAAATTGCAGAAGAATTACAAAATTCTGTAAAAG
TTTTACAAACAAGATTAGCACGTCTAACGGCTGAATATACTAATACTGAAAATAAATTAAGAAGCAGGAT
AGAATATCTTGAAAAAAGATTAAGGAAATACCAAGTTATTAGTGATATTAGAAATGATGATCATATGGAT
ACAGAATCTATTCGGAACAGTTTATTATCACAAGAAAAAGCACGCCAAGATGCATTGACTTACAAACCTA
AAGATAAAAACGTTTGA
>“Ss_sod_1”
ATGCTTTCAGCTACTAAAAATCTTTTTAAAGTTTCTAAGAATATAAGTTCTGTTGTCTGTGTAGGAGGTA
AACACACTTTGCCAGATCTTCCTTATGACTACAATGACCTTGAGCCAGTCATCAATACTGAAATAATGAA
GATTCACCATCAAAAACATCATGCTACTTATGTTAATAATTTAAATCAAATTGAGGAAAAAATTTCTGAG
GCTAATGCTACTGGTGATATCAAAACTGCTATTGCTCTTCAACCAGCTCTCAAATTTAATGGTGGAGGAC
ATATTAATCATTCAATTTTCTGGACAAACTTAGCTAAAGATGGTGGAGAACCATCAGCTGAGTTGATAAA
ACAAATAGAAAAGGACTTTGGCTCACTTGATGCTCTTCAAAAAAAACTTTCAGCATCAACAATTGCCGTT
CAAGGATCTGGTTGGGGATGGTTAGGATATAATAAAGAATTTAAAAGACTTCAAGTTGCTACATGTGCCA
ATCAAGATCCACTTGAACCAACAACTGGATTAGTTCCACTTTTTGGTATTGATGTTTGGGAGCACGCTTA
TTATCTTCAATATAAAAATGTTAGACCTGACTATGTTAATGCTATTTGGAAGATTGCTAATTGGAAGAAT
ATTTCTGAACGCTTTGCTAATGCTCAAAAATAA
>“Ss_age_1”
ATGAATGTTCCAACATCATCAAATAAACATATGCAGATTCAGGAACCTCCTGATCCATTTAAATCAAAAA
AACGGCATGAGGAACATAAACAAAAAACAAATAATGCAAAAAATACAAGTCACAAAAATATTGAAAAAAA
TATTAATTATTATCAAAGATTTAATAAAAAATTTGAAAATAGAGATTTTTATAGTGATATAAAAAATAAA
ACATTATATGATAATGTTAAAGAAATGTTAGAAATGTTAAATTCTAGTTATAAAATGAATGAATATGTAA
ATTTAATAGGAAAGTATGCCTTAAAAAATAATGTATGGAAAAACTTTGTTAAATATTCTAAAATGAAAGA
ATTTTCATTAACAGATAGTGATTACATTGAATTTGATATATTATTACCAGATGGATTTTTAATAACTACT
AACATATCAACTAGAGCAACCTTAGAACAATTAAAAAAAGAAGTATTTTATCAAGCGAACAAATTTATAT
TTAATAAAAATTTATTACCAATACAAAATTACCTTTTTGCAATGATTGCTACAAATGGTAATAAAGAAAA
TATTTATGACGAAAGTTGTCAATTATTTGTATATAAATTAAAATCACCTCTTCTTGTCCTTCATCAACCA
AGTGAAAATGTTGTTGAAAAAAAACTAGAACAAGATATTGGAGTAGCAATTGGATTTCCAATAGATGAGT
TAGATCGTAAAATTTCATACGAAGCAAAATTATTTAGAGTTTCATTATTTGAATTTTGTGTTCAAACAAT
AAGTGAAAGATGTTGTAGTGGAAATGGACATTATGCTTTTTTTGAAGATAACATTCTTGAACTAGAATAT
AAATTAACACCAAAAATTCAAAATAAATTAGATGAAAAAAAAATATTAACAAAAGTATATTATAGATCAT
ATGAAGATGAAAAGAATGAATTAGATACAAAATGTGTATGTATAGATGTGTATAATATTATATCAAAAGA
TAAAGAAACTGGTGTTGTAAGTATTATGACTATCCCAAATTTAATTGAATACTCATTAAATCAATTAAAA
AATATGAATATTAATATTAATGAAGAAGGAAAAGATTTTGTATTTCAAATAGTAGGTAAAAAAATATATT
TAACTAAAGAAAATATACCATTAACATCATTTGAGTATATACGTTCTTCATTTGATAATAATAATATTCC
ATTATTAATAATGTGTAGGAAAAATTTAATATATAATAATTTACCACCATACGTTAATATGCATGTACCA
TATTATGTAAGAGGAAGTAGAAAACAAAAAGAAATAACACATTTACATCTTCATGAAGATCATGGTGATA
TACAATATTTATGGGAATTTGAGGATGATTTTAAATTTGAATTAGATACAGCAGGAAATGTTTCTGTTTA
TGATAGTGAACAAAAAATATTTGTTAGAGTTGCATTAACTGTTGGTAGACATATATTAGCACAACAAGAT
TCTTCATATAAATCAATAAATGATCCTAGATGGAGAGGATATAAAATGGATTTAGGATATTATATGAAAG
ATATTCCACCAGCAGCACAATTATCATTTGCTTTAGTAAGTACAGTAAAGAAAAAAAATGGTAAATCAGA
AAATGAAGTATTAGGATGGTGTAATTTACGTTTATTTGATTATAAACATAGACTTATTCAAGGAAGAAAA
ACATTATATTTACATAATCCTGGTCCACAAGTAGAAGAAAATTATATTAATCCTAGTGGTCCTGAAGGTA
TGAATACTCAAAGAGGTTCACATTCTCGTATTGTTGTATATTTTAAAGATTATTCTGTTAAAAATAGAAA
AATTCATATTAAATATCCTGAAATGAGTAAAATAAAACAATATGCTAGTATAATTAGAAATAATCCAAGA
ATAAGTGATGAAGATAAAGCTATTGATCCAAATACTGTTAAATCTGAAGATGTTAAAAAATTAAAAAAAT
ATTTAAAATATTTAGATGGTACACAATTAACAGATGAAGATCAATTTTATTTATGGAAATATAGAGAATA
TATATGTACACATTTACCAAATCTTCTTGTTGTTATGAGTGATTGTAAAAGAATATGGAAATCTAGAGAA
CACGTGGCACAATTTTATGAATTACTTACACGTTGGGGTAATATAAGTGTTGAAGCAGCAATTGAATTAC
TTGATAATAGGCAACGTGATTGTGAAGTAAGAAAATTTGCAGTAGATATACTTGATAAATGGTTAGATGA
TGAAAGATTTAAATTATTTATGATGCATTTAATACAAGGAATTAAATATGAACCATATTATGATAATCCA
TTAGCTGTTATGCTTATTAGAAGAGCATTATTAAATTATCAAATAGCACATCGTTTATTTTGGTTATTAA
GAGGTGAATTGGAACAAGAAATTGGTGTTACTGAATCTGTAAATGGTAAAGGATGTAGATTAACAGGAGA
TAATAATATTGAAGGAAAATATACATTACCTGTTGTTAGATGTACTATAATGTTAGAATGTCTTCTTAGA
GCAAATGTTCGTCATATTGGTCCAGTTATTAAACAAGTAAGAATGGTTAATGAATTATTTAAAATCAGTA
ATGAAATAAAAAATAATACAAGTAAAGAAAATAATACTAAATTACTACAAAAAAAATTAAAAAAAGTAAT
ACATGAAATGGAATATGTTGAATCACCTTTAAATCCAATAATATTATTAGGTGAATTATGTATAGAAGAA
TGTAGAGTTTTATCTAGTGCTAAACAACCATTTAAATTAGTATGGAGTAATTGTGAACCATTAGCAAGAT
TATCTAAAAAAACACATCAAATAATATTTAAGAATGGTGATGATTTAAGACAAGATATGTTAACATTACA
AGTAATGAAAATAATGGATGCTTTTTGGAAATCAATGGGTTATGATTTTTGTATGAGTATTTATGAAGTA
TTACCTATGGGATATAATATTGGATTAATTAATGTTGTCCAAAAATGTGTAACATTATTTGAAATACAAA
CAAATGAAAAAAAACGTAGTATGCCTTTATCAATGGAAACAGCATGTATTAATAAATGGTTAAGAAAATA
TAATGATGGAACAAAACTTTATTTAGAAGCTGTTGATAAATTTTCAGCTTCTTTAACAGGTTATTGCGTT
GCAACGTATATTTTAGGTATTAAAGATCGTCACCAGGACAACATAATGATAAGAAAAGATGGAAGAATGT
TTCATATTGACTTTGGACACATATTAGGGCATACTAAAACAAAATTAGGTATTAACCGTGATAGAACACC
TTTTATATTAACAGATCATTTTTTGTTTGTAATAACAAAAGGTCGTTCTCAATTTAAAAATAATCACGAT
ATAATTAAATTTAGAGAAAATTGTAAAGAAGCATTTCTAATACTTTATGATCATTCAAGATTATTTATTT
CACTCTTTCGTATGATGTTATCAATGGGTTTACCAGAATGTTCAACACAAGAAGATTTGAACTATTTAAA
ATTATCATTAATGGCTGGTGTTGATAAGGATATCGCAGCAATACAATTTGATAACATTTTTAAAGAAGTA
ACAAAATCTGATCTTTCTACTAAAACTAATTGGTTTTTCCATTCAGTTAAACATATGTAA
>“Ss_aap_1”
ATGGAAAACCAAAACATCAATATTGAACAAGAATCAGAAATGTCTGTATCTAAAAATTTTATTAAAGAAA
AGGATAAAGAAAAAAATAATGATGAAAATGTTAATAAAAAATTTATAAAAGAAGATATTGAAGAAATAGA
TAGTGAAAAACTTATAAAAGAAAATAATATAAAAAATTCTCAAGAAGATTTAACACAAGAAGATACTGAA
GAAGATGGTGATAATGGTTGTGTTCGTGGACGTTTTACATACAGATCAGATGATGAACAGTCAGATTACA
ATCCAGATGATGAAATAGATACTGAACTAGATTTTAAATTGGCAGAAAATATGAGAGAATTACGATTGCA
AAGGAGACGTTTTGAAGATGAAATAGAAGATCAAAATTTAAATTTACGTCATCCACCAATATTACCAAAA
AAAATTGATAGAAACATGGATATTATTGATAGGTTAACATTAGCAGAGAGAGAAATGGCAAAAAAATCTC
CCAAAGAGAAGACGATTAGTGAACTTTATGCTCGTGATTGGTATTTTGGAGATGTTGTCAAAGAGCAAGT
TCCTATAATTATTAAGGGTCAGCCAGATGGTGTATTTTTTATTAGAAATTCAACAACTCCTGGAGATTTT
ACTTTAAATTTTAATTGCAATGGTGAATTAAAGTTAATTAAAATAATTATTGATGATGATGGAATGTGTC
ACTTCCAATCTCATGGAACTAAATTTGAAAATATAACAAAACTTATAGAACATTTTAAGACACATTCTTT
GGAATCGTACAATTCAACATTACCAATATTTTTGAAAAATCATATGTCTTATGATAAATATATAGCAGAG
AAAAATAAAACAAAAGTTAAACATGTCTCAGTCATTCTTCATGAAATGTATGGAATTCATACAGAAAGTG
AAAGAATTTATAAAAGAGTAGAAAAATTAGATATAGAAAAAAGTAAAATACATTGTAAAGGGACAATGTT
ACAAAGAAATTTATCTCAAGCTATTGGAGCAGAAATTGTTTATCGGGAAGCTATAGAGAAGATGAAAGCT
GACTTACATGATCATCCAGAGAATGTTAATGATCTTAAAATTGTAAAAGCACTTGAAGATAATATTCTTA
TGCAATTAAGTAGAATTCAAGAATTGAGAGAAGCTCAAGCAATGACAAAAGAAGAAATGAAAGAATTACA
AAAAGTTTTAATGTTATATGATACAAAAAAACATGATTTATATACTAGATATTATACATTAGAGAAGGCA
CGTGATGGATTAATAGAAATTTTGTTATCAAAAGAAATAAAAAGTATTGATATTCAAAAAGGTATTTGGG
AGGCTACATCATTGGTTGATTATGAATCATTACAACTAAGTGAATTTTTCTTAGATGTTGAATTACCTTT
TAATATTGAAGATTGGTTAATAATCGATGCTGATAAAAACAAAGCTATTGAATTAATACAACAGTCTATG
GATAGAAACCCTGATGACTCTGATGGTATTTTTTTAATTCGTCCAAGTTTTACAAAACAAGGTTGTTATG
CATTATCATTATCAGTTAAGGGAAATATTCGTCATTGTTTAGTTGAATATAGTAATTCACCTGATATTGA
ACAATGTGGTTATGGATTTATGAACTCAAATTTATACTTTCCATCAATGGTGGATTTTGTTAAATACTAT
TATCACAATAGTATGAAAGATCACAATACTGAACTTGACATAACTTTAAGAAAAACTGCTCTTCAAGATT
GTTAA
>“Ss_ilp_3”
ATGTTTTTAATTTCGTCAATTTCAACTTTCAAAAAAAATCTTCGTCTTTTACTTATCATAGGTTCACTTG
TTGTAATTGCTAACTGCCGTTTTAATAGAAATCCATGGTACTCCTTTATGGAGACTAATGATGATTATAT
TCCTGGAAATACTTTTGATGAATTTATGAAAACTAAACAATTTAGAAATCCAAACGATTTACCCTTTCCA
GAGAGGTACATTTTTAAAAAACGTAGGGATCCAAATGAATTAGTAAAAAGTTGTGGTAGAGTTCTTATTG
CTCGAGCTAAAGAAGTTTGTATGCAATGTAATTCATATGATTGGAAGAATATAACTAGGAAATATTCATT
AGCTGATCATTGCTGTCAACAAGAATGTTCCGACAATCAAATTGCTACTACATGCTGTATTTGA
>“Ss_gcy_11_a” gene=“Ss_gcy_11”
ATGTATTTTTATGATAAAATATTTTATGATTATATTAAACTTATTGTTTGTTCTGGTAAATTTAATATTT
CATTAAACAGTAGATATTTTTTAATATGTTATTTTTTTATTTTTCTTTCTACTGTTTTTATAATACCACA
AACAATATTTGAAGAACCAACTCATGCTAAACCATTAGCAATGAATGTTGGAGTAATTTATGATGATAAA
TGGGCAAATAATATTAAAACATTTCTTTCAACTGTTATTAATAATATCTATAATGAAAATTCATCATTAA
TATTTACTATAAATCCCATATTTTCTAGTAAAATACCACAATGTAAAAATATTATTGGTAGTGGTGAAGG
TGCATATATTTTATCACAGATATATTATAGTAATCAAAATAAGAATTCTAATATTGGAGGTGTAGAAACT
TTTATTGGTCCAACATGTAGTAGTGATTTACGAATTGCATCTCGTATTTCTAAACAACTTAATTTGTTAG
AATTTAATATTTGGAATGAATATGTTAATGAAGCATTTGACAATGAAATTGTACAAATGTCTACTGAAAG
TGGGACAAATATAGCTTTAAATTTGTATACAGTTTTAACTAGATTAAACTGGAAACAAGTAGCATTACTT
TATTGTTCTGAATGTATGTTTAAATTTAATGGAAATATATTAGTAAATGAAGAAGATTTAACTTTACAAA
CAATAATGAATGTACTTAAAGCTAATTATATAATTGTTACTGAATGTATAGTTGTCAAAAAACAAGATAT
GAATAATTCTATTTATATGAAAAAACTTTTACAAGAACTTAAAACAAAAACAAGAATAATTGTGCCTATT
TTTGGAGCATCCTTAAATAACTATAAAGCATATATGGAAGCAGCTAAAGAAAATGATATGAAAACAAATA
AGTATATGACAATTATATTTAAGTTTTTTGAATTTCCAAAATCTCCTGAACCATGGATTACAACAAATGG
AAGTATTAATGAAGATATTCTTAAACTATATGATAGAACAATAGTTTTAAAAAATGACTATTATTTAGAG
GAACAAATAAATGCTTTTGAAAAAAAGTATTCTCTTCAAGTAACTGATAATAGTATATTATTTTATTTGC
AACTTTATGAAACAATATTTACATTCATGTTTATGATTACAAAAGCATATGCTCATTCATCAAACAATAT
TTCTTTGTTTTCATCTTCTGAATATTCATCATATTTAATGGAATATATAAGAAATAATAAAATTGATGGA
CCTTATGGTCCTATATATTTTGACAATTCTAATCAACGTGTTGCACCATATAAAATAGAAGCTATCGAAT
ATTCAACAACAGTTAAAGGATACAATAAATTTATAGATATTAATATTAATGAAATATGTATATCTGAAGA
TGTCGATCCATCGTATAGTAAAAATTGTCCTGCATTAATAGCTTATATAACAAATACTGATGCACATATA
TTAGAGGATTTACCACAAGATATGCCATCCTGTGGATTTGATGGTGAATTATGTGATCAAACTGGAACTA
TTATAATTATTGTAGCAGTTATTATTACAGTAATATTAGTAACATTAATATTTATATTTGTTAGACGTAT
GAGAACTGGTGAAACAGCAAATATGCCATGGGCAATTGAGCCTGAAGATTTAGAAATTTTTGAAGATAAT
TCTCATTTAATTGGAAGTTCTGGAGGATTTCAAAGTAATGTAAGTATTCATAGTATGCATCAACAATTTG
GTTCAAAAGTTAAAATGAGAGAATTATTAAGAAATTGTCTAGTAGGTAAAATAAAAGGTACAGGAACTGT
TTTTGTAGAACCATATCAATTAAAAGAAAAAATGGTATATGATAAACAAGACATGCAATTACTTTTTACT
CTTCGTCAAACTATTCATGATAATATAAATCCTTTTATTGGAATTTGTATGGATAATAAAAGAAATGAAT
TTAGTTTTATATGGCAATGTGCACTTAGAGGAAATCTTTCATCAATGTTATTTAGTCAACAAGATAAAAT
TATACGAGATGTTGATATTGGAAAAGATTTTACAGGTGCCTTTGTTAGGGATATTCTTAAAGCATTAGAT
TATATTCATTCATCATCATTACAATATCATGGTGGTTTGACACCATCAAATTGTTGGATTGATTCTCATT
GGATTTTAAAAATTGGAGGTTGTTGTACTGCAAGAATGCTATTTAAATGGAAATCTCATGGTATATTGGC
AGGTAAAAAAGATTTTCCAATTATATTAAACAGTGATTTACATTATTATGCTCCAGAATTAAGAAAAGCA
ATTAGAAATAATATGCATACAAATAAAATTGAAAAATTAGAATTTTCTAATGCTGATGGTCAAAAACAAG
ACATATATTCTTTTGGAATAATACTATATGAAATGTTATTTAAAAAAAAAGTTGTTGAAATTGATGATTC
TTATGGAATGCAAAATAATGATGAAGATTTTGGTATTTTTAATACACAAGCTGAAGCATTAATTCCTTTA
TATCCAACAATTCCTGAAAATCATGATGATGTTCATCCTGATTTGATAAGTTTAATGCATAAATGTTATA
ATGGAAATGCCTCCCTTCGTCCTGATTCAAATATGGCAAGAAAAATAACTGATGCTACATTGAAAATGCC
AGGAAGTTTAGTGGATCAAATGATAAAAAATTTAGAACAATATACTAATAATTTAGAAAATTTAATTGAA
GAAAGAACCGGTGAATTGGAAAGGGAACAAAAACGTGCAGAACAAATATTACTAGATTTAATTCCTAAGT
CTGTAGCAGACGATATAAAATTAGGGAGAAAAATTGAAGCAAAAACATATAAATATTGTACTATTATGAA
TTCAGATATTGTAGGATTTACCTCATTATGTAGCGGGATATTGCCTATGGAAGTAGTTAATTTACTTTCT
GGATTGGCAAAAAATTTTGATCGTATTATTACAGATAATAAGTGTTTTAAAATTGAAACAATTGGTGATG
CTTATGTTGTAAGTTGTGGACTTCCAGAACCTTCAAGATATAATAATGTTAAAAATATTGCTAATATGAC
ATTACAAATGAGAGAATTTCTATTAAGTTATAAAGTACCACATCGTCCAGAAAAACATTTACAATGTAGA
TTTGGTTTTAATAGTGGTCCAGTTTTTTCCGGTGTAATAGGCTTAAAAGCGCCACGTTTTTGTGTATTTG
GTCAAACAGCATCAATTGCTTCTAAAATGGAACAAAATGGTGTTCCTGATCATATACAAATGACTTTAAG
AAGTTATCAGTTGTTGGAAGGAAAATTTCCTGAATTTATTTGTGTTCCGCGTGGTGGAATTAGAATTGAA
GGCATTGGAACTCTTTTAACATATTTTTTGGAGGGAAAAGATTTGTCAAAAATTAGAACAGACCTTGTGC
CATGGGATGATACAGATATTGATAATTAA
>“Ss_gcy_11_b” gene=“Ss_gcy_11”
ATGTATTTTTATGATAAAATATTTTATGATTATATTAAACTTATTGTTTGTTCTGGTAAATTTAATATTT
CATTAAACAGTAGATATTTTTTAATATGTTATTTTTTTATTTTTCTTTCTACTGTTTTTATAATACCACA
AACAATATTTGAAGAACCAACTCATGCTAAACCATTAGCAATGAATGTTGGAGTAATTTATGATGATAAA
TGGGCAAATAATATTAAAACATTTCTTTCAACTGTTATTAATAATATCTATAATGAAAATTCATCATTAA
TATTTACTATAAATCCCATATTTTCTAGTAAAATACCACAATGTAAAAATATTATTGGTAGTGGTGAAGG
TGCATATATTTTATCACAGATATATTATAGTAATCAAAATAAGAATTCTAATATTGGAGGTGTAGAAACT
TTTATTGGTCCAACATGTAGTAGTGATTTACGAATTGCATCTCGTATTTCTAAACAACTTAATTTGTTAG
AATTTAATATTTGGAATGAATATGTTAATGAAGCATTTGACAATGAAATTGTACAAATGTCTACTGAAAG
TGGGACAAATATAGCTTTAAATTTGTATACAGTTTTAACTAGATTAAACTGGAAACAAGTAGCATTACTT
TATTGTTCTGAATGTATGTTTAAATTTAATGGAAATATATTAGTAAATGAAGAAGATTTAACTTTACAAA
CAATAATGAATGTACTTAAAGCTAATTATATAATTGTTACTGAATGTATAGTTGTCAAAAAACAAGATAT
GAATAATTCTATTTATATGAAAAAACTTTTACAAGAACTTAAAACAAAAACAAGAATAATTGTGCCTATT
TTTGGAGCATCCTTAAATAACTATAAAGCATATATGGAAGCAGCTAAAGAAAATGATATGAAAACAAATA
AGTATATGACAATTATATTTAAGTTTTTTGAATTTCCAAAATCTCCTGAACCATGGATTACAACAAATGG
AAGTATTAATGAAGATATTCTTAAACTATATGATAGAACAATAGTTTTAAAAAATGACTATTATTTAGAG
GAACAAATAAATGCTTTTGAAAAAAAGTATTCTCTTCAAGTAACTGATAATAGTATATTATTTTATTTGC
AACTTTATGAAACAATATTTACATTCATGTTTATGATTACAAAAGCATATGCTCATTCATCAAACAATAT
TTCTTTGTTTTCATCTTCTGAATATTCATCATATTTAATGGAATATATAAGAAATAATAAAATTGATGGA
CCTTATGGTCCTATATATTTTGACAATTCTAATCAACGTGTTGCACCATATAAAATAGAAGCTATCGAAT
ATTCAACAACAGTTAAAGGATACAATAAATTTATAGATATTAATATTAATGAAATATGTATATCTGAAGA
TGTCGATCCATCGTATAGTAAAAATTGTCCTGCATTAATAGCTTATATAACAAATACTGATGCACATATA
TTAGAGGATTTACCACAAGATATGCCATCCTGTGGATTTGATGGTGAATTATGTGATCAAACTGGAACTA
TTATAATTATTGTAGCAGTTATTATTACAGTAATATTAGTAACATTAATATTTATATTTGTTAGACGTAT
GAGAACTGGTGAAACAGCAAATATGCCATGGGCAATTGAGCCTGAAGATTTAGAAATTTTTGAAGATAAT
TCTCATTTAATTGGAAGTTCTGGAGGATTTCAAAGTAATGTAAGTATTCATAGTATGCATCAACAATTTG
GTTCAAAAGTTAAAATGAGAGAATTATTAAGAAATTGTCTAGTAGGTAAAATAAAAGGTACAGGAACTGT
TTTTGTAGAACCATATCAATTAAAAGAAAAAATGGTATATGATAAACAAGACATGCAATTACTTTTTACT
CTTCGTCAAACTATTCATGATAATATAAATCCTTTTATTGGAATTTGTATGGATAATAAAAGAAATGAAT
TTAGTTTTATATGGCAATGTGCACTTAGAGGAAATCTTTCATCAATGTTATTTAGTCAACAAGATAAAAT
TATACGAGATGTTGATATTGGAAAAGATTTTACAGGTGCCTTTGTTAGGGATATTCTTAAAGCATTAGAT
TATATTCATTCATCATCATTACAATATCATGGTGGTTTGACACCATCAAATTGTTGGATTGATTCTCATT
GGATTTTAAAAATTGGAGGTTGTTGTACTGCAAGAATGCTATTTAAATGGAAATCTCATGGTATATTGGC
AGAATTAAGAAAAGCAATTAGAAATAATATGCATACAAATAAAATTGAAAAATTAGAATTTTCTAATGCT
GATGGTCAAAAACAAGACATATATTCTTTTGGAATAATACTATATGAAATGTTATTTAAAAAAAAAGTTG
TTGAAATTGATGATTCTTATGGAATGCAAAATAATGATGAAGATTTTGGTATTTTTAATACACAAGCTGA
AGCATTAATTCCTTTATATCCAACAATTCCTGAAAATCATGATGATGTTCATCCTGATTTGATAAGTTTA
ATGCATAAATGTTATAATGGAAATGCCTCCCTTCGTCCTGATTCAAATATGGCAAGAAAAATAACTGATG
CTACATTGAAAATGCCAGGAAGTTTAGTGGATCAAATGATAAAAAATTTAGAACAATATACTAATAATTT
AGAAAATTTAATTGAAGAAAGAACCGGTGAATTGGAAAGGGAACAAAAACGTGCAGAACAAATATTACTA
GATTTAATTCCTAAGTCTGTAGCAGACGATATAAAATTAGGGAGAAAAATTGAAGCAAAAACATATAAAT
ATTGTACTATTATGAATTCAGATATTGTAGGATTTACCTCATTATGTAGCGGGATATTGCCTATGGAAGT
AGTTAATTTACTTTCTGGATTGGCAAAAAATTTTGATCGTATTATTACAGATAATAAGTGTTTTAAAATT
GAAACAATTGGTGATGCTTATGTTGTAAGTTGTGGACTTCCAGAACCTTCAAGATATAATAATGTTAAAA
ATATTGCTAATATGACATTACAAATGAGAGAATTTCTATTAAGTTATAAAGTACCACATCGTCCAGAAAA
ACATTTACAATGTAGATTTGGTTTTAATAGTGGTCCAGTTTTTTCCGGTGTAATAGGCTTAAAAGCGCCA
CGTTTTTGTGTATTTGGTCAAACAGCATCAATTGCTTCTAAAATGGAACAAAATGGTGTTCCTGATCATA
TACAAATGACTTTAAGAAGTTATCAGTTGTTGGAAGGAAAATTTCCTGAATTTATTTGTGTTCCGCGTGG
TGGAATTAGAATTGAAGGCATTGGAACTCTTTTAACATATTTTTTGGAGGGAAAAGATTTGTCAAAAATT
AGAACAGACCTTGTGCCATGGGATGATACAGATATTGATAATTAA
>“Ss_sgk_1”
ATGGTTTCGTCATTGAATAATAATAATGATCCAACTTGTTCTGTAATATTTGAATGTTTTATAGAATCTA
TGGATAAAAATTGTATATGCAAAATTAAATATATGGGTGAAGAAATTTTTACAAAACAATTTAGAGATTT
TCAACATATTTATAACCTATTAAAACCAGGAATTACAACTGCTGTTTCAAGTCCACCAAAAAAAAATTTC
TTTTCTAATTTGTCTAAAGTACAGGAAAAAAGAAAAATTTGGATTGAAAATTTTTTAACTGTTCTTGTTA
ATAATTACTCTTCACTAGATTATATTCAAACTTTTTTCGATGGTTTTTTAGGAGATGAAAATAAAAATCA
TATTTATTTAGGACCATCTGAACGAAAAACTGCCAAACCAGATGATTTTGATATTATTAAAACAATTGGT
AAAGGAAGTTTTGGTATGGTTTTTTTAGTACAACATAAAAAAAATCATAAAATTTATGCTATGAAAGTTT
TAAAAAAAGAACAAATTAAAAAAAGAAATGAAGTCAAAAGAGTAATGGCAGAGAGAAATGTTTTAAAAGC
TAATATTAATCATCCATTTCTTGTATCATTACATTATAGTTTTCAAACCAAACATAAATTATATTTTATT
CTTGACTATCTTAATGGAGGAGAGTTATTTTTTCATTTACAAAAAGAAAGAAGCTTTAGTGAAACACGTT
CACGTTTTTATGCTGCAAACATTGCAAGTGCTCTTGGATATCTTCATAAAAATAATATTATTTATAGAGA
TTTAAAACCTGAAAATTTATTATTAGATAAATATGGATATGTTGTAATAACTGATTTTGGACTTTGTAAA
GAAGGATTAAATAAAAATGACAGAACAGATACATTTTGTGGTACACCAGAATATTTAGCACCAGAAGTTA
TCTTAAAACAATCATATAATTATACAGTTGATTGGTGGTGTCTTGGTGTTGTTTTATATGAAATGATATT
TACATTACCACCATTTTATAGTAGAAATGTTGAAGAAATGTATAATAATGTAGTTAATGAACCATTATAT
ATACCTGCTACAGGAAGTGCTATATCAAAAAATATTTTAACTAATCTTCTACAAAAAAATCCATCACAAA
GATTAGGAGCAAAAAAAGATTTTGAAGAAATTAAAAATCATCCATTTTTTATGCCAATTGATTGGGATAA
ATTATTAGAAAGAGAAATCAAAGCACCATATATACCGAAATTAAAAGACGAATATGACGTTAGTAATATT
GATACAGAATTTACTTCAATTTCACCAAATATAAGCTCTTTAATACCACAAGGCTGTTTAGCACAATCAT
GCAAAGATTTAGATTTTATTAATTTTACATTTACAGAAGAAAGTCTTAACAATGTTAAATAA
>“Ss_smad_5”
ATGAATCCATATAAAAATATTAATAATACATCAATTTCTTTACATGGGAATAATAAAACAAAACCGTTAT
CATCAGACACGTGCTCCACAATTGCTTCTTATTTAATGGAATATAATGTGTCTGATGATGTTGAATTTTC
AAGAAAAGCTATTGAATCACTTATCAAAAAGTTAAAAGATAATTCTTCACAGTTGGATGAACTTATTAAT
TCTGTATCTTCTAAAGGAACTATTACAACAAAATGTATAACTATACCAAGAACGTTAGATGGTAGACTTC
AAGTTGCTGGAAGAAAAGGCTTTCCACATGTTGTTTATGTTAAAACTTTTGTCTATCCAGATGTTTCTAA
GAATGAACTTAAACATAAAGATATTTGTCAGAATGGTTTTGATGATAAAACAGAACAAGTTTGTGTCAAT
CCATATCATTATGATAAAGGGTGTAATTTTTTAACTCGAAAAGAAGAACGGATACCATCAAATGAAAGTG
GTATGTCTATAGCTTATACTAATTCTACCTCAACAACACCAACTAAAAATGATTCAATAATCTCAAATAA
TAATTATTCTTATTCTCAACCAACTATCTCATATCCATTACCATCTCCATCAACATCAACACCTTCTACA
AGTACTATATCAATAACTAATACATTTTCACCACCACCACCTTCATCATCATCATCATCATCAACTTCAC
AACAACAATCTACAAATAAACATTCAAAACCACTTCCTATACCAAAAAGTAATTATACAGAAACAACTCC
ATATCCATATAGTATACCACCAGATGACGTTCCTATAGCATCAAATTTAACAGCAAAAGATTCGATTGCA
GCTAAAATAGATAATTTAGAACCATCAAATAGTCATAAAAAAAATATATCACATGAAAGGAGGAAAGTTA
AGAAGGATATAGCAAATTATATTGAAAATAGGATTGTTTCAAATGGGTGGGCTGAATTAGTATCAGATGA
AATGGCAAAAAAATTATTAATTGATGAACCGTTACCAGAAGTTAAATTATCAATAACATATTATGAGTAT
CATAAAGTTTTATGTGATACAGTTAATGTTGATATTATACCATATTATGTTGATGGTGGTCTTAATATAT
CATCTAAGAATCGTCTATGTTTAGGTGCTATAACAAATGTCCTTCGTGAAGTTAGTACAGATAAGGTACT
TCAAGCTATTGGTAGGGGCGTCCGTTTTGATGTTAAAGGAGAAGGTAATGTATGGATCTCAAATCTTTCA
AATTATTCAGTTTTTGTACAAAGTAATTATTTAGATGGTGATTCTGAAACTGGTATTGTTTATAAAATAT
CACCATTAGCCACATTTAAAGTTTTTGATCTTGATCATTGTTATAGACAATTAAAAAGAATTAATATGTA
TAAAAATTTAGCTGAAGCTGCTGAAAATTTTTCACTTAATGAACGTAGACATATTGAAGAAAGTATCAAT
ACAACAACACTTAATAAAGCTATTGATACTGGTGTTGATGATATGCGTAATATATGTTCAATAAAATTAT
CATTTATTAAAGGATGGGGTGAAGGGTATGGAAAAGAAAGAATCTTTGAAGTACCTTGTTGGATTGATGT
TACTGTTAATAGAGCACTTCAAATATTAGATTATATTTTAAATTCTCCTAACCTTAAATGA
>“Ss_acs_19”
ATGTCCGACTGTAAAGTCAAATTCGATTTAGATTGCCCTAAGGGAGATAACATTTTTCCCCCACCTAGTT
CTTTATCTGCTTCTGCTCACATTAAAAATATCCAAACATACCATGAGAAGTATCGTTCAAGTTTAAATGA
TACCGATAGATTCTGGAGAAGCATTGCATCTGAACTTCACTTTGAAAAGATGACAGACAGTGGATTGGAG
TGGAATTTTAATAAAGACAAAGGAAGAGTATTTGTAAATTTTATGAAAGGCTCCAAAACAAATATTGCCT
ACAATTGTTTGGAAAGAAACATTAATCGTGGTTTAGGGGACAAGGTAGCCTTTAAATTTGAAGGTAATGA
ACCTGGAGATGAAGATTCAATTACCTATAAGGAGCTCCTTGAAAAAGTAATTGCTTTTTCATCTGTTCTA
AGAAGTAAAGGGGTAAAAAAAGGGGATGTTGTTGCAATTTACCTTCCAATGTCATTTGAATTACCTATTG
CTATGTTGGCTTGTGCCCGTATTGGAGCTATTCATTCAATTGTTTTTGCTGGATTTTCTAGTGAATCACT
TGCAAATAGAATAATTCATTGTCAAGCTAAGATTTTAATTACAGCTGATGCATTTTATAGATCAAATAAG
TTAATTGATTTAAGATCTTTAGCAGTTACAGCTGTCAAAATTTGTGACAAAAATAATTATAAAATTGATA
GTATGATTGTTGTTAATCATTGTAATAAAATTACAATTCCTAATGGTGCCCCTCAACCATCCACCTCTGA
TGGTCCACTTGATATAGAATGTTCATGGGACTCTGAACTTAAACAAAATTTCGGTGTTGAAAGTCCTGTT
GAATGGATGGATTCAGAGGATCCTTCATTTATTTTATATACATCAGGATCAACTGGCTCCCCTAAAGGTA
TTGTTCATACGACATCTGGATACATGACATACGCCTACTATACCTGTAAAATTACATTTGATACACAAAG
TGATGACGTTTATTGGTGTACAGCTGATTGTGGGTGGATTACAGGACATTCATATGTTGTATATGGCCCC
TTAATGAATGGATTATCGTCAGTCATTTTTGAAGGAGTTCCAACGTACCCTGATGCTGGAAGAATGTGGA
ATATTGTTGAAAAGTATGGTGTTACAAAACTTTATACAGCACCAACTGCTGTCAGATGTTTAATGGGATT
CGGTAATGAAATTGTAAAAAAATATAATCGTTCAACATTAAAAATTATTGGAAGTGTTGGTGAACCAATA
AATCCAGCTGCATGGGAATGGCTTTATTATGTTGTTGGGGAGGAAAAGGCTGCTGTTGTTGATACTTATT
GGCAAACTGAAACAGGAGGACATGTTATTGTACCTGTTCCAGGAGCAATTTCAACTAAACCTGGATCTGC
AACGTTACCTTTCTTTGGGGTTGTACCATGTATTCTTGATAATGATGGTGCTTTAATGGAAGGTCCTGGT
GAAGGAAATTTATGTTTCTCTCGTCCATGGCCAGGAATAAGTAGAACATGTTGGAATGACCATGAAAGAT
GGGAAAAAATATATTTTTCTTCATTCAAAGGATATTATTTCACTGGAGATGGTTGTAAAAGAGACGAAGA
TGGATACTATTGGGTTACAGGAAGAGTCGATGATCTCATGAATGTTTCAGGTCATTTACTTAGTACAGCT
GAAATTGAATCAGCATTAGTAGAGCATCCTAATGTTTCTGAAGCTGCTGTTGTAGCTGCACCTCATAATG
TTAAAGGAAGTTTTCCATATGCTTTTGTTACATTACGTGAAGGTGTCAAGTTTTCACCAACTATTGCTAG
TGAACTTAAACTAGCTGTACGTAGAAGAATTGGTGCAATAGCCGTTCCAGATATTGTTCAAGAAGCTCCA
GGACTTCCAAAAACTCGGTCTGGAAAAATTACACGCCGTATTCTTCGTAAAATTGCTGAAGGTGATGCTA
ATGCTGATTTTGGTGATACTACCACTCTCATTGATGAATCTGTTATCAATAAACTTCTTAGTAACAGACC
TGAAAGTAAGACTGGATAG
>“Ss_cyp_10”
ATGCTTTTTTATAAAATACTAACAATAATCCTTTCTTTAATTATATATTTTGTTATTAAAAAACTTTATT
TATGGTACAAAGAAAGGAAACGTATAGTTTATTATCTTAATAAAATTCCTGGTGATGATGGATTACCTAT
TATTGGAAATCTTTTAGAATTTCAATGTTCTACGGCAGGGTTATTAGATAAGACTTATGAATTTATTCAA
TGGATGAATAAGAATAATACATCAATATTAAAAAAATGGATTGCAAATCATGCTATCGTTTATGTATCAT
CACCAAATGCACAAAAAATTATTCTTGAAAATCCTAAAGAAACTACAAAAGCTAGTACTTATAATTTGTT
AAAAGAATGGCTATCTGAAGGATTAGTTACTGGTTCAGGTGACAAATGGAGGCATAGAAGAAGATTAATT
AATCCAACTTTTAATTTTAAAATGTTACTAGAGTATCATGTTATTTTTAATGAAGAATCTAAAATATTAG
TTAATGTATTGGATAAGTTTAAAGATACTGGTAAAGAAATTGAAGTACTTGAATTTATGAAAAGATGCCT
CTTTGATACAATATTAAGAACGGCATTTGGTCATAAATTAGGTTCACAAGAAAATCCAGACGATACATAC
CTTCATGCAATAGAAAACTTTGCTGAAATGGCTTATGTCGCTGCTGTAAATTATTTTTATAGAAATAAAT
ATATATTTTACCTTTCTGGAAATGGATTTAAAAAAGATGGCTATTTAAAAATATTAAGAAAATTTGCAAA
TGACTTAATACAAATAAGTTATAAAAAATATTTAAAAGATAAAGAAAATGGTAAAATAGAACATAAAACT
TTTATTTCAATGTTATTAGAGGAGTATGAAAATAATGAAATAACTATGGATGGTATAAGAGAGGAGGTAG
ATAATATTATATTTGGTGGATTTGATACTTCTTCAAGTACAATGTCATGGATACTATGGGCATTAGCAAC
TAATCCAGAAATTCAAGAAAAGGTTTATGAAGAAATTTATGACATTTTTGGGGAGGAAGAAAAAATTGTA
ACATTTGAAGATATTAATAAAATGACATACTTTGATATGATTTTAAAAGAAGTATTAAGAAGATTTTCAA
TTGTTTCTGTTTCAACGAGAAAACTTCAAAATGATGTAAAAATTGATGGTTATACGATTCCAAAAGGGGT
TGATGTTATTTTAGGGCCTTTTCTTATTAATATGAATGAAAAAGTTTTTCCTGATCCATATAAATTTGAT
CCAGATCGTTTTCTTCCTGAAATCTCTGCAACCCGTTCGGCCTTTGATTTTATTCCATTTAGTGCAGGGC
CAAGAAATTGTGTTGGGCAAAAATATGCTAATCATGTTATTAAAATAATAAGTGTTTGGGTATTAAGAAG
ATATAAAGTACGAGCAAATTATCCTATGGATTATTTAAAAATGCTTCCACAAGTTATAACTAATTCTGAT
AAAGGTTTTCCTATCATTTTTGAAAGTAGAATTAAATAA
>“Ss_daf_1”
ATGAAAAAGAAAACTTTTATAAAGTTGATTTTATTTTTTTCTATTATTGTTGATTTAATAAAGTGCCAAA
ATTTAACTGAAACAATTGGAGAAAATGAAGAATATTCAAAATTAACAAATGTAAAAGTGACGTTTAAATT
TGGTAATACAAAATTTACTTCATCTCTTTCATATAATGATGTTCAATATGAAAACTATGATAATGAAGTA
TTATGCTACTGTACATTTGATCAATGTGATAAAGAAGTTAAACATTTACTCGGAAATCAATATAATAATA
CTTGTCGTTCTAAAGATGGCACTTGTTATGTTGAATTGCACAATATAGCTGATTATAGTTCACATCCACA
TTATGTATATACTTATGGTTGTGAAGAAAATCATTTTAAAATTGTTGGTAGTTGTAATAAAAAAGGACAA
TCCAAAAGAGGTGATGATTTATTTTTATGTTGTACCAATGAAAATTATTGTAACAAAGCATTTGATTTAC
CTGATTTAAATGCTAAAGTTAGACATATGATTATTATTAGATTTATACAAACACTAATTCTTGTTATATG
TACATTGACTTTTGTATCAATTTTTATATTATATATTATATCACTTACCTCAAAAGGACAAATATTTCTT
AGTACTACAAAAAGATATATTCAATTAAAAGCTAATTCTATTTTACCAATATCATATTTTAATTTTAAAT
GTTTTAATAGAAATTTTGATAGTGAATCATGTCATAGATCAACTGAACCAACTGTTATAACTGATTTAAT
ATCAGAATTAGATAAAACAGATACTGGATTTGATGATTCAGGTTCTAGAGGTTATCCATTAATTATGCAA
CGTACTATAGCTAGAGAAGTTGTTTTAGAAAAAACAATTGGTAAAGGACGTTTTGGAAATGTTTATTCAG
GTACTTGGAGAGGTGAAACAGTTGCTGTTAAAATATTCCATACACGGGAAGAATTAGCATGGAGTAAAGA
AGTTGAAATATACCAAACAAATAATTTACGACATCCAAATTTATTACGTTTTATAGCAAGTGATAATAAA
GATACAGGAATGTCAACACAATTATGGTTGATAACAGAATATCATAAATTAGGTTCATTATATGATTATT
TATCTGAAAATATTATATCAATGGAGGTTGCCGCAAATATGATACATTCATTTGCTAATGGTTTATCATA
TCTACATACAGAAGTACCATCACTTGATACAAAACCTATTATAGCACATCGTGATTTAAAAAGTAAAAAT
TTACTTGTTAAAAATCATTATACATTAGTTATAGCTGATTTTGGGTTAGCTAAAAGAGATGATAAACATG
CTAAATTAACAAATCCACATGAACCAGAAATATTTTTATGTGAAAGAGTTGGTACAGTAAGATATTTACC
ACCAGAATTATTATTTAGTGAAAAAAATTTTCCATCATTTGAATCTTATAAAAGATCTGATGTGTATTCA
GCTGCATTAATAATGTGGGAAATATTATCAAGATCATATGAACCTGATGAATATCCTGATGTTAAAGATA
TAAATGAATTAAAAGAATTTATTCCTGAATATGAAGAACCATATTCAGAATGGTTAAATAGAAATCCAAC
AATTGATGAGGTTAAGGTTGTTGTTGTAGACAAAAAATTACGACCACCATATCCTCCACAATTTAAAAGA
GTTCAAAATAATTCAAAAATTTTGTTTGATATGATTCAAGAATGTTGGCATCCAGAACCTCAAAGTCGTA
TCAATTCTACATATGTTAAAAATTTAGTTGGTAAATTAATAATAAAATCATATAAATCACTCTTGGAAAA
TAAAATACAAGATTATATAAAACCAATAATGCAATGTATGCCAAATAGTCCAATTAATGTTAATAAAATA
GAATTATCAAATGAAAAAAATAAAAATAGTGAGATAAGTAAAAATATATTGATAAAGAATATTGATAATA
ATGAATTATCTATATGTGAAAAACCATCTGACAGGGAAGAGGAGCAATTATTAAAATAA
>“Ss_pptr_1”
ATGTCCGAGAAGGGATCTCACCATTTAGGGTCAAATCCTGCAGCTCATCATATCCCTCCTCCAAAAACAC
AAGGAATTGCAACTGGTGGACAAAATTTATCTGCTACAGCTAACCAATTTGTTGATAAAATTGATCCTTT
TCAAAAGAGAGGTACGAGTAGGAGAAGAAAATGTTATATGAATAGTTCAAGATATCATCAAGATAATGAG
CCTGAGTTAACTGCTCTTCCAATGATTAGAGATACACCATCGTCAGAACAAACAACAATGGCTATAGAAA
AACTTCGGCAATGCCAAAGAATATTTGATTTTTACGATCCAGTATCTCAATTAAAGTCAAAAGATATCAA
ACGTGCTGCATTAAATGAATTGATAGATTATATCACCTCATCTAAAGGTGTTATTGTTGAACCACTGTAT
CCAGAAATTATAAGAATGGTTTGCCTTAATATTTTTAGGGTTCTACCCCCATCGGATAATAGTGAATTTG
ATCCAGAGGAGGATGAACCAACATTAGAGGTTGCCTGGCCACACCTACAATTAGTTTACGAGTTATTTTT
AAGATTCCTGGAAAGTCAAGATTTTCAAGCAACAATAGGAAAAAAATATATAGATCAAAATTTTGTCCTT
AATTTACTAGATTTATTTGATAGTGAAGATCCTAGAGAAAGAGACTTCCTAAAAACTGTCCTCCATAGAA
TTTATGGAAAATTTTTAGGTTTAAGGGCATTTATTAGAAAACAAATAAATAATATGTTTTTAAGTTTTGT
CTTTGAGACAGATTCATTTAATGGAGTTGGTGAATTACTAGAAATTCTTGGAAGTATCATTAACGGGTTT
GCTTTACCATTGAAAAGTGAGCATAAAGTTTTCCTTGTTCGTGTATTACTACCACTTCATAAACCTAGAT
GCCTTTCATTGTATCATGCTCAGTTAGCTTATTGTGTAGTACAATTTATTGAAAAAGATGCATCACTTAC
ACCACAAGTTATTAATGCTTTGTTAAAATTTTGGCCAAGAACATGCTCCTCCAAGGAGGTTATGTTTTTG
GGTGAAGTTGAAGAGATATTAGATATTATTGAACCTGAACAGTTTAAAAAAATTATTAAACCTTTATTTA
AGCAACTAGCTAAATGTGTTAGTAGTCCACATTTTCAAGTGGCTGAAAGAGCATTATACTTCTGGAATAA
TGAGTATATTATAAGTCTTATTGAGGAAAGTTCTGCTGAAGTTATGCCAATAATGTTTCCAGCATTATAT
AGAGTTAGCAAAGAACATTGGAATCAAACAATAGTTGCATTAATATATAACGTGTTAAAAAGTTTCATGG
AAATGAATGGAAAATTATTTGATGAATTGACTGCTAATTATAAGGCAGAAAGACAAAAAGAAAAAAAGCG
TGAAAAAGAGCGTGAAGAGTTATGGAAAAAACTACAGGATCTCGAATTAGATCCACCATCATCAGGACAG
ACACCTAAATTGTTATCAAAAGAGCCACTAACATCATTTATGTCACCACAGAAAGCTAAAGAATGA
>“Ss_tigl_1”
ATGTTTAAATTCTTATTTATCATTTCTATTGTAAAAATAAGTTTCACATTTAGAATATATTTATTAAATG
AGGAAGACAAAGTGTCAGTTCCTGTTGAATTTGAAAATCATACAAAAAATGTAGTTGAAAATAATTTACT
TAAAACTTTTGGATTAAATAAAATTCCTAATTTTGAGGTAAATAAAATTTCTGATGATGATTTTTCTAAA
AAATATATGGAAGAAGTTTTTAAAAATGAAAAATATTTTTTATATGATATATCAACACCTGATGAAATTA
TTTCATCATCACCAAAAGAAATATTTTCAAATGAAAGGGAAAGTATTTTGTCATTTGATGTGAAAAAGCT
ATTTATAAAAGATAGTAAATTAATTACAAGTGAATTAAGAATAATTTTTAATAAAAAAATTAGAGAATTA
GGATGGTTAACAGTAAGTATTAAAAGAAAAGAAAATGAAGAAAGTATAATGATTGATACTACTGATATAG
CACAATTAAAAAATACATACATTCTTAATATAACATCTATATTATTTAAATGGTTAAATAGTAATGAAAA
TGATGGAATAATATATCTTGATTATAACGGTAAAAGTTTAGAAAATTTTGGAGAATACAAGGTTATTGTA
CTAACATCACTACAATATTATAAGAATAATCAACAATCAATATTTATTGGGGAAGAAAAACTTGATGTGA
ATTCTATTCGCCTAAAACGTTCCTTAATTGATCAAAATATTTCTGATAAATTAGTACCATTTAATTTTAA
AACACACACTTCCTCCCGTTTTCATCCCCGTTGCCAACTTTATAAATTTTTTATTGAATTTAAAGATCTT
GGATGGGATCATTGGGTTATTGCACCAAGAGGATATGAAGCATCTTATTGTGATGGTTCATGTACATTTC
CCCTAAATAATAATATGAATGCAACAAATCATGCTATCATTTCTACACTTATTCATTTAATTGATTCAAC
AAGAACAGATCCACCCAAATGTGCTCCTACAAAATTAAAACCTATGAAAATATTATTTATTGATGATAAT
AGTAATGTTGTAATTAAAAGGTATCAAGCTATGATGGCTATAGAATGTGGTTGTCAATAA
>“Ss_tgh_3”
ATGATACTTATTCCTAATTCTTTATTATATTTATTTTTATCTTATGTTACATTTTTATCTTTTATAAAGA
TATCTTTTACAAATAACATTGATGAAATTTTTGCTAAGCAAAAGATTTTACAAAAAATTCTTGACCATTT
TCAATTAGAAAAACCTTTAATAGTTGATGCATCATCAAAAGTAATAAAAAAATATGAAAATCATATTGAT
AAAAGTTATGAAACTGATGAAAGTAAGAAAGCTATTAGTTTTGTAGATATACCATCATATCAAATATTGT
TTCCAATCATTTTTTTTAAAATCCCAAAAATTTTAAATTCTAATGTTATTAAAGAAGCATTTATAAAGTT
AGATTATTACTCAAAAATAAGCAGAGATAAGAATAAAATATTTTATGGTGATATCTATGTAATGAGCAGT
AACGATAAGTTACTAGAATGTATTGGTAATGTAACGTTTGGTGAAACTTCATCATTAAACAATGTTATTA
ATGTACCATTAGATGTTAATTTATTATCAAAAGCAATTAATGCTACTAATGGAAATATTAATTTATTTAT
AAAAATTCATAACGAAGAAAGTTATTTTCCATATTCATTAAACTTTGCCTCCCTTAATTTACATTCTTTA
GAAAAAAAAAGACGTAAAAAGAGGAATGCAGAAAATATATGTCAATCTAAGTCTTCAGAAAATTCCTGTT
GTTTACGTTCATTAAAAATTAACTTTGATGAAATTGGTTGGAACTTTATTATTAGTCCAAAAGAAATAAA
TACAAATTATTGTTATGGAAAATGTTATAGCTATAAATCTGATTCATTAGTTGGTGATGCTATTTACAGA
TTACATTCAATAAGCAAAAAGGAACATAGAAGTTGTTGTTATCCTACTCAATTCAGAGAATTAAATATTA
CAATATTTAAAGAAGGATCATTTATTGAAACTAAAATAATAAACGATATCTTGATAAAAAAATGTAGCTG
TTATTAA
>“Ss_lint_2”
ATGGCATTAGCTCCATCACAATATGATAATGGTACAACAAATAGTTCACAGTATATAAGGCATTATATTA
ATCAAAATGCGGTTGGAATTAATGCTCCAAATAACATTCAACAACTTCCTCCACCAATACCACAACAAAA
TATTGGATTATTAAAAACAATTACAAATGATAAATATTATTTTACACCAGAACAATTAAGTAATTGCCCT
CCAGATGAACCTATAGGTTATGGAGCTTTTGGAATTGTATGGTCTGTAACGGATCCTCGAACACTTCAAA
GGGTTGCTTTAAAAAGAATGACAAATATTTTTCAAAATTTAGCATCATGTAAAAGGACATTTCGTGAAAT
TCAAATGTTATCCAGTTTTCAACATGATAATGTTCTCGGGTTACATGATATTTTACAACCAAGTGATAAA
AAATTATTTCAAGAAATACACATTTTAACAGAATTGATGCAAAGTGATTTACATAAAATAATTGTTTCTC
AACAACCATTAACAAGTGATCATATTAAAGTATTTTTATATCAAACATTAAGGGGAATGAAATATTTACA
TTCTGCTAATATATTACATAGAGATATAAAACCTGGAAATTTATTAATAAATAGTAATTGTGTATTGAAG
ATTTGTGACTTTGGCTTAGCAAGACTTTGGGATTATCGGGATATTGAAACAATGACACATGAAGTTGTGA
CGCAATATTATAGAGCTCCAGAATTATTAATGGGAGCTAAGAGATATACAACTGCTATAGATATGTGGTC
AATTGGTTGTATATTTGCTGAAATGTTAGGAAGGAGGATATTATTTCAAGCACAAGGACCAATTGATCAA
TTAAATATGATAATTGAGATGTTAGGAACACCACCAACAGAAGGTATGATGACAGCATGTGAAGGAGCAA
GGAATCATGTATTACGTAGTCCTTATAGACCACCAAGACAGGACAGATTTTATCATATATCTCAAAATAT
GACACAAGATTGTGTACATTTATTAAGTTGTATGTTAGAATTTGATCCATCCAAAAGAATTGATGTTGAA
ACAGCACTCCATCATCCATATTTGCATGATGGTCGTATTCGATTTCATAATTCTATGTGTACATGCTGCC
ATACAGCCTCAAATAGAGAACGTATATACGCCAAAGTTCTTGACCCAGTTCATTCTTGTCCATTAGATCC
GAAATGGGAGAAAGAAATATCCAGTCTTTCAATGTTTGAATTAAGAGATAAATTATATACATGTGTTACA
CAACGATCTCAACGTAATGGTGTACCGTTAATGTTAAATCCACTTTCTTCAAGATACAATGAATTTATTG
AACAAACATAG
>“Ss_pdp_1”
ATGTTTCAGTGTATTAAAAATATATTTTTTATTGATCAAATTCGGATTGTTTCAACTAGGGCACAAATAG
ATGCTCAAATTAGAGCTTTAGAGAGGACTTTTGTTATTGATGGTGGTGGACCAATTTCAAAAATCGATGT
TTGTAGTTTACCTGCTAATTCTCCCTCAGAAGATAACTTTTCTATTGGTCAATGCCTTTCTTCAGATGCT
TTTTTATGTGGAGTTTTTGATGGACATGGTGGGTACAATTGCAGTAGATATGTATCAATTCGCCTTTTTG
ACTATCTTTGTGCAGCAGTCCTACAAAAACATATTGTCAAAGAAAATATTTCTTTAATGGAAAGATTGAA
ATGGTTAATTACAAGTACTTCATTACGTGTGTCCCAGGAGGCAGAGGAAAAACATAGAAAAAATGTTCAA
TCATTTTATAATAACTTGATTAAAAATCACACTAATCAATATACTGTTAGAAAAGCTATTCAAGCTGCTT
TTTTAGCATTAGACAAAGATATTGAAAAAGGAGCCCTCCCAGATGGTCGTGGTATTTTTTCAAAAGAAAG
TGCTTCTATAGCTGCAACAGGTTCTTGTGCCACAGTTGCACATATTAGAAGATCAAATTTACATGTAGCA
AATATTGGAGATTCTGCTGCTGTTTTAGGAATTAAAAGTAGTGATGGAGTGTCTTCTAGGCAATTATCAC
GTCCTCATAATCCTGATAATGCTGATGAGGTGAAAAAAATTCGCCAAGAACACCCTCAAAATGAAAGAGG
AACTATTTTTAGAAATGGTAGATTGTTAGGTGATTTAATTCCTTTACGCGCATTTGGAGATGTTCAATTT
AAACTTACTAAAGATCTTCAGAAAATTATACTTTCTCCTTTGGGATATAAGATTCCTTCTGGCTTAATAA
CACCACCATATTTAAATGCCTTACCAGATGTATTTTATCATCAATTAACACCAAATGACAAATTTTTAAT
TATCTGTTCAGATGGAGTGTTTGATTTTTTAGACGCTGATACAACTGTTAGAATAGTTCACGATCATCGT
TGTGGAATTGAAACACTTACTCCTTACAATCCTTCAGCTAATTCTACCCTCGGAGATGTTATTCGTGATC
TTGAGGAAAGGCGTACTGGTACAAATAAAAATCCAATAGACAAAAATTCAGCGACTCATATTATAAGACA
TGCACTTGGTGGAGTTACAAAAAGTCTTGATGAACAGTATGCTAATCTTAAGACCCAACTAACTCATCCA
CAAGGTGTAGCAAGATCATATCGTGATGATATGACTGTTATTGTTGTACATTTCAATGAATCTTACCTAG
ATCCCGATGTTTAA
>“Ss_ilp_1”
ATGATATATTTAAAAATGTTAAAAAAATCTTTTATTACAATTATCATCATCTTTTTTATCTTTTCAAACA
TTAAAGTTAATGGAAGATATGCAAGATTTGTTTATAAAGATGATAATAATGGTATAAGAGTTTGTGGTGC
TCAATTGTCACAATTTTTCTCTAAATGGTGCCAAGATTTTAAAATTCAATTAGAAAAAACTATTGGTGTT
GAAAATACAATGAAAATGAATTACATTAGTTTAAATAAAAAAAGGGAAGTGTACGATGAAGAACAAAAAT
ATTTATATGGAAAATTGACGGAGTTTTGTTGTACTCATCGTTGTAATACAACAACATTAGAAAAACTTTG
TATACCAAGACTTAATATTTTTTAA
>“Ss_dbl_2”
ATGTTGTTTAAAAGTATTAAACAACTATGGATACATGCGATAATTGTTTGGATTATGTTTTCAAGATCTG
TATCATCTTCATTATTATTTAACAATTATGAAGATAAAAATTTAGAAAATAAAAAATATTTACATGAAGG
AATGAAAGAGACTGTTAAAGAAATGTTAAATTATAACAAATATCCAATTAATTCTTCACAAAAATATTCT
CGTAAAGTTACATCACCAGCAGGAAAGTATATGTTAGCTTTATTTGATAAATATACTAAATCAGCAATTG
CAAATTTATCATACAGTGATTCAAATATAATTCGTTCATTTAATCCAATTCCTTATCTTAGAGATATACG
TTATAAAGATTCATTAATTTTTAACATTTCTGTTATTGATAGTTCTGAAGATATTTTACGAGGTGATCTT
TATATTTATCAAAAGCATTTGCCAAAAAATCTTTTTAATTATCAAATACCGGATGTAGTATCAGTTGACA
GTGATGGATTTGAATTAACTTTTAGAGGAAAAAAATTAGAACATAATTTATTTTTTTGGAATGTTACAAT
ACCATTAAAAAATGCCAGAATTGAACGAAATAGTTTTTTAATATTTGTTTTTAAAAAAGATTCAAAATAT
GTACCACTTAAAAGTATTATTCAATCAAATAGTCCATTTTTATTAGTTTATAGTGAATCAGATGCATCAA
GAAGAGAGGCTATTGATAGACGTCTTAGAAAAATGGCTTATGAAGAAAGTGAAGAGAGTATAGATAGTCA
TTTAATAAATGGTCGTGAAAAAAATAATAGAGGTAGACATTTTATAAGGAGACAAAAAAGACATGTTGAT
TATATGACATACAATACACAAAGTCGTGTTAACAATGAAGATTCAGTAAAAAATTATGTCAATAAATTTG
TTTTTAAAGGACCCAAAATATTAAATAGTAATAAGAAAAAAAATAGAAAAGGTAAAAAACAAAATAAAAA
TAGTTATGATTTAAATGACCCAATGATGGGTTTTGGAGAGTATCCAGAAGAAGATAAAAAAGAAGAAAAT
AATATTAATATGGTCAATAAAAATGATAATGATAATTTAAATAAACCAGCAGGATTGAAACTACTTGATG
GAAAATATTATGATACAGAAAAATGTGGAAAAAGAATATTACAAGTCAAATTTAGTGATATTGGTTGGGG
ATCAAAAGTTATTGCACCGAAAGTTTTTGAAGCAAATTATTGTTCTGGTACATGTTCATTTCCATTAACT
AAAGATGTTCCTCATTCTAATCATGCAATTATTCAATCATTACTTTATAATATGAAAATTATTCAACGTA
TACCAAATGTTTGTTGTGCTCCTGAAAAAATGGATTCATTAACAATTTTATATTTTGATGAACAGGATAA
CGTTGTTTTAAAAACTTATCCAAAAATGAGTGTATCATCATGTTCATGTATTTGA
>“Ss_strm_1”
ATGTCTATTGATTTGACAAAAAATTTTTTAAAACTTTTATATTATTTTAATAGGCAAGATTTGGTATCCT
TTTGTCAGGAGCATAATTTTTTATTTGATCAAGCTAAGAAGACTGGTGATCATGGTCCTGTGACAACACA
TTATTATGGTGTAATGTCAGGAATTATTGATGAATATTTTAATGGAAATTTTCATTTTGTTCCCCCTAAA
AATCAAACAATATTATTAGAAGATGCCTTAGAAGAGTTACATAAAAGGATTGGTGAGGTATTACAATTGG
ATGAGGGTAAGATTTGCCTTGATATTGGTTGTGGTATTGGTGGTGTTATACGTGATTTAGCTGACACTAA
AGCATCAATAATTGGTGTTACAATAGCCCCAAATGAAGTGGCAATTGGAAATGAGGAGTTGAAAAGGAGA
AAAGTATATCCAAAATGTCAATTGATTGAGGGAGACTGTCACAAAATGCCATTTGAAAATGATAAATTTA
CCTCTGCCTATGCAATATATTCATTAAAATATTTTGTCAATTTAAAACCTGTATTAGGAGAAATTTCAAG
AACCCTTAAAAATGGTGGTAAATTTGTATGTTATGATTTATTAACAACATCAAAATATAACCCTAAAATT
GATGTACATCGAGAGCAAATAGAAGGGTTAGAGTATGCATGTGGGATGCCTTCATTACACAGTAAAGAAG
AGATGATAAAAATTGCAAAAGAATGTAATTTATATTTAATTGAAAACATTGATTTGACTAAAGAAACTAA
TCAACCTTTTTATTATTGTTTTAGTTCAAATAAGGTATTTATGTGGCTTGCACAGTCTGATTTGGTTGGT
TTTTTAATAAAAACAGGGCAAGCATTAAATATTCTACCAAAAGGTTTCTATGAATTTAATAAAATTTTTT
TAAGTGGAACTGTTAATAAAATTGTTAAAAGTGGAGAGATGGGAATTTTAAGTGGTGGAGAAATATTAGT
TTTTGAAAAAAAAATTTAA
>“Ss_asna_1”
ATGGATGAAGCTTATGAAGGTAATATAAAAAATATTCTTGAGCAAACATCTTTAAAATGGATTTTTGTTG
GTGGAAAAGGTGGAGTTGGTAAAACAACGTGCAGTAGTTCTTTAGCTGTTCAATTATCTAAAGTACGTAA
GAATGTTTTATTAATATCAACAGATCCAGCTCATAACACGTCAGATGCATTTTCACAACAGTTTGGAAAA
TCACCACAAAAAGTTAATGGATTTGATAACCTTTTTTGCATGGAAATCGATGCATCTCAACCTATGGAAA
ATGATCAAGAAAATTCTACCGATCTTCCTGATCTTGGTGTTGGAGATAATCAAATTTGGAATATTTCAAA
AAAACTTCTTAGCGAAGTTTCTGGTTCATTACCTGGGATTGATGAAGCAATGTCTTTTGCTCAAATATTT
AAACTTATCGATTCGATGGAATTTGATTGTGTTGTTTTTGATACTGCACCAACAGGACATACGCTTCGAC
TTCTTAGTTTTCCTTCAGTATTAGAAAAAACTTTTGGTAAAATTGTTGATGTTTTTGGGCAAGTAAAACC
CTTAATTGGAATGTTCAGTGGAATGTTTGGTGGAAATATCAATTCAAATGACATTTATCAAAAAATTAAT
GAAGTTCTTGTTACTGTTAAGAAAGTAAATGCTCAATTTAATGATCCAGATGTGACAACATTTGTTTGTG
TTTGTATTGCAGAATTTCTTTCTTTATACGAAACTGAACGTCTCATTCAAGCATTGATGGCTCAAAACAT
AGATACACACAATATTATTGTTAATCAATTAATTTATCCAGAAAAAGATGACAAAGGTAATATAGCATGT
AAAAAATGTAAATCACGCTATAACATACAACAAAAATATCTTTCTCAAATATCTGATTTGTATGAAGATT
TTCATGTCATTAAATTGCCTCTTCAAGAATCAGAAGTTCGTGGACCGGAAGCTTTAAAATCATTTTCTGA
AAAACTAGTTAATCCAGAAGTGTAG
>“Ss_ist_1”
ATGAATCATTATTTTCAAAGTAAATTTCAATTTCGAAAAAAGAAAAGTCTACTAGATGTTAATATATCCA
ATGAAAATTCACCAAAGTCTCCTATATCACTGAAAAATGATAAATCTTTAGAAGCCGAAAGAACAACAAT
TGCAGATTTTGCTATTTTTCCTTCAAAAGAGAGAAAAAATAAATATAAGCAACAATTTATTGTATTATTA
AATTCAGATGTTTATGTATATCGCAATTCAAAAGATTTTCAAAAGAAAAAACAACCAAATGTTATTATTA
ATTTAAAAAATATTTTTAATATATCATTCTATAAAGATTCTGAAATAATTAAATCTCAAATTACAATAAT
GTCTGATATAAATACCTATTTTATAAAAATATCTACAACATCATTATTATATGAATGGTATGAAATTTTA
CTTGAAAAAATTAGGGTATTTCGAAGTATTGCCTTACATCGTGATGTACAACTTAATGAATTTTTTGATA
TTGCTTTTGATTGCACAATATCAGTGAGACCAAAAATGAAAAAAAATTATGAAAATCAAGAATGTTCTAC
ATTAGACGATTTGTATGATAAAATTATATCCAATAATTACGTCACACCTCATGTACGTTTTTGCATGTAT
TACAATGCTGTTGTTATATGTAACATAGGGATTCAAGCAACATGTGATGGTTATCCTCCTTTTAATATTA
AAGATTATATAAAATTTCCTACTAATGTTATAAGAGATTTTGGAAAACAAGAAAAGTATTTATTTCTTAG
AATTGGAAGGTGTTCTGAAGTAGGATGTGGAGAGTTGTGGTTTAAATTAGAAAGCACTGAAAAAGCTAAA
GAAGCTCATATTAAAATTATGGAACTTTTTGATTCTGTTACTGAAAAAAGAAAATCAGATGCTAGAAAGT
ATAGCTCTCAAAATTTAGCAGTTAGAATGTCTACTTATAGAGAACGTTCATTTACAAATCCAATAGTTGC
AGGTAGTAATATATCATTAAATATAGAAGAGAAAAATGAACGTGCTAAAACATGGGATGATAGTGTAGAG
GAATCAAAAAGAAAAATATCATATTCAAACACTATTAATAATCCCATCGCATCATCAAATAGCCGAAAGT
CTAGTCGTAATTTAAGTCCTATAATGCCTAATATTGAAAATAGTAATATAGATATAAATTATAAAAGACT
TGAAAATGATGAAAAATGTATTAAAAAAAATTCTATTTGTGGAGTAATTTCAAAATTTGTTGATTCTTTT
AATGATAAACTTGAAAAGAATTCTAATAATATGTCACACAGAGGATCTCTCACTAGTATTTCCAGTACAG
TTGAAAATACGAGAAAACTATCTACCTATAACAATGGAAATACAGATGGAGATTTTTGTTATGCTGAAGA
TGTTAGAAAACTATCAATGTCTGCAGTAGATTCAAAAGTTTTAACTCAAAAATCTAATTGTTTTGGTCGA
TTACATATTTCTCCTAAAAGACAACAATCTTTTACTTCAACAAATTTATCTCCTTTAATAAAAAATAGCT
CTAATGCGTTGTTGACAACAGATTATGTTGTTATGGATTCAATAGATATACTAAATACTCCACTTACAAA
TTCTCTTTCTAACATTACCTCACAAAAAGATTCTCTTAAATTGGATGAAATAAAATCACATTATAGTGAT
AAAAGCGATGATGGATTTTTAAGAAGTAGAACAAATACAAATGTTAGTAAAAATACATTACTATCTTCTG
AAGGAAGTAGAACAAATACATTTGTTTCAAATAAAAGTACTATTTCTAATACTAGTAGGAGTTCTCGTGC
AAACAGTTTTGTGTCGACATTAAACAATGATAGTAATAATTTAGCAGTTTCATCTCAGTTTATTAATGAT
GAATATTTGGGTGATAATTTTAGTAGAATAAGATCATGTTCTTTGGGTAACCAAACTATGTTAAAACAAA
ATGTTGGAGATGAAAAATTTATTTTTACTAAAGGATTAGAAAAAAATAAATGTAGAGCTATAAGTTTAAA
TATAGGGACAAATAAATCTAGTGGGTTAACTATAACAAATAATATAAAGTCAGATGATAATATTAAAATG
AAAAATTTTAATAACCAATTAAAATTATTATCATTAGATGACATATTAAATTCAAATAAATCCTTTTTTG
AAAATAAAGAAGCAAGTTTATTGTTAATGAATGATGAAGAAGATATTACAGAAGGCAATGTTGAAAAATT
AAAGAATGATAATCAAACAAATTTTTTATTTGAAAAGACATTCGAAATATCAACTAAACTCCCAAATACA
ACAACAGATTCTTCAAATGACTCTATTTTTGAAATGTCAGAGAATTTTATATCATGTAAGAATGATGATA
AAAATGAATCATTGGATGATTACACTTATAATACTGTCGTAGTACAAAAAAATGATAATTATATTAAAAA
TATACCATTTAAATCTAAATCTTCAAATCATTCACAAGTTAAACAAATGCCAAAAAAAATTGTTAGTACT
AAAAAAGTTAATAATTTAGAAAAACAGTCTTCGTTCAAAATTTCTGGAAATTCTCAAAGTGTTGAATTAA
ACGATTTAAAAACAAACGGTTTGAATCCTATATTGCAAAAAAATGATTACACATTTCATGATACATTAAA
CGATATTAATAAAAATAAAGGATGCTCTAATAATACTTCAAACAATTTTGAAACTCAAGATAATATAATA
AATGATACAACAATTATGAATAATGACACTACTTCAACAGAAAGCAATCACCAAGATTATTGCGAATTTA
ATTATTAA
>“Ss_ftt_2”
ATGGCTGATAACAAGGAAGAACTCGTCCAACGCGCCAAGCTCGCTGAACAAGCTGAGAGATATGATGACA
TGGCCAAGTCAATGAAAAAAGTGACTGAATCTGGACCAGAACTTACCAATGAGGAGAGAAATCTTCTCTC
TGTTGCTTACAAAAATGTTGTTGGAGCTCGTCGTTCATCATGGAGAGTTATCTCTTCCATTGAACAAAAA
AGTGAAGGATCAGAGAAGAAACAACAAATGGCTAAGGAGTACAGAGAAACTGTTGAAAAGGAGCTTAAAG
ACATATGTCAGGATGTCTTGGAACTTTTGGACAAGTATCTTATCCCAAAAGCTGGTAATCCAGAATCAAA
AGTTTTTTATTTGAAGATGAAAGGAGACTACTACAGATATCTTGCTGAGGTTGCTACCGGAGATGAGCGT
TCATCTGTTGTTGAAAAATCTCAAAGTGCTTACCAAGAAGCTTTTGATATTGCTAAAGAGAAGATGCAAC
CAACTCATCCAATCCGTCTTGGACTTGCTCTCAATTTCTCCGTCTTCTACTATGAGATTTTGAATGCTCC
AGATAAGGCTTGTCAGCTTGCAAAACAAGCTTTCGACGATGCTATTGCTGAGTTGGACACCCTCAATGAA
GATTCTTATAAAGATAGCACACTAATTATGCAACTTCTCAGAGATAATCTCACTTTGTGGACCTCTGATG
CTGCTCCAGACGACCAAGATGGACTTGAAGGACAATAA
>“Ss_tgh_4”
ATGAGCGAATACGATTCAACTCAACATTTTTTTATATTTTGCCAAGATACAATAGTCAAAAACATCAAAA
AGTTATTGAAAGAAGATATTTTAAAAAAATTACTTTATGAGTTAGACTTACCAGTTTTGCCAAATATAAC
TAGAAATAATTTTGAATCATTCAATGAAGAATATTATTTTGATGGAAAAGAAGAAGCATCAAGAAGTAAA
ACTTTTTATGGAACTAGTTTATCAGTTGGCAATGTTATTGGAAAAACAATTCATTTTAAAATACCAATAT
TAGGTTATGATAAAATTATTAAAAAGGGAAAATTAATTATACCTTTATTAACAATAAATTTAGAATATGA
TATTATAGATTTGAAAATTTTACACCTTTTTATAAACGAAACTTACAATGAGATTATTGGAAGTAGAAGA
TATACATTTGAAGAAATTATAAAAGCAAATGAAATTGAAATACCAATTTATAATGATCAAATAGATAATC
TTATTTCTGTTTATAAAGAATTTGATTTAGAAGTATTGGCTACGTTATATAATTTTAATGAAAATAATCA
TTTATTATCATCAAAAGAGATAACACTAGAATTAGATTATCATAGCCCTTATATAACTTATACATTTTTT
CCAAAATACCAAAAGAGAATTGTAAGATCAGAGTACGAAACATGTGATGGAACATTAAATAGTGGATCAT
GTTGCTTACAAAATTTTCAATTCGATTTTTCAAAACCTCCATGGAATTTTATTGTTGCTCCAAGTCATTT
AAATATCAAAAGATGTATTGGGAGTTGTATTTTTAATGATTACTCTACTTCTAATTCACATTTTATAAGA
TATTTAGAGGATTCTGAACATAAAAGTTGTTGTTATGCTTCAGAATATGAAATTGTCAAAGTTTTATATA
CAGATGATAATCTTGGTACATTGAAATCTAAAAACATCACTAATTTAATTGCTAAAGCTTGTAGATGTTA
TTGA
>“Ss_daf_36”
ATGGTAAAAAATAATACAACAATATTTCTTAACAATAATGAAGGTGAATATTATCTTCCTGTATATTATT
ATTATTGTAAAGAGTTAATATATTTGTTTATTTTGATATTTCTATATATTGGTTACAAAATATTAATAAG
GCCGTTAAATAGAGTAAAAAGATTTGGTGATTTAGGATTCTACTTTGGCGATGTTAAGTATACAAAGAAA
ATTGAAGAAAAAATGATTGAACGTGTCAAAAGACTTCGTGTTGTTGGAGAACTTCCACCCGTATATCCAA
ATGGGTGGTTTTGTATAGCTCAATCAAATGAAATAAAGAAAAAAACAATATTACCAATAACTTTTATGGG
TGAACAACTATCATTAATTAGAAGTGAATCAGGTGAAGTATACTTAATAGATTCATACTGTCCTCATCTT
GGTGCATCATTTAATGTTGGTGGAAAAGTTGTTAATGATAATTGTGTTCAATGTCCATTTCATGGGTGGA
TATTTAATGCAGAGACTGGAAAATGTACAAATATACCTTATAATGAAAGTTCTATTCCTGAACAAGCAAA
AATTTCTACATGGCATATTGTTGAAAGAAATAAATGTATTTTTGTTTGGTATCATGCTGAAGGTGATGCT
CCAACATGGGAAATACCGGAAATTGATGAAGTAAGATATGATGAATGGACTTATAAAGGTAGAACTGAAC
ATGAAATAATGTGTCATATTCAAGAAGTTCCTGAGAATGGCGCTGATTTAGCACATCTTGATTACCTTCA
TCTTCATGGTGTACAGGAAGGAAATAATGTTAACAAAATTCCTATGAATAATACTAGACCTTATATTAAA
CATTTATGGGATGGTAGTTGGGAACCAAAAAGTGGAAATGAAAAACATATTTCAGTGATGCATTTATATC
AGATAATGAAAGCAGGGAATTTTAATATTCCATTAACTGAATCAAAATTAGATGCTATACAAATAGGACC
AGGAATAGTTCATATGATGTTTGATTTTGGATTTCTTGGAAAAGGTATTGTTTTTCAATATCTTACTCCA
GAAGAACCAATGTTTCAAAGAAGTCGTTTTTTGATGTATGCAAATGTTCCTAGATTATGGGCTAAATTTA
TGATGATTAGTGAAGCATATCAGTTTGAAAGAGATATATTTATATGGAGTAATAAAAAGTATATTAAAAA
TCCTTTATATGTAAAGAATGATGGACCAATAAATAAACATCGAAGATGGTTTCAACAATTTTATTCTGAG
AATAGTCCAAGATTAGAAAAAAATGGTACGGTGACAAATAAAATTAAATCAAGTTTGGATTGGTAA
>“Ss_ilp_5”
ATGAAAAATATATATTTATTAAATTTTATTTTAATTCTATTTTCATTTCAAGGGGAAACTGTAATTGAAA
AATTGTGTGGTGATAAACTACAACAATATATGATTAAAGCATGTGCTTTTGGAAAAGAAAATAAACCATG
TATGATTGGAGATGTAGAAAAATTGAAATATGATTGCTGTAATAGTGGATGTAATATGAATAAAATTTAT
TTATATTGTTGTTTCACTAATCAGTGTTTAAAATTATGTTATCCAAATAAAAATTATACAAATAATGAAA
TATATTAA
>“Ss_ilp_2”
ATGTATTGGCAAAATATTTTTATAACACTCTCATTGTTATTAGTAACAATAGTTACTTCTAAACGTTATT
GTAATAATGAATTAACAAAATTTGTTTCAATGACATGTGGTTTTGCTGGAGAAAAAACACCTTGCTTAAA
GGAGAATGCTAATAGCTTATTGGAAAATAAATGTTGTAGTAATAAAGGTTGTACTATTAATGATGTTAAG
AAAGAATGTTGTTGGACAAAATCATGTTTAGATCGTTGTTATCCTGGTAAAAGATATAACAATGGTGAAG
TATGGTAG
>“Ss_smad_7a” gene=“Ss_smad_7”
ATGGCAGTATCTCAAACTATTATTGGACCACGCCCTACTGTATCAGATTCATGTTCTACTATTACACATT
ATTTATCACAATATATTGTTGAAGATGATGTTCAATTTGCTAAAAAAGCTATTGAATCATTAATAAAAAA
ATTAAAAGATAAAAAACCTGAATTAGAGCAATTCCTTACAGCTATTTGTTCAAAAGGTGGAACACCCACT
AGTTGTATTACAATTCCGAGAACATTAGATGGTAGATTACAAGTAGCTGGAAGAAAAGGCTTTCCACATG
CTGTATATGCAAGAGCTTTTAGGTGGAAAGATCTTTATAAAAATGAATTACGAGGAAAATCAGGATGTGA
GCATTCTTTTGATCGTAAAAGTGATTTAGTTTGTGTTAATCCTTATCATTATGATAGGATTGTAGCACAA
ACATTTGATACTGATTCAAATATTGTTTCATCTATCTATTGTAATGGTAAAAAAAGTTCAGATTCCCAGC
ACCAACGTAGGCATACAATTTCTACTCTTTCACAGAATAATTTTATGCGCAATCTACCTAAAAGTCAGGC
ACAAAATATTTCTAATGTGTCGTCTTTACCTCAGTGTAGTATAGCTTCACCAATAACACCAATTGTAAAT
TGCGATATTACGACCCCTTCTAACATTGGTATTTCCGCAACTTTTGGATCAGTACCATCTAGCCTTTCTG
ACTTTAATTTGCTTTCACCAGCAAATAATATTGATGTCCATAATTTAAATTCAATTTTGGTAAACACAAG
TATACCTAACACACAGACAAACAATACAATTACTAATCTCGTTAATACTAGTACATTTCAATCTTCTCCT
CTTCCAGGAATTAATTTATTATCCTCTTCAAATCCACTAAATTTAGTTACATCCACACCTAATGAATTAA
ATTTTTCCAATTCTATAATGACATCACAAAATTTAATTGCACGAATTCCCAATGTTTCCCAAACAAATCC
TTTAAACTCTCAACAACTTATTGATCATCGATTGATGTCTTTCCTTTCATTACAAAATATTGAAGTTGAT
GATAATTCTTCTAAAACACCAAGTCAATCCTTAAATTCAGACTCCAATTCACCATTAAATATCGATTCTT
TATCATCTCCAGCATTATCAAATATTTATGAAACAGGAACAAATAAACTTGACTCCTCTAATCGTACTAA
TAATTTAGATGATAGTGAATCATTAAATGATAGTAATATAAATTTTGAAGACACTATTAATAGGGTTGCA
AATATGCAATTTAATCCTAATTCACAATCATCTTCATCTGGTACTAGAGGAATTCCACAAGAAGAGTTAA
ATTTTATTAATGCTGCTAATATTGGTCATATAAATAATATAATAGAACGCCTTAAGACAGTTCAATATAA
TAAACTTATAGAAGAATATAGTAAACCATCTTGGTGTACATTAAAATATTATGAAAGAACAAAATGGATT
GGGGAAAATTTTTACGTTAGAAAGGATGTTGTTAGGATTAGAGGTTCAAAAAATGCTATAGAAGAATTAA
TAGAGGAGTCTCCTATTAAAAGACCAAAGTATGATTGTCAAGTTTTTGATGTTTCAAGATACTTTACACA
ATATCCAGTAGCAATCGATAGTGTGATCAAGGGAAGGCGTTACGTCATGGAAGGGTGTTATTTAATTTAC
CATCAAAATGGGGATGTTTGGGTTGAAGTTGTAGGTGCATTACCAATTTTTGTAGAATGTCCTTATTTAA
ATTTGGAGGCTGGACTTGAATTTGATAATGGAATGAGTCATTGTATATGTACTGGAGGGCCAGTTAAAGT
TTTTGATCTACAAATGTGTATAAATAAAGCTCAAGAAGGATATAATCATTCTGTGTTAATGAAGTATGAA
AAAGATAGAACCGTTACTCCAGAAGTATCATATTTATTAATTCCAAAAAAAAGGACGGATGTTGATTCAT
TGGATTGTTCTGAAATTTTAAAATCTGCCTTACGGATGTGTTTTTTAAGATTTTCATTTACCAGTCCATG
GGATCCACATGATAAAATTGTTAATACAATTAGTGATACAGCATGTTGGATTGAAGCTCGATTTGATAAA
GCTTTCAACTATCTTAATCAATTATTTGAAACATATAAAGGTGAAATTAAATTTAGAGAATACATTTCTG
AATCTGAAAAGACATGTCGTGAAGGTGACAATGAATTTATGAATGAAAATAATGAAGAACAAACATGTGA
AAATAATGAAAATGATAGGTGTAATCAAACACAAAACTATGAAGAATCTCAAAATGAAATAAATGAAAAT
GTGAATTATAATGTTGAAGATATTTCTAAAAATCAAAGTATTGCTGTGACGGAATATTCTGGTGAAGACA
ATATTATTGACAATGCATCAAATCAGTCGATTGCGGATTAA
>“Ss_smad_7b” gene=“Ss_smad_7”
ATGGCAGTATCTCAAACTATTATTGGACCACGCCCTACTGTATCAGATTCATGTTCTACTATTACACATT
ATTTATCACAATATATTGTTGAAGATGATGTTCAATTTGCTAAAAAAGCTATTGAATCATTAATAAAAAA
ATTAAAAGATAAAAAACCTGAATTAGAGCAATTCCTTACAGCTATTTGTTCAAAAGGTGGAACACCCACT
AGTTGTATTACAATTCCGAGAACATTAGATGGTAGATTACAAGTAGCTGGAAGAAAAGGCTTTCCACATG
CTGTATATGCAAGAGCTTTTAGGTGGAAAGATCTTTATAAAAATGAATTACGAGGAAAATCAGGATGTGA
GCATTCTTTTGATCGTAAAAGTGATTTAGTTTGTGTTAATCCTTATCATTATGATAGGATTGTAGCACAA
ACATTTGATACTGATTCAAATATTGTTTCATCTATCTATTGTAATGGTAAAAAAAGTTCAGATTCCCAGC
ACCAACGTAGGCATACAATTTCTACTCTTTCACAGAATAATTTTATGCGCAATCTACCTAAAAGTCAGGC
ACAAAATATTTCTAATGTGTCGTCTTTACCTCAGTGTAGTATAGCTTCACCAATAACACCAATTGTAAAT
TGCGATATTACGACCCCTTCTAACATTGGTATTTCCGCAACTTTTGGATCAGTACCATCTAGCCTTTCTG
ACTTTAATTTGCTTTCACCAGCAAATAATATTGATGTCCATAATTTAAATTCAATTTTGGTAAACACAAG
TATACCTAACACACAGACAAACAATACAATTACTAATCTCGTTAATACTAGTACATTTCAATCTTCTCCT
CTTCCAGGAATTAATTTATTATCCTCTTCAAATCCACTAAATTTAGTTACATCCACACCTAATGAATTAA
ATTTTTCCAATTCTATAATGACATCACAAAATTTAATTGCACGAATTCCCAATGTTTCCCAAACAAATCC
TTTAAACTCTCAACAACTTATTGATCATCGATTGATGTCTTTCCTTTCATTACAAAATATTGAAGTTGAT
GATAATTCTTCTAAAACACCAAGTCAATCCTTAAATTCAGACTCCAATTCACCATTAAATATCGATTCTT
TATCATCTCCAGCATTATCAAATATTTATGAAACAGGAACAAATAAACTTGACTCCTCTAATCGTACTAA
TAATTTAGATGATAGTGAATCATTAAATGATAGTAATATAAATTTTGAAGACACTATTAATAGGGTTGCA
AATATGCAATTTAATCCTAATTCACAATCATCTTCATCTGGTACTAGAGGAATTCCACAAGAAGAGTTAA
ATTTTATTAATGCTGCTAATATTGGTCATATAAATAATATAATAGAACGCCTTAAGACAGTTCAATATAA
TAAACTTATAGAAGAATATAGTAAACCATCTTGGTGTACATTAAAATATTATGAAAGAACAAAATGGATT
GGGGAAAATTTTTACGTTAGAAAGGATGTTGTTAGGATTAGAGGTTCAAAAAATGCTATAGAAGAATTAA
TAGAGGAGTCTCCTATTAAAAGACCAAAGTATGATTGTCAAGTTTTTGATGTTTCAAGATACTTTACACA
ATATCCAGTAGCAATCGATAGTGTGATCAAGGGAAGGCGTTACGTCATGGAAGGGTGTTATTTAATTTAC
CATCAAAATGGGGATGTTTGGGTTGAAGTTGTAGGTGCATTACCAATTTTTGTAGAATGTCCTTATTTAA
ATTTGGAGGCTGGACTTGAATTTGATAATGGAATGAGTCATTGTATATGTACTGGAGGGCCAGTTAAAGT
TTTTGATCTACAAATGTGTATAAATAAAGCTCAAGAAGGATATAATCATTCTGTGTTAATGAAGTATGAA
AAAGATAGAACCGTTACTCCAGAAGTATCATATTTATTAATTCCAAAAAAAAGGACGGATGTTGATTCAT
TGGATTGTTCTGAAATTTTAAAATCTGCCTTACGGATGTGTTTTTTAAGATTTTCATTTACCAGTCCATG
GGATCCACATGATAAAATTGTTAATACAATTAGTGATACAGCATGTTGGATTGAAGCTCGATTTGATAAA
GCTTTCAACTATCTTAATCAATTATTTGAAACATATAAAGGTGAAATTAAATTTAGAGAATACATTTCTG
AATCTGAAAAGACATGTCGTGAAGGTGACAATGAATTTATGAATGAAAATAATGAAGAACAAACATGTGA
AAATAATGAAAATGATAGGTGTAATCAAACACAAAACTATGAAGAATCTCAAAATGAAATAAATGAAAAT
GTGAATTATAATGTTGAAGATATTTCTAAAAATCAAAGTATTGCTGTGACGGAATATTCTGGTGAAGACA
ATATTATTGACAATGCATCAAATCAGTCGATTGCGGATTAA
>“Ss_smad_7c” gene=“Ss_smad_7”
ATGGCAGTATCTCAAACTATTATTGGACCACGCCCTACTGTATCAGATTCATGTTCTACTATTACACATT
ATTTATCACAATATATTGTTGAAGATGATGTTCAATTTGCTAAAAAAGCTATTGAATCATTAATAAAAAA
ATTAAAAGATAAAAAACCTGAATTAGAGCAATTCCTTACAGCTATTTGTTCAAAAGGTGGAACACCCACT
AGTTGTATTACAATTCCGAGAACATTAGATGGTAGATTACAAGTAGCTGGAAGAAAAGGCTTTCCACATG
CTGTATATGCAAGAGCTTTTAGGTGGAAAGATCTTTATAAAAATGAATTACGAGGAAAATCAGGATGTGA
GCATTCTTTTGATCGTAAAAGTGATTTAGTTTGTGTTAATCCTTATCATTATGATAGGATTGTAGCACAA
ACATTTGATACTGATTCAAATATTGTTTCATCTATCTATTGTAATGGTAAAAAAAGTTCAGATTCCCAGC
ACCAACGTAGGCATACAATTTCTACTCTTTCACAGAATAATTTTATGCGCAATCTACCTAAAAGTCAGGC
ACAAAATATTTCTAATGTGTCGTCTTTACCTCAGTGTAGTATAGCTTCACCAATAACACCAATTGTAAAT
TGCGATATTACGACCCCTTCTAACATTGGTATTTCCGCAACTTTTGGATCAGTACCATCTAGCCTTTCTG
ACTTTAATTTGCTTTCACCAGCAAATAATATTGATGTCCATAATTTAAATTCAATTTTGGTAAACACAAG
TATACCTAACACACAGACAAACAATACAATTACTAATCTCGTTAATACTAGTACATTTCAATCTTCTCCT
CTTCCAGGAATTAATTTATTATCCTCTTCAAATCCACTAAATTTAGTTACATCCACACCTAATGAATTAA
ATTTTTCCAATTCTATAATGACATCACAAAATTTAATTGCACGAATTCCCAATGTTTCCCAAACAAATCC
TTTAAACTCTCAACAACTTATTGATCATCGATTGATGTCTTTCCTTTCATTACAAAATATTGAAGTTGAT
GATAATTCTTCTAAAACACCAAGTCAATCCTTAAATTCAGACTCCAATTCACCATTAAATATCGATTCTT
TATCATCTCCAGCATTATCAAATATTTATGAAACAGGAACAAATAAACTTGACTCCTCTAATCGTACTAA
TAATTTAGATGATAGTGAATCATTAAATGATAGTAATATAAATTTTGAAGACACTATTAATAGGGTTGCA
AATATGCAATTTAATCCTAATTCACAATCATCTTCATCTGGTACTAGAGGAATTCCACAAGAAGAGTTAA
ATTTTATTAATGCTGCTAATATTGGTCATATAAATAATATAATAGAACGCCTTAAGACAGTTCAATATAA
TAAACTTATAGAAGAATATAGTAAACCATCTTGGTGTACATTAAAATATTATGAAAGAACAAAATGGATT
GGGGAAAATTTTTACGTTAGAAAGGATGTTGTTAGGATTAGAGGTTCAAAAAATGCTATAGAAGAATTAA
TAGAGGAGTCTCCTATTAAAAGACCAAAGTATGATTGTCAAGTTTTTGATGTTTCAAGATACTTTACACA
ATATCCAGTAGCAATCGATAGTGTGATCAAGGGAAGGCGTTACGTCATGGAAGGGTGTTATTTAATTTAC
CATCAAAATGGGGATGTTTGGGTTGAAGTTGTAGGTGCATTACCAATTTTTGTAGAATGTCCTTATTTAA
ATTTGGAGGCTGGACTTGAATTTGATAATGGAATGAGTCATTGTATATGTACTGGAGGGCCAGTTAAAGT
TTTTGATCTACAAATGTGTATAAATAAAGCTCAAGAAGGATATAATCATTCTGTGTTAATGAAGTATGAA
AAAGATAGAACCGTTACTCCAGAAGTATCATATTTATTAATTCCAAAAAAAAGGACGGATGTTGATTCAT
TGGATTGTTCTGAAATTTTAAAATCTGCCTTACGGATGTGTTTTTTAAGATTTTCATTTACCAGTCCATG
GGATCCACATGATAAAATTGTTAATACAATTAGTGATACAGCATGTTGGATTGAAGCTCGATTTGATAAA
GCTTTCAACTATCTTAATCAATTATTTGAAACATATAAAGGTGAAATTAAATTTAGAGAATACATTTCTG
AATCTGAAAAGACATGTCGTGAAGGTGACAATGAATTTATGAATGAAAATAATGAAGAACAAACATGTGA
AAATAATGAAAATGATAGGTGTAATCAAACACAAAACTATGAAGAATCTCAAAATGAAATAAATGAAAAT
GTGAATTATAATGTTGAAGATATTTCTAAAAATCAAAGTATTGCTGTGACGGAATATTCTGGTGAAGACA
ATATTATTGACAATGCATCAAATCAGTCGATTGCGGATTAA
>“Ss_lev_9_a” gene=“Ss_lev_9”
ATGTATATGAAGCTAAGGTGGTATGAGATGGTTATAAGAATAGGTTTATTATTATTATTATTATTAATAG
AAAAAATTATACCTATAGTGATAGATTCAAATAATAATTATTGTCCAACTAGTTTTTTTGAAAAACCACG
TTCTCAACAATGTAAAAAAGCATGTAATAATGATAAACAATGTAAAAGAGGAAAAAAAAAGTGCCTTTGT
GATGGTAGATGTGGAATGAGTTGTATAAATCCAAATCTTAATTGTCCACATCTTTATAATCCTGAAAATG
GTCATATAATGCTTTCAAATGGTTTTAAATTTAATTCTGTAGCAGAATATTTTTGTAATCCTGGTTATAT
TCTTAATGGAAATTCAGAAAGAAGATGTCAAGGAAATAAACAATGGAGTGGTTCTCTTCCTATTTGTAGA
CTTCAATATAAATGTGGACCACCACCTGAATTACCATATACAATTAATAATGGTCGTAGTTTTAATGGTC
AATATGATTCAAATTCTGAAGTTACATATCAATGTACAAGAGGATATACAGCTAATTATGAAACAAATCC
TACAACAAATATTAGTAAGCAATTTTATAAAGCAAAATGTTTTATAAATAGTAGTGGTTTTGCTACATGG
TTAGGTCCAGATATTAGATGTAGAGCTGTAAGTTGTGGAGATCCATCTGTTCCATTAAATGGATATCGAG
ATGGAAATTTATTTTTTTATCCACATGAAGTAAAATTTTATTGTTTTCCTGGTTTTCATTTGGTAGGCCC
ACAAACTAGAAAATGTGAGAGTAATGGAAAATGGACTTTTGAAAAACCTACTTGTCAACCAACAGAATGT
AGTAGACCACCAGATCCTTTACATGGCTCAGTTATTGGTTCATCATTATCTTATGAATCAATAATTTCAT
ATTCATGTAACGAAGGTTTTCGTCTTGTTGGACAAGTCCAACGTTTCTGTACTGAAGAAGGAATTTGGGC
TGGTAGTGAACCTATTTGTGAAGAAATAAAATGTCCCCCATTACAACCTCTTTACAATGGTTATACTGAA
GGTTTTGATACATCTTATGGGACAACAGTAATTTTTCGTTGTTATGAAGGAATGAAGCATCTTGGATCAC
CATTTACAAAATGTGAAGAAAATGGAAAATGGTCACATCCAATACCTCAATGTCTTGCACATTGTAAAGT
ACCAAGAATTAGTGGTGGTTATATAGAAAAAATACTTCATGATCGTCTTGTTCAACATGGTGCAAGATTA
AAAGTTTTGTGTAATTTAAAACATGAAACTAATTTAAGTCCTTTTATTAATTGTAATAATGGTACATGGT
CACATATTCCTAAATGTATTCCAAATAGTTGTAAAAATTGGCCACCAAGATTATCCCATGCAAAAGTTTA
TTTTACTAAATCAACACATGGTTCAATTGCAAAATATCATTGTAGACAAGGATTTCAACCATCATCTAAA
AATAATTCTATTAAATATGTATACCAATAA
>“Ss_lev_9_b” gene=“Ss_lev_9”
ATGTATATGAAGCTAAGGTGGTATGAGATGGTTATAAGAATAGGTTTATTATTATTATTATTATTAATAG
AAAAAATTATACCTATAGTGATAGATTCAAATAATAATTATTGTCCAACTAGTTTTTTTGAAAAACCACG
TTCTCAACAATGTAAAAAAGCATGTAATAATGATAAACAATGTAAAAGAGGAAAAAAAAAGTGCCTTTGT
GATGGTAGATGTGGAATGAGTTGTATAAATCCAAATCTTAATTGTCCACATCTTTATAATCCTGAAAATG
GTCATATAATGCTTTCAAATGGTTTTAAATTTAATTCTGTAGCAGAATATTTTTGTAATCCTGGTTATAT
TCTTAATGGAAATTCAGAAAGAAGATGTCAAGGAAATAAACAATGGAGTGGTTCTCTTCCTATTTGTAGA
CTTCAATATAAATGTGGACCACCACCTGAATTACCATATACAATTAATAATGGTCGTAGTTTTAATGGTC
AATATGATTCAAATTCTGAAGTTACATATCAATGTACAAGAGGATATACAGCTAATTATGAAACAAATCC
TACAACAAATATTAGTAAGCAATTTTATAAAGCAAAATGTTTTATAAATAGTAGTGGTTTTGCTACATGG
TTAGGTCCAGATATTAGATGTAGAGCTGTAAGTTGTGGAGATCCATCTGTTCCATTAAATGGATATCGAG
ATGGAAATTTATTTTTTTATCCACATGAAGTAAAATTTTATTGTTTTCCTGGTTTTCATTTGGTAGGCCC
ACAAACTAGAAAATGTGAGAGTAATGGAAAATGGACTTTTGAAAAACCTACTTGTCAACCAACAGAATGT
AGTAGACCACCAGATCCTTTACATGGCTCAGTTATTGGTTCATCATTATCTTATGAATCAATAATTTCAT
ATTCATGTAACGAAGGTTTTCGTCTTGTTGGACAAGTCCAACGTTTCTGTACTGAAGAAGGAATTTGGGC
TGGTAGTGAACCTATTTGTGAAGAAATAAAATGTCCCCCATTACAACCTCTTTACAATGGTTATACTGAA
GGTTTTGATACATCTTATGGGACAACAGTAATTTTTCGTTGTTATGAAGGAATGAAGCATCTTGGATCAC
CATTTACAAAATGTGAAGAAAATGGAAAATGGTCACATCCAATACCTCAATGTCTTGCACATTGTAAAGT
ACCAAGAATTAGTGGTGGTTATATAGAAAAAATACTTCATGATCGTCTTGTTCAACATGGTGCAAGATTA
AAAGTTTTGTGTAATTTAAAACATGAAACTAATTTAAGTCCTTTTATTAATTGTAATAATGGTACATGGT
CACATATTCCTAAATGTATTCCAAATAGTTGTAAAAATTGGCCACCAAGATTATCCCATGCAAAAGTTTA
TTTTACTAAATCAACACATGGTTCAATTGCAAAATATCATTGTAGACAAGGATTTCAACCATCATCTAAA
AATAATTCTATTAAATGTATGTTTGGAGAATGGATTATTGAAAAAACAAAATTTAGATGTATACCAATAA
GTTGTAGTCATCCTGAAAAAACATTTGGTGTATTAAAAGATGGTAGTATTATGTTAGAAGGGCAAATGGG
AAGTTATATAGTAGCTAATTATATAAATAAAGTTGCTGAAGGTAAAAGTATAACATTTAGTTGTAATAAA
GGAACAATTTTAATAGGACCACCAAAAGCTTCATGTGTTAATGGTCAATGGAAACCTAATGTTAAACCAA
AATGTGTTTCACAAACACATGCCATAATTGATGGGCAAATTGTATGGAATCGAAGTAAACGTAATGTTTC
TTTTATTGATAATAATTATAAAAAAATTTTTGAACATAATAATATATATCATACTAAACCTGTTTGCCAA
TTACCTATAAGATTACATTCATTTTTTTTAACAAATGAAAAAAATAGAAAAATTCTCCAATCGAAAGATT
CAATTGCACATGGAATTGAAATTCAATTAATTTGTTTAAAAGGATATTATGTTGTTGGTATCAATGTAAC
AACTTGTGAGTATGGAATGTTAACAAACTCTCTTGGTTCATGTCAACCATTAAATTGTAATTTATATGAA
CCTGAAAATATTGATATTGCATGGTTAACTTCATCATCTTATTTACAACATGGTGATCAGATTGAATATA
CATGTAAAAGTTTTTCACAAAATTTTGATAAAATAAAAATATTTACTACTTCTTGTTACTATGGAAAATT
AAAACCAGAACCAGAATGTAATAAATTTTTATTTGGACCTATAAATTATTGTCCTGCACCTAAAGTTAAA
CAATTAGCTTCTGTTTATAGATTTAATGATTCATCTTTACAACATAAAGAATATTTAAATGAAAATTTAC
CTTTTTTTGTTAATGGTACTTTTTTCCATTTTTATTGTTCTCATAAAGAAAAAAAAGAAAAAGAAGAAGA
AGAAGCTGGAGCAATTGAATGTGTTAATACAGAATGGGTTACGAGATTACTTCCTTGTATTGATGAAATT
CTTGTTAAAGAACCAAAAAAAATATTACATGTTTCAGATAGTCATTATATAAATACTCGTGTTTGTAAAT
TACCAACACTAAATTATACAATATACAAAATTTATAATATTAATTTTGGTAAAAAATTTTTATCACCTGA
TACTATTTTTCCTCATGGAACAATTTTATTAATTACTTGTTCTATGTATGGTTATGTTTCTGATTTTAAA
TATCAAACATCAGAATTAAAATGTCGTAGAGGTAGATGGAAAAGACCTAAAGATATGATAAGATGTCCTG
ACATTAAAGATACTTGTATATATGAAATGGATTCAACTGCTAATTTGTCTGTTTATCATGTACAAGGAAA
ACGACCTGTTCTTTTTAATGAATATTTTCAATATTTAGATAAATTACAATTTACTTGTTCAAATAATTAT
TTAAGTCAAATAAGAGGAGTAACAGAAATAACTTGTTTACGTGGAAAATGGTCTGCTCCATATCCAAGAT
GTCATATATTAGATCCTCTTTCAGGAGATCGAACAGCCCCACCTATTCATTTTATTGTTGATGGTCTTAA
TCCTCCTAATTATTATGTAGCACCAAAAGGTGAACTTTTTGTAAAAGAAGGTTCTACATTACGTCTTTTA
TGTTTACATAAACCAACAACAATAGAAGATGAATTACCTAAATGGAGATATGATTCATCTTATCGAAGTT
ATCCCCTTAAATCGGATGTTAATTATGCTGGTAAACCTAAAACACTTTCAGCTTTTGAACTTTCTATACC
AAATACTTTACCAGAGGATTCTGGTATATATCATTGTACATATCCTTATAGTGGAAGTACAAGATCAATA
AAAGTAATTGTAACAGATGCTACTTGTCCTTACATTAATTCACCGTCTAAACATTTATTAATTCATTTTT
CACATAAAACAAATTTTATTGGTTCAATGGCACAATTTTCTTGCCCTACTAATTATCTGATCTCTGGTCC
TAGAGCCTTATTTTGTATGCCAAATAAAAAATGGTCTCATAAACCTCCTACATGTATACAAAAAATTTGT
CAACCATTAACTTTAACACCAGAATCAAAATTAAGAGTTTCTATAACTTCATATAAATATGGTGGTATAG
CAACATTTACTTGTCCAGAAAATTATAATATTATAGGCAATTATCATATACATTGCCTTGTTAATGGTAC
ATGGAGTAAAAATGCTAATATACCAAAATGTGTACCAAAAAAATGTAGTGAAGATATAAAAATTCCTATA
AATGGTTATATTAGTAAACAATATTTTAAATCATTATCATATAATAATGATATAGAAAATAATAATATTT
CATTTTTTCAAGTTTCATATACAGGAAATACTATATATTCACCACCATATTATCCAGGAAGTTTATTAAT
ATTTTCCTGTAAAAATAATTATATGTTAACAGGAAATGATTTTATTATTTGTCAAAAAGATGGAAAATGG
TCAGAAATGGGAACAAAATGTGAAGCTGTTTGTAGATTTCCTGGTATTAATAATGATGTTGATATAACAA
GTGTAAAAAAAGAATATTATAAAGTTGGAAGTAGAATAGTTTATATTTGTAAAATGGGAAATGGTTTTAA
ATTAACTTCACATAATGTTTTAGAATGTCTTCCTAATGGAGTTTGGAATAGAAAAATTCCAAAATGTGTT
AAAGTTATATAA
>“Ss_tgh_7”
ATGAAAATTAGAATTTATGGTTTTACAACTATATTTTTTTTAACTTTTTTAGTAAATAAATTAATTTGTG
AATGTAGTAAATCAAAAATATCAAAAGAAATTTTGGATGAATTTAGGATTAGTCAATTTCTATATGAATT
TAATAAAACACTTTTAAATGTACCAGGAAAAGTTATTAAAAATTATAATTTAACAAAAAGTTTGGTAGAA
AAGGAAAGAAAAATTAGATCTATTAATGAATGTAGTGGTAAAGAAGGAAAAAGTTGTTGCAAAAAAAATT
TAAAAATAAATTTACATTCTGTTGGATTTAATTTTATTTTAAGTCCTGTAAATGTTGATATAGGAAATTG
TATTGGTAGTTGCAAATTGAATGACAATCAATTTCCAAATGCAAAATTATTAAGAATTTCTGGTATTTCA
ACTAAGCAAAAATCATCATGTTGTTTTCCTGATACTTTTCAAAAACAATATTTTTATATTTATACAGAAA
AAGAAGTTGTTCTAAAAGAAATTGATCATATGTTTGTTGAAACTTGTCGTTGTACTTAA
>“Ss_ilp_4”
ATGAAAAACAGTGACAATTTAAATACATTATCAAACAAAAAATTGCTTTGGAAAGGATTTCTTTGCATTT
TTATTATTTTTATTTTTTTTCAAGGAACTGAAGGATCTGTAAGACTTTGTGGATATAGACTATCTAAAAT
GTTAATAACAGTTTGTAGAAGTCATAATTGTGCAAAAGATACAGAATTGGATAATCAAGAAACAATTGAA
AAAAGATCTATTCAATATAATGAATTTTACAATTCAGATAATAATATCAAAGATGAAATATTTAATGTCA
ATCCAATTAAACGTTCTGGAGGTGTTGTAAATGATTGTTGTATTAATAGATGTACTATTGCACACCTCAA
AACCTATTGTTGTGGATATGCTGATGAGGAAGTTGACTTTTAA
>“Ss_cyp_9”
ATGCTATTAATAATTTTATTTATCATTTTTTCTTTAATATACATTTGTTATAATTTTTATACAAATATCA
AAAAATATCCTAATGGACCGAAGCCTTTACCAATCATAGGAAATACCCATTCAATTGACATGGCATCACC
ATACAAAACAGTCATGAAATGGAAAAAAATATATGGTGATATTTTTACTATATGGCTTCCAAGGCCCACA
ATTGTCCTGGCCAGTGCTAATGTTATTAAAGAAGCATTGATTAAGAATAAGGAAGTCTTCTCATCCCGTC
CAAATAGTTATATTTATGGAATATTTACTGGACACAAACCTCATGGTGATGGTATTATCTTAGCTGATGG
AGACAATTGGTATACACAACGCAATTTTGCCCTCCGAATATTTCGTGAATTTGGTGTTGGAAGTAAAAGG
ATGGAGTATAAAATAATGCTCCATACCCATCGAATGTTGGTTTATATTTTTAAAAAAATGTGTGGTTCAA
AAAAAGTTGTAATTGACCTTCATCATATTATTAGTTTTACTGTTGGTAACATTATTCATGATCTTGTTAT
GGGAAGGTATTTTGAATTTCATGATCCTGAATTTATGCATTTTAAAGAGTTAATAGATTCAATATTAAAA
GATTTTACCTCTATACAAATGTTAATTGTTGATTGTTATCCATTTATGAGATTTTTCCTCCCAACATACT
ATAGATATAAGAGGAATGGTTTTAAGTTACAAAAATATTTTTTGGATGAAATTGAAAGGCATTCCTCAAA
AATTGAAAATAGTTTAGAAAAAATGAAACCAACAAATTTTATTGATGCATATTTATTGGAAATGTACAAG
TCTGAAGATGAGGAATTGTCAAAATTAACATTAGCCTTGAATGCTGGGGACTTATGGACAGGGGGCATGG
AGACAACAGTTACAACTTTAAGATGGGCAATTTTATATATGATTTTACATCCACAAGTACAAAGGAAGTG
TTTTCAAGAAATTTCAGGAGTCCTAAAAGATAATATAGATGTCACTTCAGAGGATAGGATACGCCTCCCT
TACATAAGAGCAACAATAGATGAAATTCAAAGGATGATAAATGTCTTACCATGGGGTATACCACATAGAG
TTGAATGTGATATTAAGATTAATGGTAAATTTATTCCTCGTGACACAACCCTCCTCATACAAACAGGAGC
TATTCATTTTGATGAGGATGAATTTCATGATCCTAATACTTTTTTACCTGAAAGATTTTTAAATGATGAT
GGTTCATATATGGCTGTTAGAAATAATATGCCATTTGGTATTGGAAAAAGGCAATGTCTTGGGGAACCAT
TAGCAAGAATGGAATTACTTCTTATTTTTGTAACACTTATAAAAAATTTTGAATTTTGTGAAGGTCCACA
AGGTCCCCCTGATATGACAAGATGTGAAGGTATGACAACTGTACCAAAACCATATAAAGTATTATTAAAA
AAACGTCATAATAATATAAAATATGCTAATAATAATCAAATTCAAAAACAACCTTTTGAGGAGGAACTTG
AAAAAATGAGAGAATATAAAAGATTAATTATGGAAGAGGAGAGTAAAAGAAATTTTAACAATGAATAA
>“Ss_scdh_16”
ATGGTATTACTTATTGAAAATATTTATATTATTGCTTTTTTAACTACTATTATCTATTTTCTTATTAAAA
GATATTACTATGAAAATATACCTTTAAAAGATATAAAAGGTAAATTTGTATTTGTTACAGGTTGTGATTC
GGGTTTTGGAAGATTACTTGTTCATGAACTTTTAAAAAAAAATATTAATGTTATTGCTGGATTGTATACT
GAGGGAGGAAAAAATGATCTTATAAAGGAATGTTGTAATAAAGAAATATATCTTGGTGATCTTTATACAG
TTAGTTTAGATGTTACTAAAATTGAATCTGTTAAAACTGCTTATAAATATATTGAAAATTTAATGAATGA
AAAGAGGACAACATTATGGTCAGTGGTAAATAATGCTGGAGCAAATATTGTTAAAGGACCTATAGAATGG
TATACAGTGGAAGATTTTAAAATGCATATTGATGTTAATTTAATGGGACCAATAAGGGTATGCCAAACTT
TTATTCCTTTACTTAAAAAATCAAAAGGAAGATTTGTAACAATGATATCATGTTCAGGTCGTATACATGG
TTTTTTTCTTGGACCATATACGACATCAAAATTTGGTTTAAGAGGATATATGGATTCTTTAAGATTAGAC
TTACAACCTTTTGGTATATCAGTACATGTTTTGGAACCTGGTGCATTTAAAACTCCATTAACAGAAGATA
AATTATTAGCTGATAGGATGGAGAAAGCTTTTAATTCACTATCTGATGAGGCAAAAAATGATTATGGTTC
AGAGTTTAAAAATAATCTTATTGTTAATTGGCAGAAGGGTGTTGATATTGCTGCTTCATCAAATTTATAT
CTTGTTGTAAATAATTATATTCATGCTATAACATCAGCTACCCCACGCCATCGTTACTTATGTGGATACG
ATGCATGGTTTTTATTTCTTCCTTTATCATTCCTACCATCACATATTCAAGATAAGATATTATATTTTTT
ATATACATGCCACCCAAGTTTAAATTTAAAATTAACTGTTCAAAAACGTGAACCTATATTTCCAGAAATC
AACAATAATGATAAAAAATTTGTTTAA
>“Ss_udpgt_2”
ATGAAATATATACTTATAAAAATTATTTTATGTATAAATTTTTGTATAATATATTCATTCAATATTTTAA
TTCATAATATATTTAGTTCTAAATCTCATTCTGTTTCAATACATCCTTTAGCAAAAGAATTAGTATTACA
AGGAAATAATGTTACTTTACTTAATTATGGTGTTAAAAGTATAGGAATGTATGATGGAATTTTAACAAAA
GAAATTTTATTTAACGATACAGAATTGTATGATACACAAATTGAACTTTTTGGAAGAATAACATGGAGAA
AACCTAATCCATCAACAAATCAACTTTTAGGTAAATTGGTAATTAAATATGGTATGTATTTATCTAAAAA
TAATGATTATATTAATCTTATTAATACAAAGTGGGATGCAATAATAGTAAATGAAGCATTATTTGGTCAA
GGAGTATTATCAGCAATATATATGAAAGAAAAAAATAACATTCCTATTATATCACTTTCAACTACTGACT
ATACATTTTATCAAGCTTTATTTAGAGGTTTAGAAAGATATTATCTTATTGAAGGAAATATTTATTTTAA
TGGAGAAATTGAATTTAAGCCTGAAAACTTTTATTATAGATTTATAACATTTATTAATAATATAAAAGAA
TATAATGCATACTTTTATAGTATTTCTTCAATGAATCAAATGATTGCTAATTTTATAAATATTACTACAT
CATTAGAAAAATTTTATTCATATTCTTCATGGAATATTGTAGAAACATTTGATAAACTATTTCTTCCATC
ATCATTAACTTCTTCAATTACGTATACTGGAAGTTCATGTGATTCTATTGTTAAAATGGATAATAATTTT
GATACTAATTTAAGTTATTTTATTAATGATGAAAAAAGTAAAGGAACAATTTATATGGCTTTTGGTTCAC
AAATGCCATGGAATTGGGCACCAATAACAGTAATTAAAAATTTTATCAATGTTTTTAAAAGATTTAATAA
TTATAAAATTATTTTAAGTATAAATATTAATATAACTAATATAACTATTCCATCAAATGTTCTTTTAGTA
AGATGGGCTCCACAAACATTAATATTAAATCATAATAAAACTAAACTTTTTATTACTCATGGAGGATTAA
AAAGTTTTAGAGAAAGTATTTGTGGTGAAGTTCCAATGTTATCAATTCCATTTTATATAGATCAAACAAA
AAACTCTTTAAATGGATATCTACTTGGAATATCAGAAAGATTAAACAGATTAAAATTATCATCAAACAAT
ATTTATAATAAGATTATTAAAATCCTCAAAAATCAAAAATATAAATTAAATATACAGAAATTACGAAAAA
TTATGGTTGATAGAATTATAAATCCTACAGAAGAATGTGCTTATAATATTAAAAAAATTATAAAAATAAA
ACATAAATATTCTGACAGTAATGAATTTTGGCAAATTACAGGAAGAAAAATTAATTTCATGGTTAAATAT
TTTTTTGATACATTAATTTTTATCACTTTTATTGTAGTATTAATATTATAG
>“Ss_smad_2”
ATGATGAAGTTTGAAAATTTACTAGATTCAGGAGCTGCTGTTGTAAGGAGATTAGGATGGAAGCAAGGTG
AAGAAGAAGAGAATTGGTCCAAAAAAGCAATAGATTCATTAGTAAAAAAGTTACAAAAACATAATAGTAA
TGCTCTATTATTATTAGAGGAAGCATTAAAAAGTGAAGGAAGACAACCATCTGAATGTATAACAATTCCA
AGATCACTTGATGGTAGATTACAAATATCTCATCGTAAAGCGTTACCACATGTAATATATTGTCGTGTCT
ATCGATGGCCTGATCTTCAAAGTCATCATGAATTAAAGGCAATCGAAAGTTGTCGATTTTGTTATGAATC
AGGGCAAAAAGAAATTTGTATAAATCCTTATCATTATCAAAGAGTTGAATCTGCCGGTGTCCTTCCACCA
GTTTTAGTACCAAGACATTCAGAACCTGCTCCATCAATTATTCCAATGTCATTTCAAAAAATGCAAGCTA
TGGAGGCATCATGTTCAATGCCTAGGAATGTTGATATGACAGTTGGAATGATTAATAATAATCAAATTAC
ACCAATTTCATGGAATAATTGTTCAAATGATAATTATACCCATTTTTGTCATAATCAAGGAACAAATAAT
ATGATTAGTGTACCATTTATTAATTCACCATACTGGGCATCTATTTGTTATTATGAATTAAATACACGTG
TTGGTGAACAGGTAAAGGTATCCCTTCCAACAGTTGAAATAGATGGTTACACCGATCCATCAACAAATTC
AAGTAAAATATCATTAGGATTATTTTCAAATATTAATAGGAATGCACAAATTGAAAATACCAGAAAACAC
ATTGGTAGGGGTGTAAAATTGACTTATGTTCCATATCAGGGAACATTATTTGCTGAATGCCAAAGTGAAA
GTGCAATATTTGTTCAAAGCAGAAATTGTAATTATATTCATGGTTTTCATCCAAATACAGTTTGTAAAAT
AACTCATGGAACATCATTAAAAATATTTGATCTTCAAAAATTTAGGGAACTCCTTTCTGAATCAATAAAT
ATGGGTTTTGATGCTAATTATGAATTAACTAAAATGAGTATAATTAGAATGTCTTTTGTTAAAGGGTGGG
GTGCTGAATATAATAGGCAAGATGTTACATCAACTCCATGTTGGATTGAAATTCATCTTCATGATCCATT
AACGTGGTTAGATAAGGCTCTTTCACAAATGGGTAATTCACGTCAACCAATTTCATCAGTCTCATAA
>“Ss_daf_12_b” gene=“Ss_daf_12”
ATGAATCTTGATAATCAACCTAATGGTGCAGCGCTACTATTGGCTGCAGCTGCTATGACTCGTTCACTTA
ATGCTGCAGATGTAACACATTTATTTTCATCTACTGAAGCTAAACTTATATTAGAGGAACATGCTAGGAA
TGTTCAATTACAAGAACAATTAAATATTAAAAATCAAAAAAATCAAAAAACAAAAAAGAAAAATGTATCA
AAATCATCATATCAAAATAATAATAATTCTATTGATGCTGTTGTGGCACATTTAGCATCAACTAGTAATA
TAAAAAAAGATATTTCTTTTGATAACTCTACACCACTTAATTCTAATACATGTTCACCTGCTGGTTCTGA
GCCTGATGCTATAAGTATTGTAAAAAAAGATTCTATATCGTTTTCATCATTAAGTAATAATCTTGCCAAT
GATGAGAATGATGTTTTAACATCAAACAATGATACATTAAGTATACATAAATCAAATAAATGGTTAAAAC
GAAAAATTAATGATACTAAGAAAGTTAATGAAAAGGATAAAGTTGATAGTATTTTTGAAGATAATATTAT
TGAAAAAAAAAACAATGATTTAGATGGTTCTAATAATCGAGTTCCTCATCATAGAATCAAAGATCGTAGA
AAGGTAACATTAGAAATAATGCGTAAAATATCTGCTGAGCAACAAATGAATACACCGGACGATCCTGTGA
TTCATTCTCCAAATAGTGCAGCTAGTCTTTGTCAAAATAATACATCATTTAATATGGCATCTTTACCAAA
TAGTTCCATTGCTATGACAAATAATGGAAGTTCTTTCAATAATGTATTTCAACCACAGCAAGGATTAGCT
TCACCAAATGAAAATAATAGCAATCAAAGTAATTGTAGTAATTCAAATTGTAGTGCTAATGAAGGAGATA
CAAGAAGAAGACAAAAAACTTGTCGGGTTTGTGGTGACCATGCAACTGGGTACAATTTTAATGTTATAAC
ATGCGAATCGTGTAAAGCATTCTTTCGTCGAAATGCTTTAAGACCAAAAGAATTTAAATGTCCTTATTCA
GATGATTGTGAAATAAATTCTGTGTCAAGACGATTTTGTCAAAAATGTCGTTTAAAAAAATGTTTCCAAG
TGGGAATGAAAAAAGAATGGATTTTAAATGAAGAACAATTGAGAAGGAGAAAAAATTCTCGCCTTAATCA
TATGGCACGTAACAATAACAATAATAATAATAATAATAATAATCATATTAATCCAAATACTATACAAAAT
GGTTGTATTAGTGGAAACGTAAATAATGTTAGTAATGTACAAAATTTAAATAATTCATTAGCTAATGGAT
TTCTAGTATCAAATGGAAGTGTAGGAAATCCAGGTGTTATGCCACCAAGTATGGAACAATTATTATTAAA
TTCTTCAAGTGTTAATAGTGCTGTTCTTGGACCACAAAATTTTGTCTCATCAAATATGGCAAGAGTTATT
CCAAATCAATCTAATTTAGCATTACTATCTGCTAATCTAGGCCAACAAATTTTGTTACACAATAATAGAA
GAAATCCAAATGAATTAAATTCAAGAAATGTTGGAATTATTCAACAACCAAGTAGCGGTATGATGTCACC
TGAAACATCAATAACGCCAAATTTTAATTCTCAAATTGTTTCTGGAAACTTACTTTCTACAACATCAAAT
ATCATTAAACAAGAACCAATTATTAAATCTGATATTTCACCAACTGTTAATGAGACAAACTTGTCTGGAA
GCGATGGAAGATTTAATACATCTCCATTTCAACAAACTATCTCAGGAATATCACGTCCAAATGTTGCTGT
ACAACCTCAACCACAAATAAGTCAAATTTCTTCTACCTCTCCAATAGGAACAATTGTTCAAGATAATGGT
GAACCAAAAGTTACATTAAGTTTAGAACAATATAATCAATTAATAAATGCAGCAAAAAATACATCATTAG
ATACTAGTATGTTAATAAAACAAGAAACTCATACAAATTCACCATCAGATTTGGAAGCTGTTTCAAATGT
TGTAATGGTTTCACCATCAGTACCAACCTATCCTACAATACCATCTTCTTTTGAAGATACTTTTTCATTA
AAAACTGAAAGAGATTATACTTTATCAGAGAAAGATTTAAAAGAATTAGATAGTATTAGGGATTCATTTC
AATGTATGAATGAACCTTTAGATAATGATCAACAAGCTAGTACATTAGCTAAAAAAGAACATAATCCAAC
TGATATATTAAACGTTATGGATATTACAATGAGACGTTTAGTTAAAATGGCAAAACGTCTTGGAGCATTT
AATGAAATATCAGAGGCAGGAAAATTTTCTCTTTTAAAAGGTGGAATGATTGAAATGTTAACTATTCGTG
GTGTAACAGTATTTAATGCAGATAAAGGTGTATGGCAAACTCCAGTTGATGGTCATTCACAAATATCATT
TAATATGTTTGACAAACTTCGACCTGATATTAAAGATACACAAAAAAAAGGATTTTTACATTTTTTCAAT
CTTTTACATAGTGATGTCAGAAAGAATGATCTTGCTATTGACATTATTGTACTTATGGTATTATTTGATT
CTAAACGGGAAGGACTTGTAAGTCAGCAAGATAAAGAGACAGTTGAGAAACTGCATCGAAATTACGAATC
GCTTTTACATCGATATCTTTATAGTATACATAAAGAAGAAGCTGAACAGCGTTTTGCTTCAATTCCAAAA
GCTTTGGTTGCATTAAGAAAAGTAGCAGAAAATGCGGTAACATTATTTTTAGGAGCAGGAAACACAACAG
AGGCAGCGTCATTACCAAAAGAATTTTTTGCTACAAATTATTAG
>“Ss_daf_12_d” gene=“Ss_daf_12”
ATGATTGATGTGAACTCCTTATTGAACTCCCAGTCAAATATACAGCAGCAGTGGAATATGTTTAGCAAGT
TATACGGGGCTAAGCAACAAATGAATACACCGGACGATCCTGTGATTCATTCTCCAAATAGTGCAGCTAG
TCTTTGTCAAAATAATACATCATTTAATATGGCATCTTTACCAAATAGTTCCATTGCTATGACAAATAAT
GGAAGTTCTTTCAATAATGTATTTCAACCACAGCAAGGATTAGCTTCACCAAATGAAAATAATAGCAATC
AAAGTAATTGTAGTAATTCAAATTGTAGTGCTAATGAAGGAGATACAAGAAGAAGACAAAAAACTTGTCG
GGTTTGTGGTGACCATGCAACTGGGTACAATTTTAATGTTATAACATGCGAATCGTGTAAAGCATTCTTT
CGTCGAAATGCTTTAAGACCAAAAGAATTTAAATGTCCTTATTCAGATGATTGTGAAATAAATTCTGTGT
CAAGACGATTTTGTCAAAAATGTCGTTTAAAAAAATGTTTCCAAGTGGGAATGAAAAAAGAATGGATTTT
AAATGAAGAACAATTGAGAAGGAGAAAAAATTCTCGCCTTAATCATATGGCACGTAACAATAACAATAAT
AATAATAATAATAATAATCATATTAATCCAAATACTATACAAAATGGTTGTATTAGTGGAAACGTAAATA
ATGTTAGTAATGTACAAAATTTAAATAATTCATTAGCTAATGGATTTCTAGTATCAAATGGAAGTGTAGG
AAATCCAGGTGTTATGCCACCAAGTATGGAACAATTATTATTAAATTCTTCAAGTGTTAATAGTGCTGTT
CTTGGACCACAAAATTTTGTCTCATCAAATATGGCAAGAGTTATTCCAAATCAATCTAATTTAGCATTAC
TATCTGCTAATCTAGGCCAACAAATTTTGTTACACAATAATAGAAGAAATCCAAATGAATTAAATTCAAG
AAATGTTGGAATTATTCAACAACCAAGTAGCGGTATGATGTCACCTGAAACATCAATAACGCCAAATTTT
AATTCTCAAATTGTTTCTGGAAACTTACTTTCTACAACATCAAATATCATTAAACAAGAACCAATTATTA
AATCTGATATTTCACCAACTGTTAATGAGACAAACTTGTCTGGAAGCGATGGAAGATTTAATACATCTCC
ATTTCAACAAACTATCTCAGGAATATCACGTCCAAATGTTGCTGTACAACCTCAACCACAAATAAGTCAA
ATTTCTTCTACCTCTCCAATAGGAACAATTGTTCAAGATAATGGTGAACCAAAAGTTACATTAAGTTTAG
AACAATATAATCAATTAATAAATGCAGCAAAAAATACATCATTAGATACTAGTATGTTAATAAAACAAGA
AACTCATACAAATTCACCATCAGATTTGGAAGCTGTTTCAAATGTTGTAATGGTTTCACCATCAGTACCA
ACCTATCCTACAATACCATCTTCTTTTGAAGATACTTTTTCATTAAAAACTGAAAGAGATTATACTTTAT
CAGAGAAAGATTTAAAAGAATTAGATAGTATTAGGGATTCATTTCAATGTATGAATGAACCTTTAGATAA
TGATCAACAAGCTAGTACATTAGCTAAAAAAGAACATAATCCAACTGATATATTAAACGTTATGGATATT
ACAATGAGACGTTTAGTTAAAATGGCAAAACGTCTTGGAGCATTTAATGAAATATCAGAGGCAGGAAAAT
TTTCTCTTTTAAAAGGTGGAATGATTGAAATGTTAACTATTCGTGGTGTAACAGTATTTAATGCAGATAA
AGGTGTATGGCAAACTCCAGTTGATGGTCATTCACAAATATCATTTAATATGTTTGACAAACTTCGACCT
GATATTAAAGATACACAAAAAAAAGGATTTTTACATTTTTTCAATCTTTTACATAGTGATGTCAGAAAGA
ATGATCTTGCTATTGACATTATTGTACTTATGGTATTATTTGATTCTAAACGGGAAGGACTTGTAAGTCA
GCAAGATAAAGAGACAGTTGAGAAACTGCATCGAAATTACGAATCGCTTTTACATCGATATCTTTATAGT
ATACATAAAGAAGAAGCTGAACAGCGTTTTGCTTCAATTCCAAAAGCTTTGGTTGCATTAAGAAAAGTAG
CAGAAAATGCGGTAACATTATTTTTAGGAGCAGGAAACACAACAGAGGCAGCGTCATTACCAAAAGAATT
TTTTGCTACAAATTATTAG
>“Ss_daf_12_e” gene=“Ss_daf_12”
ATGAATACACCGGACGATCCTGTGATTCATTCTCCAAATAGTGCAGCTAGTCTTTGTCAAAATAATACAT
CATTTAATATGGCATCTTTACCAAATAGTTCCATTGCTATGACAAATAATGGAAGTTCTTTCAATAATGT
ATTTCAACCACAGCAAGGATTAGCTTCACCAAATGAAAATAATAGCAATCAAAGTAATTGTAGTAATTCA
AATTGTAGTGCTAATGAAGGAGATACAAGAAGAAGACAAAAAACTTGTCGGGTTTGTGGTGACCATGCAA
CTGGGTACAATTTTAATGTTATAACATGCGAATCGTGTAAAGCATTCTTTCGTCGAAATGCTTTAAGACC
AAAAGAATTTAAATGTCCTTATTCAGATGATTGTGAAATAAATTCTGTGTCAAGACGATTTTGTCAAAAA
TGTCGTTTAAAAAAATGTTTCCAAGTGGGAATGAAAAAAGAATGGATTTTAAATGAAGAACAATTGAGAA
GGAGAAAAAATTCTCGCCTTAATCATATGGCACGTAACAATAACAATAATAATAATAATAATAATAATCA
TATTAATCCAAATACTATACAAAATGGTTGTATTAGTGGAAACGTAAATAATGTTAGTAATGTACAAAAT
TTAAATAATTCATTAGCTAATGGATTTCTAGTATCAAATGGAAGTGTAGGAAATCCAGGTGTTATGCCAC
CAAGTATGGAACAATTATTATTAAATTCTTCAAGTGTTAATAGTGCTGTTCTTGGACCACAAAATTTTGT
CTCATCAAATATGGCAAGAGTTATTCCAAATCAATCTAATTTAGCATTACTATCTGCTAATCTAGGCCAA
CAAATTTTGTTACACAATAATAGAAGAAATCCAAATGAATTAAATTCAAGAAATGTTGGAATTATTCAAC
AACCAAGTAGCGGTATGATGTCACCTGAAACATCAATAACGCCAAATTTTAATTCTCAAATTGTTTCTGG
AAACTTACTTTCTACAACATCAAATATCATTAAACAAGAACCAATTATTAAATCTGATATTTCACCAACT
GTTAATGAGACAAACTTGTCTGGAAGCGATGGAAGATTTAATACATCTCCATTTCAACAAACTATCTCAG
GAATATCACGTCCAAATGTTGCTGTACAACCTCAACCACAAATAAGTCAAATTTCTTCTACCTCTCCAAT
AGGAACAATTGTTCAAGATAATGGTGAACCAAAAGTTACATTAAGTTTAGAACAATATAATCAATTAATA
AATGCAGCAAAAAATACATCATTAGATACTAGTATGTTAATAAAACAAGAAACTCATACAAATTCACCAT
CAGATTTGGAAGCTGTTTCAAATGTTGTAATGGTTTCACCATCAGTACCAACCTATCCTACAATACCATC
TTCTTTTGAAGATACTTTTTCATTAAAAACTGAAAGAGATTATACTTTATCAGAGAAAGATTTAAAAGAA
TTAGATAGTATTAGGGATTCATTTCAATGTATGAATGAACCTTTAGATAATGATCAACAAGCTAGTACAT
TAGCTAAAAAAGAACATAATCCAACTGATATATTAAACGTTATGGATATTACAATGAGACGTTTAGTTAA
AATGGCAAAACGTCTTGGAGCATTTAATGAAATATCAGAGGCAGGAAAATTTTCTCTTTTAAAAGGTGGA
ATGATTGAAATGTTAACTATTCGTGGTGTAACAGTATTTAATGCAGATAAAGGTGTATGGCAAACTCCAG
TTGATGGTCATTCACAAATATCATTTAATATGTTTGACAAACTTCGACCTGATATTAAAGATACACAAAA
AAAAGGATTTTTACATTTTTTCAATCTTTTACATAGTGATGTCAGAAAGAATGATCTTGCTATTGACATT
ATTGTACTTATGGTATTATTTGATTCTAAACGGGAAGGACTTGTAAGTCAGCAAGATAAAGAGACAGTTG
AGAAACTGCATCGAAATTACGAATCGCTTTTACATCGATATCTTTATAGTATACATAAAGAAGAAGCTGA
ACAGCGTTTTGCTTCAATTCCAAAAGCTTTGGTTGCATTAAGAAAAGTAGCAGAAAATGCGGTAACATTA
TTTTTAGGAGCAGGAAACACAACAGAGGCAGCGTCATTACCAAAAGAATTTTTTGCTACAAATTATTAG
>“Ss_daf_12_f” gene=“Ss_daf_12”
ATGATTGATGTGAACTCCTTATTGAACTCCCAGTCAAATATACAGCAGCAGTGGAATATGTTTAGCAAGT
TATACGGGGCTAAGCAACAAATGAATACACCGGACGATCCTGTGATTCATTCTCCAAATAGTGCAGCTAG
TCTTTGTCAAAATAATACATCATTTAATATGGCATCTTTACCAAATAGTTCCATTGCTATGACAAATAAT
GGAAGTTCTTTCAATAATGTATTTCAACCACAGCAAGGATTAGCTTCACCAAATGAAAATAATAGCAATC
AAAGTAATTGTAGTAATTCAAATTGTAGTGCTAATGAAGGAGATACAAGAAGAAGACAAAAAACTTGTCG
GGTTTGTGGTGACCATGCAACTGGGTACAATTTTAATGTTATAACATGCGAATCGTGTAAAGCATTCTTT
CGTCGAAATGCTTTAAGACCAAAAGAATTTAAATGTCCTTATTCAGATGATTGTGAAATAAATTCTGTGT
CAAGACGATTTTGTCAAAAATGTCGTTTAAAAAAATGTTTCCAAGTGGGAATGAAAAAAGAATGGATTTT
AAATGAAGAACAATTGAGAAGGAGAAAAAATTCTCGCCTTAATCATATGGCACGTAACAATAACAATAAT
AATAATAATAATAATAATCATATTAATCCAAATACTATACAAAATGGTTGTATTAGTGGAAACGTAAATA
ATGTTAGTAATGTACAAAATTTAAATAATTCATTAGCTAATGGATTTCTAGTATCAAATGGAAGTGTAGG
AAATCCAGGTGTTATGCCACCAAGTATGGAACAATTATTATTAAATTCTTCAAGTGTTAATAGTGCTGTT
CTTGGACCACAAAATTTTGTCTCATCAAATATGGCAAGAGTTATTCCAAATCAATCTAATTTAGCATTAC
TATCTGCTAATCTAGGCCAACAAATTTTGTTACACAATAATAGAAGAAATCCAAATGAATTAAATTCAAG
AAATGTTGGAATTATTCAACAACCAAGTAGCGGTATGATGTCACCTGAAACATCAATAACGCCAAATTTT
AATTCTCAAATTGTTTCTGGAAACTTACTTTCTACAACATCAAATATCATTAAACAAGAACCAATTATTA
AATCTGATATTTCACCAACTGTTAATGAGACAAACTTGTCTGGAAGCGATGGAAGATTTAATACATCTCC
ATTTCAACAAACTATCTCAGGAATATCACGTCCAAATGTTGCTGTACAACCTCAACCACAAATAAGTCAA
ATTTCTTCTACCTCTCCAATAGGAACAATTGTTCAAGATAATGGTGAACCAAAAGTTACATTAAGTTTAG
AACAATATAATCAATTAATAAATGCAGCAAAAAATACATCATTAGATACTAGTATGTTAATAAAACAAGA
AACTCATACAAATTCACCATCAGATTTGGAAGCTGTTTCAAATGTTGTAATGGTTTCACCATCAGTACCA
ACCTATCCTACAATACCATCTTCTTTTGAAGATACTTTTTCATTAAAAACTGAAAGAGATTATACTTTAT
CAGAGAAAGATTTAAAAGAATTAGATAGTATTAGGGATTCATTTCAATGTATGAATGAACCTTTAGATAA
TGATCAACAAGCTAGTACATTAGCTAAAAAAGAACATAATCCAACTGATATATTAAACGTTATGGATATT
ACAATGAGACGTTTAGTTAAAATGGCAAAACGTCTTGGAGCATTTAATGAAATATCAGAGGCAGGAAAAT
TTTCTCTTTTAAAAGGTGGAATGATTGAAATGTTAACTATTCGTGGTGTAACAGTATTTAATGCAGATAA
AGGTGTATGGCAAACTCCAGTTGATGGTCATTCACAAATATCATTTAATATGTTTGACAAACTTCGACCT
GATATTAAAGATACACAAAAAAAAGGATTTTTACATTTTTTCAATCTTTTACATAGTGATGTCAGAAAGA
ATGATCTTGCTATTGACATTATTGTACTTATGGTATTATTTGATTCTAAACGGGAAGGACTTGTAAGTCA
GCAAGATAAAGAGACAGTTGAGAAACTGCATCGAAATTACGAATCGCTTTTACATCGATATCTTTATAGT
ATACATAAAGAAGAAGCTGAACAGCGTTTTGCTTCAATTCCAAAAGCTTTGGTTGCATTAAGAAAAGTAG
CAGAAAATGCGGTAACATTATTTTTAGGAGCAGGAAACACAACAGAGGCAGCGTCATTACCAAAAGAATT
TTTTGCTACAAATTATTAG
>“Ss_daf_12_g” gene=“Ss_daf_12”
ATGAATACACCGGACGATCCTGTGATTCATTCTCCAAATAGTGCAGCTAGTCTTTGTCAAAATAATACAT
CATTTAATATGGCATCTTTACCAAATAGTTCCATTGCTATGACAAATAATGGAAGTTCTTTCAATAATGT
ATTTCAACCACAGCAAGGATTAGCTTCACCAAATGAAAATAATAGCAATCAAAGTAATTGTAGTAATTCA
AATTGTAGTGCTAATGAAGGAGATACAAGAAGAAGACAAAAAACTTGTCGGGTTTGTGGTGACCATGCAA
CTGGGTACAATTTTAATGTTATAACATGCGAATCGTGTAAAGCATTCTTTCGTCGAAATGCTTTAAGACC
AAAAGAATTTAAATGTCCTTATTCAGATGATTGTGAAATAAATTCTGTGTCAAGACGATTTTGTCAAAAA
TGTCGTTTAAAAAAATGTTTCCAAGTGGGAATGAAAAAAGAATGGATTTTAAATGAAGAACAATTGAGAA
GGAGAAAAAATTCTCGCCTTAATCATATGGCACGTAACAATAACAATAATAATAATAATAATAATAATCA
TATTAATCCAAATACTATACAAAATGGTTGTATTAGTGGAAACGTAAATAATGTTAGTAATGTACAAAAT
TTAAATAATTCATTAGCTAATGGATTTCTAGTATCAAATGGAAGTGTAGGAAATCCAGGTGTTATGCCAC
CAAGTATGGAACAATTATTATTAAATTCTTCAAGTGTTAATAGTGCTGTTCTTGGACCACAAAATTTTGT
CTCATCAAATATGGCAAGAGTTATTCCAAATCAATCTAATTTAGCATTACTATCTGCTAATCTAGGCCAA
CAAATTTTGTTACACAATAATAGAAGAAATCCAAATGAATTAAATTCAAGAAATGTTGGAATTATTCAAC
AACCAAGTAGCGGTATGATGTCACCTGAAACATCAATAACGCCAAATTTTAATTCTCAAATTGTTTCTGG
AAACTTACTTTCTACAACATCAAATATCATTAAACAAGAACCAATTATTAAATCTGATATTTCACCAACT
GTTAATGAGACAAACTTGTCTGGAAGCGATGGAAGATTTAATACATCTCCATTTCAACAAACTATCTCAG
GAATATCACGTCCAAATGTTGCTGTACAACCTCAACCACAAATAAGTCAAATTTCTTCTACCTCTCCAAT
AGGAACAATTGTTCAAGATAATGGTGAACCAAAAGTTACATTAAGTTTAGAACAATATAATCAATTAATA
AATGCAGCAAAAAATACATCATTAGATACTAGTATGTTAATAAAACAAGAAACTCATACAAATTCACCAT
CAGATTTGGAAGCTGTTTCAAATGTTGTAATGGTTTCACCATCAGTACCAACCTATCCTACAATACCATC
TTCTTTTGAAGATACTTTTTCATTAAAAACTGAAAGAGATTATACTTTATCAGAGAAAGATTTAAAAGAA
TTAGATAGTATTAGGGATTCATTTCAATGTATGAATGAACCTTTAGATAATGATCAACAAGCTAGTACAT
TAGCTAAAAAAGAACATAATCCAACTGATATATTAAACGTTATGGATATTACAATGAGACGTTTAGTTAA
AATGGCAAAACGTCTTGGAGCATTTAATGAAATATCAGAGGCAGGAAAATTTTCTCTTTTAAAAGGTGGA
ATGATTGAAATGTTAACTATTCGTGGTGTAACAGTATTTAATGCAGATAAAGGTGTATGGCAAACTCCAG
TTGATGGTCATTCACAAATATCATTTAATATGTTTGACAAACTTCGACCTGATATTAAAGATACACAAAA
AAAAGGATTTTTACATTTTTTCAATCTTTTACATAGTGATGTCAGAAAGAATGATCTTGCTATTGACATT
ATTGTACTTATGGTATTATTTGATTCTAAACGGGAAGGACTTGTAAGTCAGCAAGATAAAGAGACAGTTG
AGAAACTGCATCGAAATTACGAATCGCTTTTACATCGATATCTTTATAGTATACATAAAGAAGAAGCTGA
ACAGCGTTTTGCTTCAATTCCAAAAGCTTTGGTTGCATTAAGAAAAGTAGCAGAAAATGCGGTAACATTA
TTTTTAGGAGCAGGAAACACAACAGAGGCAGCGTCATTACCAAAAGAATTTTTTGCTACAAATTATTAG
>“Ss_daf_12_c” gene=“Ss_daf_12”
ATGAATACACCGGACGATCCTGTGATTCATTCTCCAAATAGTGCAGCTAGTCTTTGTCAAAATAATACAT
CATTTAATATGGCATCTTTACCAAATAGTTCCATTGCTATGACAAATAATGGAAGTTCTTTCAATAATGT
ATTTCAACCACAGCAAGGATTAGCTTCACCAAATGAAAATAATAGCAATCAAAGTAATTGTAGTAATTCA
AATTGTAGTGCTAATGAAGGAGATACAAGAAGAAGACAAAAAACTTGTCGGGTTTGTGGTGACCATGCAA
CTGGGTACAATTTTAATGTTATAACATGCGAATCGTGTAAAGCATTCTTTCGTCGAAATGCTTTAAGACC
AAAAGAATTTAAATGTCCTTATTCAGATGATTGTGAAATAAATTCTGTGTCAAGACGATTTTGTCAAAAA
TGTCGTTTAAAAAAATGTTTCCAAGTGGGAATGAAAAAAGAATGGATTTTAAATGAAGAACAATTGAGAA
GGAGAAAAAATTCTCGCCTTAATCATATGGCACGTAACAATAACAATAATAATAATAATAATAATAATCA
TATTAATCCAAATACTATACAAAATGGTTGTATTAGTGGAAACGTAAATAATGTTAGTAATGTACAAAAT
TTAAATAATTCATTAGCTAATGGATTTCTAGTATCAAATGGAAGTGTAGGAAATCCAGGTGTTATGCCAC
CAAGTATGGAACAATTATTATTAAATTCTTCAAGTGTTAATAGTGCTGTTCTTGGACCACAAAATTTTGT
CTCATCAAATATGGCAAGAGTTATTCCAAATCAATCTAATTTAGCATTACTATCTGCTAATCTAGGCCAA
CAAATTTTGTTACACAATAATAGAAGAAATCCAAATGAATTAAATTCAAGAAATGTTGGAATTATTCAAC
AACCAAGTAGCGGTATGATGTCACCTGAAACATCAATAACGCCAAATTTTAATTCTCAAATTGTTTCTGG
AAACTTACTTTCTACAACATCAAATATCATTAAACAAGAACCAATTATTAAATCTGATATTTCACCAACT
GTTAATGAGACAAACTTGTCTGGAAGCGATGGAAGATTTAATACATCTCCATTTCAACAAACTATCTCAG
GAATATCACGTCCAAATGTTGCTGTACAACCTCAACCACAAATAAGTCAAATTTCTTCTACCTCTCCAAT
AGGAACAATTGTTCAAGATAATGGTGAACCAAAAGTTACATTAAGTTTAGAACAATATAATCAATTAATA
AATGCAGCAAAAAATACATCATTAGATACTAGTATGTTAATAAAACAAGAAACTCATACAAATTCACCAT
CAGATTTGGAAGCTGTTTCAAATGTTGTAATGGTTTCACCATCAGTACCAACCTATCCTACAATACCATC
TTCTTTTGAAGATACTTTTTCATTAAAAACTGAAAGAGATTATACTTTATCAGAGAAAGATTTAAAAGAA
TTAGATAGTATTAGGGATTCATTTCAATGTATGAATGAACCTTTAGATAATGATCAACAAGCTAGTACAT
TAGCTAAAAAAGAACATAATCCAACTGATATATTAAACGTTATGGATATTACAATGAGACGTTTAGTTAA
AATGGCAAAACGTCTTGGAGCATTTAATGAAATATCAGAGGCAGGAAAATTTTCTCTTTTAAAAGGTGGA
ATGATTGAAATGTTAACTATTCGTGGTGTAACAGTATTTAATGCAGATAAAGGTGTATGGCAAACTCCAG
TTGATGGTCATTCACAAATATCATTTAATATGTTTGACAAACTTCGACCTGATATTAAAGATACACAAAA
AAAAGGATTTTTACATTTTTTCAATCTTTTACATAGTGATGTCAGAAAGAATGATCTTGCTATTGACATT
ATTGTACTTATGGTATTATTTGATTCTAAACGGGAAGGACTTGTAAGTCAGCAAGATAAAGAGACAGTTG
AGAAACTGCATCGAAATTACGAATCGCTTTTACATCGATATCTTTATAGTATACATAAAGAAGAAGCTGA
ACAGCGTTTTGCTTCAATTCCAAAAGCTTTGGTTGCATTAAGAAAAGTAGCAGAAAATGCGGTAACATTA
TTTTTAGGAGCAGGAAACACAACAGAGGCAGCGTCATTACCAAAAGAATTTTTTGCTACAAATTATTAG
>“Ss_daf_12_a” gene=“Ss_daf_12”
ATGATTGATGTGAACTCCTTATTGAACTCCCAGTCAAATATACAGCAGCAGTGGAATATGTTTAGCAAGT
TATACGGGGCTAAGCAACAAATGAATACACCGGACGATCCTGTGATTCATTCTCCAAATAGTGCAGCTAG
TCTTTGTCAAAATAATACATCATTTAATATGGCATCTTTACCAAATAGTTCCATTGCTATGACAAATAAT
GGAAGTTCTTTCAATAATGTATTTCAACCACAGCAAGGATTAGCTTCACCAAATGAAAATAATAGCAATC
AAAGTAATTGTAGTAATTCAAATTGTAGTGCTAATGAAGGAGATACAAGAAGAAGACAAAAAACTTGTCG
GGTTTGTGGTGACCATGCAACTGGGTACAATTTTAATGTTATAACATGCGAATCGTGTAAAGCATTCTTT
CGTCGAAATGCTTTAAGACCAAAAGAATTTAAATGTCCTTATTCAGATGATTGTGAAATAAATTCTGTGT
CAAGACGATTTTGTCAAAAATGTCGTTTAAAAAAATGTTTCCAAGTGGGAATGAAAAAAGAATGGATTTT
AAATGAAGAACAATTGAGAAGGAGAAAAAATTCTCGCCTTAATCATATGGCACGTAACAATAACAATAAT
AATAATAATAATAATAATCATATTAATCCAAATACTATACAAAATGGTTGTATTAGTGGAAACGTAAATA
ATGTTAGTAATGTACAAAATTTAAATAATTCATTAGCTAATGGATTTCTAGTATCAAATGGAAGTGTAGG
AAATCCAGGTGTTATGCCACCAAGTATGGAACAATTATTATTAAATTCTTCAAGTGTTAATAGTGCTGTT
CTTGGACCACAAAATTTTGTCTCATCAAATATGGCAAGAGTTATTCCAAATCAATCTAATTTAGCATTAC
TATCTGCTAATCTAGGCCAACAAATTTTGTTACACAATAATAGAAGAAATCCAAATGAATTAAATTCAAG
AAATGTTGGAATTATTCAACAACCAAGTAGCGGTATGATGTCACCTGAAACATCAATAACGCCAAATTTT
AATTCTCAAATTGTTTCTGGAAACTTACTTTCTACAACATCAAATATCATTAAACAAGAACCAATTATTA
AATCTGATATTTCACCAACTGTTAATGAGACAAACTTGTCTGGAAGCGATGGAAGATTTAATACATCTCC
ATTTCAACAAACTATCTCAGGAATATCACGTCCAAATGTTGCTGTACAACCTCAACCACAAATAAGTCAA
ATTTCTTCTACCTCTCCAATAGGAACAATTGTTCAAGATAATGGTGAACCAAAAGTTACATTAAGTTTAG
AACAATATAATCAATTAATAAATGCAGCAAAAAATACATCATTAGATACTAGTATGTTAATAAAACAAGA
AACTCATACAAATTCACCATCAGATTTGGAAGCTGTTTCAAATGTTGTAATGGTTTCACCATCAGTACCA
ACCTATCCTACAATACCATCTTCTTTTGAAGATACTTTTTCATTAAAAACTGAAAGAGATTATACTTTAT
CAGAGAAAGATTTAAAAGAATTAGATAGTATTAGGGATTCATTTCAATGTATGAATGAACCTTTAGATAA
TGATCAACAAGCTAGTACATTAGCTAAAAAAGAACATAATCCAACTGATATATTAAACGTTATGGATATT
ACAATGAGACGTTTAGTTAAAATGGCAAAACGTCTTGGAGCATTTAATGAAATATCAGAGGCAGGAAAAT
TTTCTCTTTTAAAAGGTGGAATGATTGAAATGTTAACTATTCGTGGTGTAACAGTATTTAATGCAGATAA
AGGTGTATGGCAAACTCCAGTTGATGGTCATTCACAAATATCATTTAATATGTTTGACAAACTTCGACCT
GATATTAAAGATACACAAAAAAAAGGATTTTTACATTTTTTCAATCTTTTACATAGTGATGTCAGAAAGA
ATGATCTTGCTATTGACATTATTGTACTTATGGTATTATTTGATTCTAAACGGGAAGGACTTGTAAGTCA
GCAAGATAAAGAGACAGTTGAGAAACTGCATCGAAATTACGAATCGCTTTTACATCGATATCTTTATAGT
ATACATAAAGAAGAAGCTGAACAGCGTTTTGCTTCAATTCCAAAAGCTTTGGTTGCATTAAGAAAAGTAG
CAGAAAATGCGGTAACATTATTTTTAGGAGCAGGAAACACAACAGAGGCAGCGTCATTACCAAAAGAATT
TTTTGCTACAAATTATTAG
>“Ss_akt_1a” gene=“Ss_akt_1”
ATGTCATTCAGTTCATCAACAACAATGGGATCTACAGCCAAATTAAATAGAAATCATGAAGATATCATTT
ATGAAGGTTGGCTATTTAAAAGAGGAGAACATATTAAAAATTGGAGAGCACGTTATTTTATTTTATTTAA
TGATGGTGCATTACTTGGTTTTAAACAAAAGCCAGAAATATCTCAATATACAGATCCATTAAATGATTTT
ACTGTTAGAGATGTACAGCTTATGAAAGTTGAACGTCCAAAGGCAAATTCCTTCATTGTTCGAGGGTTAC
AATGGACAACAGTTATTGAAAGAATGTTCCATGCAGAGAATGCCCAAATAAGAGAACATTGGTTGACTGC
AATTAAGCAAGTTTCAGATAAAATGAAGGAAAAGTCAAAGCAAATGAATGATGTTGAAATGATGGATTGT
AACAATCATAATGATTCATCAATCCCAGGTGTTAATCATTTTCTTCAAAATACCCAACTATTCACTTCTG
TACGATTATCTGATGCAGAAAAAATGGAAGAAGGAAATGGTAGTTCAATAACTTTTTCAACAAATACTAA
AAAAAATATATCAAATGTTGTTAGTAAAGATAATTCATTTATACCAACAAAACAACAAATAATAGAAAAT
GATATTAATAATTATGATATTAAAAATAAAAAACGTAAAATTGGCTTGGAAGATTTTGATTTTTTAAAAG
TTCTTGGTAAAGGAACATTTGGAAAAGTTATATTATGTCGTGAAAAAATAACAGGAAATTTATATGCAAT
TAAAATTTTGAAAAAAGAAGTTATTATTGAAAAAGATGAGGTAGCACATACCTTAACTGAAAATCGTGTA
TTACAACGTTGTAAACATCCATTCCTTACTGAACTAACTTACTCATTTCAAACAGCTGATAGACTATGTT
TTGTTATGGAATTTGCTATTGGTGGAGATTTATATTATCATTTAAATAAACAAGTGCAAATTTTTAGAGA
AGGATTTTCAGAGTCCAGAACTAGGTTTTATGGTGCTGAAATTGTTTTAGCCTTAGGATATTTACATGAA
AATAATATTGTTTATAGGGATTTAAAATTAGAAAATTTATTATTAGATAAAGATGGACATATAAAGATTG
CAGATTTTGGACTTTGTAAAGAAGATATATCATTTGGAGATAGAACTAGAACATTTTGTGGAACACCAGA
ATATATAGCACCAGAAGTTTTAGAAGATAATGATTATGGTAGAAGTGTTGATTGGTGGGGTGTTGGTGTT
GTTATGTATGAAATGATGTGTGGAAGGTTACCATTTTATTCAAAAGATCATGAAAAATTATTTGAATTAA
TTTTAAGTGGTAATTTAAGGTTTCCCTCAAAATTATCATCTGAAGCACGTGTATTATTATCGGGTTTATT
AATAAAAGACCCAAATACTCGTTTAGGTGGTGGCCCTGAAGACGCAAAAGAAATAATATGTCAAGAATTT
TTTAAACCAATTGATTTTGAAAGACTTTATCGAAAAGAAATTGAACCTCCTTTTAAGCCTGCATTAAAAA
ATGAGCAAGATACATCATATTTTGATATAGAATTTACAAGAGAAGCTGTTCAATTAACCCCACCTTCTAC
AAGAAAAGGTGTCCTACCAACATTAGAGGAGACAGAAGAATTACAAGATAACTTTGTTCAATTTTCTTTT
CACAATGATATTCCATCTTTATTAGCAAAAAATTCAGAATTGTCCGAAGGAATGGTGGAATAA
>“Ss_akt_1b” gene=“Ss_akt_1”
ATGTATTCTAAAAGATTTAGGAATCGAAGAGTTGATCATTTTATAAAACCTCATGATAATAAGCTTATGA
AAGTTGAACGTCCAAAGGCAAATTCCTTCATTGTTCGAGGGTTACAATGGACAACAGTTATTGAAAGAAT
GTTCCATGCAGAGAATGCCCAAATAAGAGAACATTGGTTGACTGCAATTAAGCAAGTTTCAGATAAAATG
AAGGAAAAGTCAAAGCAAATGAATGATGTTGAAATGATGGATTGTAACAATCATAATGATTCATCAATCC
CAGGTGTTAATCATTTTCTTCAAAATACCCAACTATTCACTTCTGTACGATTATCTGATGCAGAAAAAAT
GGAAGAAGGAAATGGTAGTTCAATAACTTTTTCAACAAATACTAAAAAAAATATATCAAATGTTGTTAGT
AAAGATAATTCATTTATACCAACAAAACAACAAATAATAGAAAATGATATTAATAATTATGATATTAAAA
ATAAAAAACGTAAAATTGGCTTGGAAGATTTTGATTTTTTAAAAGTTCTTGGTAAAGGAACATTTGGAAA
AGTTATATTATGTCGTGAAAAAATAACAGGAAATTTATATGCAATTAAAATTTTGAAAAAAGAAGTTATT
ATTGAAAAAGATGAGGTAGCACATACCTTAACTGAAAATCGTGTATTACAACGTTGTAAACATCCATTCC
TTACTGAACTAACTTACTCATTTCAAACAGCTGATAGACTATGTTTTGTTATGGAATTTGCTATTGGTGG
AGATTTATATTATCATTTAAATAAACAAGTGCAAATTTTTAGAGAAGGATTTTCAGAGTCCAGAACTAGG
TTTTATGGTGCTGAAATTGTTTTAGCCTTAGGATATTTACATGAAAATAATATTGTTTATAGGGATTTAA
AATTAGAAAATTTATTATTAGATAAAGATGGACATATAAAGATTGCAGATTTTGGACTTTGTAAAGAAGA
TATATCATTTGGAGATAGAACTAGAACATTTTGTGGAACACCAGAATATATAGCACCAGAAGTTTTAGAA
GATAATGATTATGGTAGAAGTGTTGATTGGTGGGGTGTTGGTGTTGTTATGTATGAAATGATGTGTGGAA
GGTTACCATTTTATTCAAAAGATCATGAAAAATTATTTGAATTAATTTTAAGTGGTAATTTAAGGTTTCC
CTCAAAATTATCATCTGAAGCACGTGTATTATTATCGGGTTTATTAATAAAAGACCCAAATACTCGTTTA
GGTGGTGGCCCTGAAGACGCAAAAGAAATAATATGTCAAGAATTTTTTAAACCAATTGATTTTGAAAGAC
TTTATCGAAAAGAAATTGAACCTCCTTTTAAGCCTGCATTAAAAAATGAGCAAGATACATCATATTTTGA
TATAGAATTTACAAGAGAAGCTGTTCAATTAACCCCACCTTCTACAAGAAAAGGTGTCCTACCAACATTA
GAGGAGACAGAAGAATTACAAGATAACTTTGTTCAATTTTCTTTTCACAATGATATTCCATCTTTATTAG
CAAAAAATTCAGAATTGTCCGAAGGAATGGTGGAATAA
>“Ss_tgh_1”
ATGAAATATTTATATTTAATGATAATATTTTTTATCATATTCTGTGAGATATTAACTTCACCTGATAAAT
GGTATAATGATCCAGAAAGAAATACAATACTACAAAAAATTTTAAAAAGTTTTGGGTTAGATGGCCCTAT
ATATCTTGATATTCCTACAGAAGATTTATCAAGTATAACAAAGAATATTAAAAATATTATTAATGTAGAT
AATAATGATAATAGAATAAAAAAATATTTACAAATTGAACCTTCTTCTTATAATCATCCTTTGATTACAT
TTAAAAGTTTTGATTTAATTAAAAATTCTATAAATATTAAAAGTTTATACTTAAAAATTGATTATGTATT
TTTGGATAACTTTGAGGAACCATTAAAAGTTAAAATATTTTTATTATTAAATAATAATGACAATAATGAG
GAAGAGGAGGAGGATGTTGGCAATTTTATTTTTAAACATAATAAAAATATTAATTCAAAAAAAATATTTA
CCCTTCAAGTTCCATTAAATTTAACAATTTTCAATCATGCTATTCCTAATATTAAAGATGAAATAAAACT
TTTAATTAAATTTGAGGAAACAATCCTTCCAACAATTATACAAATAGAAAACGTGTACCTTGAAGCTGTC
GTTCTAGATAGTAATGATCGTATAAAAAGGCATAGTGATAAAAATTGCCAAAATGAGAAAGGTGAAAAGT
TATGTTGTATAAAAAAGTCAAATATTAATTTTGAAGAAATTGGGTGGAATTTTATTGTATCACCAAAAAT
TCTTCAAGCACAATTTTGTCAAGGTGATTGTTATCATCCTGATAATAATATGCTACTTAGTAATGTTCTA
AGTAAATTTAAACATCTTCAGGACATTGAACATAAAAGTTGCTGCTATCCAACAGAATATATTCCTTTAA
ATGTTAGTATATTTAAAAGTGGTTTAACTATTGAAACTAGAACATTAAATAATCTTATGGCTAAAAAATG
CAGTTGCTATTAA
>“Ss_smad_3”
ATGAATAATCTTTTTACATTTCACGGACCTGCTGTCAAAAAATTACTAGGATGGAAACAAGGTGATGAAG
AAGAAAAATGGGCTGAGAAAGCTGTTGATTCATTAGTTAAAAAATTAAGGAAAAAAAAAAGGGGTATGGG
ATCAATAGAGGATCTTGAATATGCATTAGCTAATCCTGGTTGTGTTTCAAAATGTGTAACTATACCAAAA
TCACTTGATGGGAGACTTCAAGTTTCTCATAGAAAAGGCCTTCCACATGTTATTTATTGTCGTGTTTGGA
GATGGCCAAATTTACAATCACATCATGAATTAAAACCAATTCAAGGATGTTTATATCCATATGATTCAAA
TAATAAATCTGATTTTATTTGTATAAATCCTTATCATTATAAAAGAATTGAAAATATACCACAACCTATA
CTTTCAATTAAAAATCCTATTTCTCAAGAGGGACCCTCAACAATGACAAATTCTCCTGCAAATCAGTATT
TTAGTCAGGAACAATATTATAATAATCCACAATCAACCATTCCATTTAACTTTTCAGATACAAATTATCA
ACCATATTATAATCAGACCACACAATATTATGGACCATCACCTCAATCTTCAAGAGGTTCTTTTACAGCA
TGGTCTCCATCAGCACTTAGTGATGATGATGACAATGCCATTAATAATTCAAATAAACAATATCAATTGG
CTCAACAAATTATGTATCGTCCCCCAATAAATGATGAACCTGATTACTGGTGTTCCATAGTATATTATGA
ATTAAATACAAGAGTTGGAACAACATATAAAATAACTTCACAAAAAGTAACAATTGATGGATTTACTAAT
CCAATAGATTCTTCTGATAGAATTTGTTTAGGACTTCTGTCTAATGTTAATAGAAATTCAACTATTGATA
ATACAAGAAGACACATAGGACGTGGAGTAACACTTCATTTAGTAGAATCAAATGTTCTATTAACTAATAA
TTCACAATTCCCAATATTTGTACAATCAATAAATAGTAACTATAAAATGAATCTTAAACCAACTACTGCA
TGTAGAGTACCCTCAACAGCAACAATGGAAATTTTTAATACTAACTTTTTTTTAGAAATATTAGAAAGAG
CCAAACTTGAGGGATATTATAATGTATATGATTTACAAAAAATGTGTTATATAAGAATGTCTTTTGCAAA
AGGATGGGGAGAATCATATCATAGGCAGGATGTTACTTCAACACCTTGTTGGTTAGAGATTCAATTATGT
AAACCACTTGCACATCTTGATGATGCTTTATCAATAATGGAGCCACCTGATAATGAAAAAATTTCC
>“Ss_bra_1_b” gene=“Ss_bra_1”
ATGGAGCATATAAAAGGTGAACAAGAAATCATGAATAGTCATCAATTTGTTGAAGAAGAAAATGGAAGTA
TGGGAAATGAAAATACATTTATTGATTCAAAAATGAGGGAAGTATTAATTCAACTTCAAAGAACTTGGCA
GGAAGATTATATGGCTTCAAGAGAAAAAATTAATGTTGAGGTGGCAGGAATTATTAGACGACACAGTTAA
>“Ss_bra_1_d” gene=“Ss_bra_1”
ATGGAGCATATAAAAGGTGAACAAGAAATCATGAATAGTCATCAATTTGTTGAAGAAGAAAATGGAAGTA
TGGGAAATGAAAATACATTTATTGATTCAAAAATGAGGGAAGTATTAATTCAACTTCAAAGAACTTGGCA
GGAAGATTATATGGCTTCAAGAGAAAAAATTAATGTTGAGGTGGCAGGAATTATTAGACGACACAGTTAA
>“Ss_bra_1_a” gene=“Ss_bra_1”
ATGGAGCATATAAAAGGTGAACAAGAAATCATGAATAGTCATCAATTTGTTGAAGAAGAAAATGGAAGTA
TGGGAAATGAAAATACATTTATTGATTCAAAAATGAGGGAAGTATTAATTCAACTTCAAAGAACTTGGCA
GGAAGATTATATGGCTTCAAGAGAAAAAATTAATGTTGAGGTGGCAGGAATTCTTCACCAACAATTTTTA
CAAGATCAACAAAAAATTCGCACAGAATTGTTGACACAATTTAAGGAAGAACTTGATGCAACAAGAAATG
ATCTTGATAGAAAATATCAGGATGAACTTTTAAAAAATACACGTAAATTGGAAGAAAAATATCAAAAAGA
GATCTCTAATAACAAGAAAAAACAATGGTGCTGGCAATGTGAGCAAGAAGCTATATATCATTGTTGTTGG
AATACGGCATATTGTAGTGTGGAATGTCAACAGGCTCATTGGAATACACATAGAAAGTTTTGTAGAAGAA
AAAAAGGAACCTCTGCAGAGGAACACTCAGAAAAATAA
>“Ss_bra_1_c” gene=“Ss_bra_1”
ATGGAGCATATAAAAGGTGAACAAGAAATCATGAATAGTCATCAATTTGTTGAAGAAGAAAATGGAAGTA
TGGGAAATGAAAATACATTTATTGATTCAAAAATGAGGGAAGTATTAATTCAACTTCAAAGAACTTGGCA
GGAAGATTATATGGCTTCAAGAGAAAAAATTAATGTTGAGGTGGCAGGAATTCTTCACCAACAATTTTTA
CAAGATCAACAAAAAATTCGCACAGAATTGTTGACACAATTTAAGGAAGAACTTGATGCAACAAGAAATG
ATCTTGATAGAAAATATCAGGATGAACTTTTAAAAAATACACGTAAATTGGAAGAAAAATATCAAAAAGA
GATCTCTAATAACAAGAAAAAACAATGGTGCTGGCAATGTGAGCAAGAAGCTATATATCATTGTTGTTGG
AATACGGCATATTGTAGTGTGGAATGTCAACAGGCTCATTGGAATACACATAGAAAGTTTTGTAGAAGAA
AAAAAGGAACCTCTGCAGAGGAACACTCAGAAAAATAA
>“Ss_sma_9”
ATGTCTTTTATATCAAATGAGGGTTTAGGCTCAAGTCATCCATCTATTCCATTAAATCAAAATCAAGATT
TTTCTGCTCTCCTAAACTCTGGACAGGTTTCTGGAAATTTATTAAATTCATTAAATAATGGATCAACTTT
GCTTCAACAAACAAATAACAATCAGCATACATTAAATGATTTAAGCACTATTTTACTTCAACAACAATTA
TTAAGTCAGTTACAACAAAATAGTGGAAATGGTAGTCAAAGTAGTTTCATTGGGACTGGTAATGGACAAG
TTGGAAATATAATAACAAACACAAATCCATCTAATAATGCAACGATTTATCAACAATTATTAAATCAACA
ACATCAACAACAACAAAATAATTTACTTTTAAATGCTGCTGTGGCACAAAATCAACAACCATCATTATCA
CAATTATTACAATTACAACAAGCACAGGCACAAGTACAATCTCAATTACAAAATTGTGGAAATTTACAAA
ATTCCTCATTACAAAATCCTAACATTCCACAATACAATTCAGCATTTAAAACTCAAACACCAATACCACA
ACCATCACCACAACAACAACAACAACAACAGGGAAATATTAATCCAACACTTCTTCAACAATTAATAAAT
GCCGGTGTATCACCAGCAATATTAGCAAAATTAATATCTGGAAATAGTCAACCAACTAATCAGATAAATT
ATTCACCACCTACAGCAACTCAAACAAATTTATTACTTCAACAACAATTACACTTAGCTAATCAACCACA
AATGCAACAAAATCTTCAACAACAAATAAATAAAATAATTGAAGCACATAAACAACAACAATTAGCTGAA
AAAAGAGCTATGGAAGAAAGGCACATGTTAAATCAGTTATTAGCTGCAGCTAATCAAAATAATACTATTA
ATGTATCATTATCCTTACCATTTCAAAGTGGTAACAATAATATAACATCACAATTACAAGGAATATCTAC
AGAGGAAGAGACACAAAAATTATTAAAAGAATATATGCTTAAGCAGTCTACTAATAATTTAAATACACCA
TTATTAACACAAAAAATTCATCAACAATTACAACATCAAACACCACAGGTATTAGTTAGTACTGGAAATG
GAATAATAAATGGGATACAACATCAAACACTACTACAACAACCTTCACAACAACTTTCTGCAACAATAAA
TCTACCTCAATCAATTTCTATTTCTTCACAATCTACCTCATCAACTACACCACTACCAAAAGAGGCAAAT
TCTGTTCAATTATTAAAAGATCCAAAATTTGTAACGAATCATATACAACAATTAATAAATAAGAATGAAG
AAATTATTGAACCTAGTCCTGTATTAACAAGAAGAAGACCATACTATAGGCAACCATCAAATACATCAAT
ACTTGATAGTCAAATAACAAATCCATCAAATCGTTCAAGTTTTAGTGATAAAGAATCTCCTACTAATCAT
ATTAATTCAGGAGGAATAGAATATAATCAATCAATAAATTCTAATTCATTAGATTCTTCTACTACAAGGC
AAACATCATCAATAGAAATGATTAATAATATTCCTGTAACATCATTACCATGTGGTACTGGTAATGGAAG
TTTAACAAATGGTCAACCATTTATTAGAAATCTTGATAAAATTAATCCACGAGGTTTTGCATGTGAATTT
TGTAATCTATTATTTCCTAATAAAGCTGGTCTTCAAGCACACTCATTCCGTTGTAGTAGAAATGAGGAAG
GTGAAAGTAGTATTAAAGATTCTTTAAATTTAGGAAATGCTGTAACATCAACAATTGTATCACTTTCAAA
TAATAATATTGATAATAGTGCAACATCATCTACTTTAACTATTAATCCATTAAAACAGCAAGATAATGAT
AGTAAATGCTCTTCAAATTTAACTACACAATCATCTGTAATAGGAAATTCATTAAAACGTTCACTTCCTG
CAATTGATTTTATGGCTGAAGATGTTATAAAAAATCTTCCATTTAAACTTTTTAAAATGAAAGATCTTCG
TCAAATGAGTGAACAAAGTTTTTCTGAATTTGCAGCAGAGGCAAAAAATATTATTCCTGCTATTGATCAA
GGATTACTTAAGCCTGGTGATGATGAGAATGTTTTAATTGAATTACGTACCAAAATGCTTAAACATGCCA
TTAAAAAAGCTGCTGATTATGATACAAATATTGATGAAAATACTTGGAATAATTTATTAAAATCTAATAA
TAATATACAACAACAAACAACTTCTAATGACTTAATTCAACAGTCAATATCTAATTTAGGTGATGAAATA
AAAAATGATAATAATAATAAAATGAATGATATAAATAATATTGTTAGAAGTAATGGATTATTATCAGATA
ATGATACAATAAATCAACCTTTAGTGGATACAATAAGTCTTTCACCCTCAGCTCATCAAAATATTAAAAC
GGCTGTTGAAACGGCAGTATCTTATGTTAGACAAAATGTCTCCTCACATATGCCTTATGCTGTTACAATA
AATAATTTAACAACAGAAAATAGTAGTAATAAAAATTCAAATGATTCACAAGATAGTAGAAATTCTTTAT
TAAATAAACAACGCTCAAGAAATATTACATCAGAAACGTATCTTTGTCTTAATACTATTCCTGTTCATGA
AGAACAAGTAGATACTCAAAGTAGCCTTTTTTCCAAATGGAAAGTACCACAACCTGAAGAAAATAATTTT
TCACAATATTTAAAATCATGTAATTTAAAAACAAGAACAGGAAATAAAAATACATATGAATATACAACTG
CAAAAGGGGATGTTAATTGTTTAAAAATGACACATAGTACTTATTGGTATCAGTCAAAAAGTATGAATGA
TAAAAATATTAAAAAAGATTTAGTAGATGATAGTTGTATTAAAGAAGTAGTTGAATTAATACCAGTAACA
GAAGAAAATATTAAACAAGAAATACCTATACAATCAACAAATAATGGATATACTTTATCAAATATATCAC
CAACAACATCTGAAAGTAGTGAAAAATCATTTACAATAACAAAACCACCACAACCACCACCACCATCAAA
TGATAATAGTAAAAGGATAAGAATTGAAAGTTCAAATGGTTTAGCTGGATATAAAACAGATGAGGTATAT
GTTTATGTTAGAGGACGTGGTCGTGGAAGATATGTTTGTGAAAGATGTGGTATAAGATGTAAAAAACCAT
CAATGTTAAAAAAACATTTAAATTCACATACTGATATTAGGCCATTTAAATGTATACAATGTAATTTTAG
TTTTAAAACTAAAGGAAATTTAACAAAACATTTACTTTCTAAAGCACATTCTAGAAAATTAGCTGAACAA
AAGAGTGGTATTGAATTATTAGATCAACCAACAACGTTACCAAATAATGTATCATCATGTGATGAGGGAC
AATTACAAATTATTACAGAAGATCCATCTGAAGCTGCTGATATTGTTAAAATGGGTAAACATGAAGCAGC
ATTTATGAATATAGATAATGAATCAGATGATGATGATGAAAATCGTTATGCTCCTGTTTATGAAAGAAAT
ATTTATCGTAAATATGGACAAGAAGTTATTATATATGATCGTCGTGCTCATACACCACCATCATTATGGT
GTAATCCTGTTGTAGTTGAAGATACTCCAACATGGACTGAACCTGAATATAGTAGATCATGCCAATCAGC
ACCACCAGCATCATTTAGTGAGCATGATGTTGAAATTGAAGAAGATAATAAGAAACAACAAGATTTTAAA
AAAACAATACAACGAATAAGAAATGAATCTATATCTATGATGTCTTTTTTAGACGATAAGTCTTTTACTA
ATACAAATAGTATAACATTCAAAGAAAATAACAAGCATCAGAATTCTTGTAGTATTAATAATAATAATAA
TAATGGAAATAATGAATATCAAATAAATGGACAAATAAATAATAATATTAAATCAAATGTATCCAATACC
TCAACTACAACTAAGGATTCTTTTTTAGTAAAAGACGTTAATGAATTTGCTTGTGATGTATGTGAAAAAA
AATTTAGAAAAGAACAAGAATGGATATTACATCAACATACACATACAATTGAAAAAAATTCACATAGAGT
TAAAAATTATTATTGTCCAAAATGTAGAACATGTACAAGAAGTAAAACATCAATGATCAAGCATATTGAA
GCATTTCATAGTGTAAATGCATCAACTATTAAAAATTTATTTCTTGATAAAATAGGAAATATTGACGAAG
TATCATTAAGTGGTCATGTATCACCAAATGAAAATTCATCCAACTCATCTACTTCTAGTATTCAAACATA
TAATATGAATAATGGTAGTAGAACATTTTTATGTAATGATTGTAATAAAGGTTTTCGTACACATGGTGTA
TTAGCTAAACATTTACGTTCACAACAACATATCACAAAAATGAGTATATTAGGAAAATTAAATGAAGATC
AAACGTGTGCTTTAAGAAGGAATCCTCATTGTTTAACAAAAGTTGACACCAAAGATTGTGATGCAGCTCG
CCAAAGTATCATTTCCAAGGCAAATGAAATATTAGAGGATGAGAAAAATGGAACATTACCTGTAATGACA
GTAGTTGCAACTGATAACAAATAA
>“Ss_cyp_6”
ATGTCTTTATTGTCCACTATTTTTCTATCTTTAATTTTAATTTTTATTCTTAAAAATATTAAAAATATTA
TTAAATGGTATAAGGAGAGGGAAAGAAAATTTTTACTTGGTGAAAAAATTCCAGGACCAAAAAGAATTCC
TATTATTGGGAATGCTAATTTATTTCAAGGTAATATTGAGGATATTGTTAAACGTGTAGAGGATGAAGCT
AGGATTGGATTAAAAAATGGTGATCCATTAAGAAGATTTTGGATGGGAAATGATTTAGTTGTTCATGGTT
TAACATCTGATGCTAGAAAAGTTATTTTTGACAGTTCTGTTGAAATAAAAAAAGGATTTATTTATAAATT
TTTAGCTAAATGGCTTGGGTATGGTTTGATAACTTCTGATGGTGATAAATGGAGGGAGAGGAGAAAAATA
CTTACACCAACATTTCATTTTAATATGTTAAAAAAGTATTTTGATTCATTTAATAATGAAAGTAAAGTTA
TGATTAAGCATTTTGAAAAATATTGTGATAAAAATATTGAAACTGAAGTTTATCAATATGCTAAAAGAGC
AGCACTTGATATAATATGTGATACAGCTATGGGAGTCAAAATAAATGCACAAGATAATACTGATAATGAG
TATATTAAAGCTGTAGAAAAAATAAATGCTTTAGCATCAGTATTTTTTAAAAATATTTTATATAGATTTG
AACCTTTTTATTACTTATTTGGTAATGGATTTGAAAGAGATCAATTATTAAAAATATTAACTAATTTTAC
TTCTAACGTTATAAAAGAAAAAACTAAAGAATTTGAGAAAAATAATGGAATTATGAAGGATAAAACTTTT
TTATCACATCTTCTTGAACTTAAGTCAGAAAATAGTTTGTCTGATGAAGATATTAGAGAAGAAGTTGAAA
CATTTATGTTTGCTGGTCATGATACAACCTCAAGTCTTAATGCTTTTTTATGGTGGTCATTAGCATGCCA
TCCAAAAATTCAAGATCGTGTTTATGAAGAAATTTATGATATATTTGGTGATGAAGAAAGAGATGTAACA
CCAGAAGATATTAATAAATTAAAATATACAGAAATGGTTATTAAAGAAACATTAAGAAGATTTCCAACAG
TCCCTTTTATTATTAGAAGGCTTATTAATGAGGTAGAAGTTTGTGGATATACAGTGCCAAAAGAAACAAA
CTTTTGTTTTCCTCTAATTGTTGCTAATTTTAATGAAACAATCTTTCCTGATCCATACAAATTTGATCCT
GATAGATTTTCACCTGAAAATATTGCTAAAAGAAATGCTTATGATTTTACACCATTTAGTGCTGGTCCAA
GAAATTGTATAGGACAAAAATTTGCCCTAAATGAAGTTAAAGTAGTCTTATGTTGGATGTTACGTAAATA
TAAATTAATATCAAAAAGACCTTTTGATGAAGTTAAAGGTATTGCTGAAGTTACATACTGCCCTAAGGAA
GGCCCATATATAATTTTTGAATCACGAAAAAGTTATTTGTAA
>“Ss_limdb_1”
ATGCAGAGAGGCGCCTATCAAATGGGTCCTTCACAAATGCCTCCAAATGGAATGATGATGAATAATATTC
CTTCTAATACAGGAACACCACCACTTCAACATTCAGGTTATGGAATGCAAGGGCAAATGCCAATTCATGG
GCAACCTCAAAGTGGTATGGGACCACAACATCAAATGGGGCAACAAATAAATTTAGAAAGTAAAATATAT
GATATGAATCGTCGTTTATGTTTCTTTCATACAGCTAACATTCCAGAACAAGATTGGGGTGCGTGGTGGA
ATGCTTTTGCATTTGAATTTTTTGATGATATGGCAAAAATACAGCTTCATTTGTATGATGAAAATTTACC
TCCTCAAAAATATATCTTTGGAAGAGCAATAATACCAAAATTTTTTAAAGCATTATTTGAAGGTGGAATT
CGTGAAATGTATATAGCTCCAAGAATGGCTTGTAGAGAAGGAATTTCAAATAATTATCCATTAATATTTT
TAGATTGTGATAATGCACTTTTACATACAAAACATGAAAGACCTGCAATGCTTGATGTACAGACTGACAT
AAGGTTTCTAATGGAATTTTCTTTAGATATGTCTGGATACAGAATTAGAAATTGGACGTTAGAATTAAAA
CATTGTTATTATTTTAATTGGAAAGATCAAAATCAAAAAAATGATAATATGATATTGGATAAACTAAAGT
TGGGATTTGCTCATCTCGGTTTAAATCAACATGCTTTAAATACCATAAAAATGGCAAGTATATTAGAACC
AATGCAAATATTATTTTCTATTCATAAAACACAAGGAATTCAACCAAAAGAATGTGTTGGGCATGCTGTA
ATGCAGTATCATTTAAAGACTCAACAAAACCAAAGAATTCAAGAACATCGAATGACACAACAAAGAGCAG
GAATGTCTGGACCATATGGACCAGGTGCACTTCCTCCACATATGGTAATGGGAATGAGGCCTGAAGAATC
AGCGCCGCCACCTAAAAAAACAAGAAAAAGGAATAAAAGGAATGCAGCTGCAACAAGTGCCGGAACAACA
GTTACGGATTCTTCAGAATCTGCTAGTAAGAAAAAATCTGAAGGAAGTTCTAATAATGTAAAAAATACCC
AAATAAATAACAATTTAATTCCTGCCACAACTCCAAATGGTTCACAAATGCCACAAGCACCTTATAATGA
TTTGATGGTTGTTGGTGAGCCAACGGTTATGGGAGGTGATTATGGTTCAGGAGATGAAAGAAAAATTTCT
CGTGTAGAAAATAATCCTATAAATATAAATGACCCATCACACCAGCAACAGCCTATTTCAAATCAACCTA
TGATGCAACCAAATTTTCAAGGTATGCCTAATCAGCAACCATCTGAATCACCACAATCACAACAACAAAA
TTTATTCAATTAA
>“Ss_gck_2_a” gene=“Ss_gck_2”
ATGATGGTGTTCTATTACAATTCAACAGAAATTTTACTACAGTTTCTAATGAATCATGATGTTATAAGGC
GTGCTGACCCTACAGATTTTTATAATTTAATTCAAACTGTAGGTTCCGGTACATATGGTGAAGTTTGGAA
GGCAAAAGAAATTAAAACGGGCTTATTAACAGCAATTAAAGTTGTTAAACTTGAAGCAGGAGATAATTTT
GCAGCAATTCAACAAGAAATTTATATGCTTAAAGATTGCTTACATCCTAATATTATTGCATATTATAATA
GTTTTTTAAAACGTGACAAATTATGGATTGTTATGGAATATTGTAGTGGAGGGTCACTTCAAGATATTTA
TCAATTAACTGGACCATTAAAAGAACAACAAATAGCATTTGTCTGTAGAGAAACATTAAGAGGATTACAT
TATTTACATTCAAAACGACAAGTTCATAGAGATGTGAAAAGTGCTAATATTTTATTAACTTCCAAAGGAG
ATGTTAAACTTGCTGACTTTGGTGTAGCTGCTCAAATTACAGAGACTATTGGAAAAAGAAAATCTTTTAT
TGGTACACCATATTGGATGGCACCAGAAGTAGCTTGTGTTGAGAAAAAAGGAGGATATGGAAATGAATGT
GATGTATGGTCAGTAGGAATTACAGCAATTGAATTAGCTGAATTGCAACCACCACACTTTGAGTTACATC
CAATGTCGGTTTTATATATGATGACGAAAAGTAATTACAAACCACCACGATTAAAAGAAAAAGATAAATG
GTCACCATTATTTCATGAATTTATAAAATTATGTTTAACAAAAAATCCAAAAAGGAGGCCATCTCCTGAA
AAATTACTTGTTACGTGTAATTTTGTCATTGGTGAATTATCTTCACATTTAACAAAAGAACTCCTTGATA
AAGTTAATAACTCTTCAGTATATTATAAAAATGAAGATGATCAAATGATATCGAGAATGTCAACAGTTTC
AATTTGTGATGATAATACATTAGAATTATCTAATAATCAAACTATTAATCAAGCAAGGGCAAAATTATCA
TTTGGAACACCTAAAATTAATCCAACAGAACGAGAAATTAAAAATGGTTATTATAATGAAAAAAATATAT
CTGGTAGATTATCTCAACCAGAATTAGAAGAGAAATGTGAAGATGTTGAAAATATAGAAATACCATTTCA
TTCTTCTCCTAAATATTTAAACAGAAGGCCAACGGCAATACCGCCCCCACCACCAACAGATAATAACAAA
AGTTTCAAAACATTACATCGTTGTATAACAGAACCTGTTGATTCAAAAACTTCAGCTGAATTTTTACATA
CACCAGCTGTTAAAATGGGTGCATGTTTTGTCAATATTTTTCATGATTGTGAATACAAAATTCATTGTAC
AGCATCATGGATTCACCCTCATACAAAAAAGAAATTACTACTTATAGGGGCAGAAGAGGGAATATTTTCA
TTGGATTTTGATGAACTTCATGAAAATTCACTAAAACTTCTACATAAAAAAAGATGTGTATGGTTATATG
TTATTAATGATATTTTAATGGCTTTACAAGGAAAAACACCATTTATTTATCGTCATGATTTAATTTCATT
AACTCAAAAAAATATAGCACAAAAATTAAGTAAAACTGTAAATAGAATTCCAGAAAAATTTTTACCAAAA
GTTTTAGCTGTAACGATAAAATTATCAGAAACAAAAGATTGTTTACAATGTATTATAGATAAAAGTCCTT
TTGGAATGAAAAATACATATTTATGTTGTGTAATACCAAATGCTCTATTATTATATCAATGGTATGATCC
ACATAAAAGATTTTTACTTTTAAAGAAAATTGATGTTAAAAAATTTCCTTTCTTACCATTAAAACCATTT
CAATTTTTATATGGGTCAACAGCTGTTGATTCTGACTTTCCAAAAATTTGTATTGGTGTGTATAAATTTA
ATGAAACAAATCAGTTTTATTTACATACGGGAGATTTCAATGATTATAATGAAAATTCCTCTGATACATC
TTCAGTTAACGAGGATGATGTTGATTCATCATGTGATTCTAATAGAAATTCTACTTTAGTTCATTCATCT
AACAGAACTACAATAACACAAAATAATTTATTAGAAATTCCACCTTTTCAATTGGGAACAATGGAAAAAA
TTGAGGTAAAATCAATGAAGCAATTAGATTCAAATACAATTTTATTAAGTTACAACAACAAAGTATTTCT
TATAGATATTAATGGTAATCTTAAAAAAATAGTACAATCACCTAGTACTTTTGTATTTACATTTAATATT
GAAGCAATCCTTGTTTTGTCTGACTCATTTTTAGCATTTCATCGTCATGGTGTAGAAGGACGATCATGGA
AGACAGGTGATATGACGCAAGATTTATGTGATCATTCAAAATTTTATCAATTAATTGGAGCTGATGATAT
GGTTGTGTTAAAAATAAGACAGGTAAGAACACCAATTAACAGTGATAGCGGATATTGTGATTTGGCTATT
TTGACTGGACATGTTTCATCAATATAA
>“Ss_gck_2_b” gene=“Ss_gck_2”
ATGAATCATGATGTTATAAGGCGTGCTGACCCTACAGATTTTTATAATTTAATTCAAACTGTAGGTTCCG
GTACATATGGTGAAGTTTGGAAGGCAAAAGAAATTAAAACGGGCTTATTAACAGCAATTAAAGTTGTTAA
ACTTGAAGCAGGAGATAATTTTGCAGCAATTCAACAAGAAATTTATATGCTTAAAGATTGCTTACATCCT
AATATTATTGCATATTATAATAGTTTTTTAAAACGTGACAAATTATGGATTGTTATGGAATATTGTAGTG
GAGGGTCACTTCAAGATATTTATCAATTAACTGGACCATTAAAAGAACAACAAATAGCATTTGTCTGTAG
AGAAACATTAAGAGGATTACATTATTTACATTCAAAACGACAAGTTCATAGAGATGTGAAAAGTGCTAAT
ATTTTATTAACTTCCAAAGGAGATGTTAAACTTGCTGACTTTGGTGTAGCTGCTCAAATTACAGAGACTA
TTGGAAAAAGAAAATCTTTTATTGGTACACCATATTGGATGGCACCAGAAGTAGCTTGTGTTGAGAAAAA
AGGAGGATATGGAAATGAATGTGATGTATGGTCAGTAGGAATTACAGCAATTGAATTAGCTGAATTGCAA
CCACCACACTTTGAGTTACATCCAATGTCGGTTTTATATATGATGACGAAAAGTAATTACAAACCACCAC
GATTAAAAGAAAAAGATAAATGGTCACCATTATTTCATGAATTTATAAAATTATGTTTAACAAAAAATCC
AAAAAGGAGGCCATCTCCTGAAAAATTACTTGTTACGTGTAATTTTGTCATTGGTGAATTATCTTCACAT
TTAACAAAAGAACTCCTTGATAAAGTTAATAACTCTTCAGTATATTATAAAAATGAAGATGATCAAATGA
TATCGAGAATGTCAACAGTTTCAATTTGTGATGATAATACATTAGAATTATCTAATAATCAAACTATTAA
TCAAGCAAGGGCAAAATTATCATTTGGAACACCTAAAATTAATCCAACAGAACGAGAAATTAAAAATGGT
TATTATAATGAAAAAAATATATCTGGTAGATTATCTCAACCAGAATTAGAAGAGAAATGTGAAGATGTTG
AAAATATAGAAATACCATTTCATTCTTCTCCTAAATATTTAAACAGAAGGCCAACGGCAATACCGCCCCC
ACCACCAACAGATAATAACAAAAGTTTCAAAACATTACATCGTTGTATAACAGAACCTGTTGATTCAAAA
ACTTCAGCTGAATTTTTACATACACCAGCTGTTAAAATGGGTGCATGTTTTGTCAATATTTTTCATGATT
GTGAATACAAAATTCATTGTACAGCATCATGGATTCACCCTCATACAAAAAAGAAATTACTACTTATAGG
GGCAGAAGAGGGAATATTTTCATTGGATTTTGATGAACTTCATGAAAATTCACTAAAACTTCTACATAAA
AAAAGATGTGTATGGTTATATGTTATTAATGATATTTTAATGGCTTTACAAGGAAAAACACCATTTATTT
ATCGTCATGATTTAATTTCATTAACTCAAAAAAATATAGCACAAAAATTAAGTAAAACTGTAAATAGAAT
TCCAGAAAAATTTTTACCAAAAGTTTTAGCTGTAACGATAAAATTATCAGAAACAAAAGATTGTTTACAA
TGTATTATAGATAAAAGTCCTTTTGGAATGAAAAATACATATTTATGTTGTGTAATACCAAATGCTCTAT
TATTATATCAATGGTATGATCCACATAAAAGATTTTTACTTTTAAAGAAAATTGATGTTAAAAAATTTCC
TTTCTTACCATTAAAACCATTTCAATTTTTATATGGGTCAACAGCTGTTGATTCTGACTTTCCAAAAATT
TGTATTGGTGTGTATAAATTTAATGAAACAAATCAGTTTTATTTACATACGGGAGATTTCAATGATTATA
ATGAAAATTCCTCTGATACATCTTCAGTTAACGAGGATGATGTTGATTCATCATGTGATTCTAATAGAAA
TTCTACTTTAGTTCATTCATCTAACAGAACTACAATAACACAAAATAATTTATTAGAAATTCCACCTTTT
CAATTGGGAACAATGGAAAAAATTGAGGTAAAATCAATGAAGCAATTAGATTCAAATACAATTTTATTAA
GTTACAACAACAAAGTATTTCTTATAGATATTAATGGTAATCTTAAAAAAATAGTACAATCACCTAGTAC
TTTTGTATTTACATTTAATATTGAAGCAATCCTTGTTTTGTCTGACTCATTTTTAGCATTTCATCGTCAT
GGTGTAGAAGGACGATCATGGAAGACAGGTGATATGACGCAAGATTTATGTGATCATTCAAAATTTTATC
AATTAATTGGAGCTGATGATATGGTTGTGTTAAAAATAAGACAGGTAAGAACACCAATTAACAGTGATAG
CGGATATTGTGATTTGGCTATTTTGACTGGACATGTTTCATCAATATAA
>“Ss_daf_16b” gene=“Ss_daf_16”
ATGAATACATCCATTGTATCGGATGACTTTTCCTTGGAGCCAGAGCTCCGAGCGCGTTGTTACACTTGGC
CTATGCCACATGTAATTTCACCTATTAATGAGATGGATCCTGAAATTGATGATTGCCCTTCATCAATTAC
AAGTTCTGTAACTTACCTTCACCATCAAACACCAGATACACCAATGACAGGATACAATTTGTCTGGTGAT
ATGATAAGTAATTATGGTAGTAATCATAGTATAGCAACATCATGTTCAATTCACAATGGTAGTTCTAATT
CAATTGATGGTATTAATAGCAATCTAAATATTGGAAATAACAATCAACATACTACCCTCTCAGATCACCA
TCAAATGCCAATGAAGAAAAAAAGAATTAGAAAAAGGAATCCTGATGCTGTATCACAAAAAAAACCTAAT
CCATGGGGTGAAGAGAGTTACTCCGACTTAATTGCAAAAGCTTTAGAATGTGCCCCAGATAAAAGAATGA
AATTAAATGAAATATATCAATGGTTTTCTGAAAATATACCTTATTTTAATGATAGATCTTCACAAGAAGA
AGCTGCTGGATGGAAGAATTCTATTAGACATAATTTATCTCTTCACAATCGTTTTATGCGTATTCAAAAC
GAAGGTGCAGGAAAATCTTCATGGTGGGTTATCAATCCAGATGCCAAGAATGGAAGAAGTCAGCGTAGAC
AACGTGACAGAAGTAATACTATTGATACATCTAAATCAGCCATTGATAAGAAAAGACGTGGAGCTAAAAA
GAAGACTGAACATTTAAATGTTATGGGTCTACGGACATCTGTTCAAAGTGGATTGAATAATTCTATATAT
GGTTCGAATACACCAAGTTTATCACATGAAACTTTCAATCAAGACCAAGATGATTTAATGAGTGCCAATA
CATTTGATTCTTTCACTGGTTTTCGTCAACGTGCCGAGTCTAATTTAAGTGTCCAGGGAAATGTTAATGG
AGTATCTCCAACATTAGATGCATTTGATGAGTACGATGCTTACCCTTGTTATGATATGTCTTCAGCCAAC
AATGGATCTCAAGTTGGTGAAATTCTTGATCGTACAAATCAAATGCAATTAGGTGATGGTGGAATGGATC
CTAATGGATATCGTATGAGTATGGGTACTGGGATGATAAATAATCCAATGAAATCTATTAAAGAAATTAT
TAAACCCGGTGATATGGCACCCCAGCCACCTCCATCATACCATGAATTAAATAGTGTACGTAATGGTACA
TCAATGCAACAATCACCTCTATTACGTACACAATTAAATGGACCAATGGATAAAAATTCACCATCATCAC
TTCCACCTAATGGAAATAATCCAATGTCTCCTAATGGTGGTTATTATAATCCATCTTATAGTGGTCAAAT
GGTTCATCAACAAATGTGGATGTCATCACCAATGGCTCAACCACCACCAGCACATTTACAAGGGCATATT
ATGCAGCACAATACTATGAATCAAATTTCTCATCATCAAATGCAACAAATGAATCAGATGCAGGGAAATA
ATATGCTAAGTTGTGGAGCTCAATCTGGTAATGAGTTACCACAAGATCTTCAAAATTTAAATATGATTGA
AACAACTCAAATGACGGAAATGGATTTTGAGTCATTAATGCGACATGAAATTTCTATAAATAGTAATGCT
CCAATCAACTTTGATCTGTAG
>“Ss_daf_16a” gene=“Ss_daf_16”
ATGAGTGGACATCCATATTCACAACAATATACATCTATAACATCGCATTATCAACAAAGTGGTCACTTAC
CTTCCACAAATGGTTTCCCTTCAACATCATCACCCTCAACTAATAATTCTGGAAATAATCAATTACCAAC
ATCATCATCACCAGTATCAGTTTCAAATTCCATCCACAATACATCAAGGAGTGAGGATGTTGTAATGAAT
TCAATTTCATCATCACCATCCTCCTCCAGAAATTCACATTTTATGAGAAGTGGTAATGGTGGTGGTAATT
CATCTATTCACAATACTGGTAATAGTTGTGCTATCAATCGACAGCCAAACCTTCAATCAGATACTTCCGG
TATTCCTTCTTATGAAACAGGTTCTGGTGCCTCTTCAGCTTCTTCCTCACATACAAGATTAACCTCTAAT
GGTGATGATTCAGGTGTTGGTTCTTCACATAATTTGTCTCATTTTGAACAAATTGATCATACTACAAATT
TTACACATCATATTAGAAATGAAGATTCATTTGTTCATGGGGTTATTAGGACTCCTAGTAATACGGAGGA
CCTTGAGCCAATAGAAAGAGATCGTTGTAATACATGGCCATTAAGAAGAGCTGCTTTTGATCAAAGTAGT
AATTCTCCAACAGTATATGATAAAATTCCTGAAGAATCAGATTTTTGTGATAGTACTGAAAATCTTCCAT
TAGATAATGTTAAACAAGAACTTAATATTAATAATAATTTACATCAATCACCTTTATCTTCAAATATCAA
TACATCTACAGACTATTCAAGAACATCATCTCTTAATAATTCACTTCTTAATAATAGGCATGAGACTAAT
TCATTTACTGATTTAAATAATTCATCTGGGATTAAAGAGGAAATTGAACATTTGAATGGTCTTGATCCAT
CAACAACACCTAAAAAAACGACAACTAGAAGAAATGCTTGGGGTAGTCATAGTTATGCTGATTTAATTAC
CCAGGCAATCCAGTCTAGTCCAGAACAAAGATTAACATTATCGCAAGTGTATGAATGGATGGTTACAAAT
GTTCCTTTTTTTCGTGATAAAGGAGATAGTAATAGTTCTGCCGGTTGGAAAAATTCTATTAGACATAATT
TATCTCTTCACAATCGTTTTATGCGTATTCAAAACGAAGGTGCAGGAAAATCTTCATGGTGGGTTATCAA
TCCAGATGCCAAGAATGGAAGAAGTCAGCGTAGACAACGTGACAGAAGTAATACTATTGATACATCTAAA
TCAGCCATTGATAAGAAAAGACGTGGAGCTAAAAAGAAGACTGAACATTTAAATGTTATGGGTCTACGGA
CATCTGTTCAAAGTGGATTGAATAATTCTATATATGGTTCGAATACACCAAGTTTATCACATGAAACTTT
CAATCAAGACCAAGATGATTTAATGAGTGCCAATACATTTGATTCTTTCACTGGTTTTCGTCAACGTGCC
GAGTCTAATTTAAGTGTCCAGGGAAATGTTAATGGAGTATCTCCAACATTAGATGCATTTGATGAGTACG
ATGCTTACCCTTGTTATGATATGTCTTCAGCCAACAATGGATCTCAAGTTGGTGAAATTCTTGATCGTAC
AAATCAAATGCAATTAGGTGATGGTGGAATGGATCCTAATGGATATCGTATGAGTATGGGTACTGGGATG
ATAAATAATCCAATGAAATCTATTAAAGAAATTATTAAACCCGGTGATATGGCACCCCAGCCACCTCCAT
CATACCATGAATTAAATAGTGTACGTAATGGTACATCAATGCAACAATCACCTCTATTACGTACACAATT
AAATGGACCAATGGATAAAAATTCACCATCATCACTTCCACCTAATGGAAATAATCCAATGTCTCCTAAT
GGTGGTTATTATAATCCATCTTATAGTGGTCAAATGGTTCATCAACAAATGTGGATGTCATCACCAATGG
CTCAACCACCACCAGCACATTTACAAGGGCATATTATGCAGCACAATACTATGAATCAAATTTCTCATCA
TCAAATGCAACAAATGAATCAGATGCAGGGAAATAATATGCTAAGTTGTGGAGCTCAATCTGGTAATGAG
TTACCACAAGATCTTCAAAATTTAAATATGATTGAAACAACTCAAATGACGGAAATGGATTTTGAGTCAT
TAATGCGACATGAAATTTCTATAAATAGTAATGCTCCAATCAACTTTGATCTGTAG
>“Ss_scdh_2”
ATGTGGTTTTATATTATAGTATTTTTAATAATTATTATTAGTATTAGAAAATTGTTAGAATTTTTAACAA
TTGATGATATTAAAGGAAAAGCTGTAGTTATTACTGGTTGTGATTCAGGATTTGGATATGAAACAGCTAT
AAAATGTTGCCAAAATGGAATGATAGTATTTGCTGGTTGTTTAACAAAAGTAGGTGCAACTGAATTAGAT
AAACGTTGCTATAAAATGGAAGGAAAATTATTTACATTTATCGTTGATGTAAGCGATGATGATAGTATGA
AAAGTGGTTATGAAAAAGTTAAACAAATAATGAAAAAATTATCTATATCCAATATTTATGGATTAATTGT
TAATGCAGGAATTCTAGGTGATTGTGGTCCATTTGACTGGGTAACAACAAAAGAATATAAAAATGTTTTT
GAAATTAATACATTTGGTGGTATAAGAACTGTTGAATATTTTAAAGAATTAATTAAAAAAGGTAATGGAA
GAATTATTATAACAACTTCAATATGTGGAAGGCTTGTTATACCAAATATTGGTCCATATACATGTTCTAA
ATATGCTATGGAAGCATTCTGTGATACATTAAGATTAGAAATGAAACCATTCAATGTTAAAGTTATTTGT
ATTGAACCTGGTTTTTTTAAAACACCATTAACTAAACCTGAAAATGTTACAAAAATGTTGGAACGTGTAT
ATAATAAATGTAATGATAATATCAAACAACAATATGGAAAAGATTATTTTAATTTTATTGTTAAAGAAAC
AAAAGAACATTTAATTTATAGATCAAATTCTAATTATCATTTGGTTCCTGAGGCATATTATAGAAGTCTT
ATCAGTTTTCTACCATATTCAAGATATCAAATTGGATTTGATTCAAAATATATTTACATACCATTATCTT
TTATTCCAACAGAAATTAGTGATATCTTCGTACAACTTTTTATGCTTATTAAAGGTGCACCTAAAGTTTT
AGGAGTAAATAAATAA
>“Ss_ncr_1”
ATGCTTTGGTATATAAAGGTATTCAAACAATTAATATGGCATATAATAATATTTTATATACTTTTTAATA
ATAAAGTTAATAGTAAACAATGTGTTATGCGTGGAGTATGTGGAAGAAATGGTAATTTATATCAAAATTG
TCCTTATTCTGGAATACCTTTACCTATCGATGATAAAAATGTTGAAAAAGAAATAAAAGAAATGTGTCCA
CATCTTTTTGAAAATGGTAATAATAATTTATGTTGTGATAAAAAACAATTTCATATTCTTAAAAATCAAA
TGACTGTACCATTTAAAATTCTCCAAAAATGTCCAAGTTGTTTTAAAAATTTTGTTAATCTTTGGTGTGA
TTTTGCTTGTTCACCAAATCAAAGTAATTATATTAATATTCTTAAAGTTGAATCATCAAATTTTTCAATA
ACTAATAACTCTAAATATATAACTTCTTTAGAGTATTTTATTGATAATAATTTTGCACATACACTTATTA
ATTCATGTAAAAATGTTCGTGCATTAGGAACATACGCTTTAGATACATTATGTGGTAGAAAAACAGATGA
ATGTACTATTGAAAAATGGTTAGAATTTATGGGAACATATAATCCTCATATAGGTGTACCATTTACAATT
AATTTTTATGTCGGTGGTAATCATACTAGAAATAATAATATTATTATACCACCAAAAACTAAATCATATA
ACTGTAATGAGTCAATTACTTCATTTAGTGATACATGTGCTTGTTCAGATTGCCCTTCAGTCTGTAAAAA
TGAATCACCATTTCCTAAATTATCTGATGAGTCGTGTAAAATTGCTACTATGGATTGTATAAAAGCTATG
TCATTAACAGCTTTTGGTGCTTTATTAGCAACTGGTATGTGTATGATGGTTCTTCAATATGTTTTAAAAA
AAACAACTAATGATGGTAGTGATATGAAAAATTTTAAAGCAACTCCTATGACTTCATTACCATATATTAA
AGATACACATGGTGGATATCTTGAAAATTTGGGTTATTCTATTGAACAACTTCTTGAAAGTATAAGTTAT
CAAATTGGATTAATAGCTGCTCGTCGACCTTTAATGGTTTTTTCTTTTGGTTTTATTGTTGCATTAATAT
GTTCTAGTGGGCTTTTAATGGTTAGATTTACAACAGATCCTGTAGAATTATGGTCATATCCACATTCCAA
AGCTAGGCAACAAAAAGATTTTTTTGATAATAATTTTGGACCATTTTATAGAACAGAACAAGTTATTGTT
TATCCTAAAAATCAATTATTTTTTCTTCATTCAAATGTAACAACAGAAGTTGATGAAAATTATTATGGGC
CAGCTTTTGAAAAAGAATTTTTAAGAGAGGCATTTAAACTTCAATTAAGTATAATGAATTTAAATGTTAA
AATTCAAAATAATAAAATAATATCATTAAATGATATATGTTTTAAACCAATGAAAGGAAAGGATGCTAAA
TGTGCTATTATGAGTATATTTAATTATTTTCAAAATAATATTAATTTACTTGATATTGAAATTGAGAATG
ATTATGATTTTTATACAAAAGATTATCTTTATCATATATTTAATTGTATTAAAAATCCATATACAATGGT
ATCAAGTGTTGGATTAAGTTGTTTAGCTGATTTTGGTGGTCCTATTCAACCATATGTTATTTTAGGAGAT
TTTAATTTTACAAATAATTATGAATCATCAAGAGGACTTGTTTTAACATTTTTAGTTAAAAACAATATTA
AAGAAATTGATAATATAAATGCTTTAGAATGGGAAAAAGGATTTATTAAATTTTTAAAAGAATATAATAG
TGATACAATTCATGTATCATTTATGGCTGAAAGATCTATTGAAGATGAAATTGAAAGAGAATCAAAATCA
GATGCATTTACTGTATTAATATCATATATTTTTATGTTTTTATATGTTGCATTTACCTTAGGACAATATC
AAGTGTCAAATAATAATTTATTATATTTATTTGTTTCATCAAAACTTCTTCTTGGTGTAGCTGGAGTTCT
TATTGTAGCATTATCAGTAACAGCATCAATAGGAGTTTATGCATTTTATGGAATACCAGCAACAATGATT
ATTCTTGAAGTTCAACCTTTCCTTGTATTAGCTGTTGGTGTTGATAATATTTTTATTTTTGTACAAACAT
ATCAAAGAATGTCATCATTCCAGATGAAAGAACCATTAGATATAAGAATAGCTAAAATTTCTGGTGAAGT
TATACCATCAATGTTATTATCATCTCTTTCAGAGGTTCTTTGTTTCTTTCTTGGAGCACTTTCACAAATG
CCTGCTGTTCAAGTTTTTTCATTATACGCTGCATTAGCATTAATTTTTGATTTTTTCCTTCAAATTACAT
GTTTTTTAAGTTTATTTGTTATTGACATTAAAAGGCAAGAAAGTGGTAGACCAGAAATATTTTGTTGTCA
AAGACTTCCTGTTGAACCTGTTAATCCAGAAAGTTATATGTATTCTATTTTTAATAAATATTATAGTCCA
TTTTTATTTTCTAAACCTATTAGATGTGCCGTTATTGTTATTTTTTTTGGATGGTTATGTAGTTCATTAG
CTTTTATTAATCAAATACAACTAGGTCTTGATCAAAAAATGGCTGTACCAGAGGATTCTTATGTTTTAAC
ACATTTTAAAAATAATGATAGATTTTTAAGTGTTGGACCTCCTGTTTATTTTATTATTAAAGGATATTAT
GATTATAGTAGGATTGATTTACAAAATAAACTTTGTTCTGGTATTGGTTGTAAAAGTGATTCACTTGGAG
CACAAATATCTAAAGCAGCTAAATGGAATAATCGTAGTTATATTGCTGAACCAGTAATGAATTGGGTTGA
TGATTATATATCATGGTTAAAATCAAATGGTGAACCATCTTGTTGTAGAAGATTTGAAAATAATAATACA
TTTTGTTCTGCTTCTATACATAATGATAAATGTCAAAGTTGTAATGTTGAATTTGTTAATAATAGACCAA
GAACAGATTTATTTTATGATTATATACATGATTTTTTATCAGATAATCCAACATCAGAATGTCCATTAGG
TGGGCATGCAGCATATTCATCAGCATTAAAAGTTACCAATTCAGGAAGAGTTTTAACTTCCTATTTTATG
ACTTATCATACAGTATTAAAAACATCTGAAGATTTTATTAATGCTATGGCTGTAGCTAAACAAATATCAA
ACAATTTGACAGATATGTTAAATAAAGATCTTGAAGCTCATTGTCCATTAGAAGTATTTCCATATAGTGT
ATTTTATGTATTTTATGAAAATTATGAAACAATTGTATCTGATGCAATAATTCAAATAATATTTTCAATA
ACAGGAATTTTTGTTGTTGCTACTTTATGTCTTGGAATTGATCCATGGTCTGGAATGATTATTGTTGTAA
CAATAGCATCAATATTATTAAATTTAATAGGACTTATGTATTGGTGGAATATTGATTTTAATGCTATATC
AGTTGTCAATTTAGTTATGAGTATGGGAATATCAGTTGAATTTTGTTCACATATTGTTAGATCATTTGCT
TTAAGCTGTCAAAGAAGAAAATTAGATAGAGCTAAAGAAAGTTTAAGTATTGTTGGAAGTAGTGTTTTAA
GTGGTATTACTCTAACTAAATTTGGTGGTATTCTTGTTTTAGCATTTGCTCATAGTCAAATTTTTAAAGT
TTTTTACTTTAGAATGTTTTTAGGTATTGTTATTATTGGTGCTGCACATGGTTTAATATTTTTACCTGTT
TTATTAAGTTTTGTTGGACCACCAGTAAATCGTAGGAGGTTACTAGCAAAGATAAATGAGAACAATAATT
CTTTTACAAATAGTTTTACTTTATCAGGAAAAGGAAAAGAGTATTTGACAGTTAAAAAAACAACAATTGA
ACAAGATGATTCAGATATTGATGAACAGTACATTCAACAAGTTGTTTATAGTTAA
>“Ss_daf_4”
ATGGAAAGAATTAAGAATTTTTTAATATTTCGATGCCTATTGGCATTATTAATAATTTATCATTATATTA
ATATAGTTTCTAGTAATGTACTTAAAAAATATCCTACAAAAATTGATAAATTAAAAAATGGACAAGGATC
ACAAACTGTTTACGTTGATGAAAAAGGACGAAATTTTATTTGGTGTGAAAGTTTTAAAAGAAGTGAATGC
TTATCAGGTAATGTTAGTGAATGTACAGTAAAAGAACGATGTTATCGTGAAAATCATGAGCATACTATTA
GTTGTTCAGCTGCATATGTCTTTGATACCATTAATAGATTTAACTTTGTTATACATGATGATGCACTTCA
AGCTAAAGGATGTTGGAGTCAAGAACATGCTCATTTAGAATGTCTTGATATTAAAAATTGTATTTTAAAA
GAAAAAATTCGTGCACTTGATACAAATAAATCAGCATTATTTTGTTGTTGTTTTGAATCTAATTGTAATT
CTTATGAATTTCTTAGATATCAAGTAGTTACACTTCAAGAGGATCATGAATTAAATAAATCTTTAATAAA
AAAGAATAATTTTATAACTCAAGATGAATTATATCATACTCATACAACAATTATATTAGCATTATTTTTT
ATTTTATGTACTTTTATTTTATTATGTTCACCAAGAATTATAAGAAATATTAAAAAAAATATAAATGAAA
CAAGAGAAAAAGAAAAATCATCTGTTTCATTAGAAATTATTGATAATGGTAAAAAACCTTTATTAATAGA
AAAAGAAAAACCAAGATCTAATCATAAGCAAATTGATATAATTGAAATTTTGGCACGTGGACGATTTGGT
GAAGTTTACAAAGGTATTTATAATGGGCAAGTTGTAGCTGTTAAAACATTTAATCAAGAAAATGCTGCTA
GTTGGATAAAAGAAAGAGATATTTTTACAAATGAATTTGTTAAAGAGCATGATAGTATTGTAAAATATTT
AGGAATGGATTATATTAAAACAGAAAATTGTGTTAGTTATAGAATCTTATTAGAATATCATGAAAAAGGT
TCTCTAAATAATTATTTACGCAATCATAAATTAACTTTTTATATTGCTACAAAAATGATGATGTCAATTA
TAAATGGAATTTGTTATTTACATGAAGAAATTAATGGTGGTGATGATTTAAAACCAACAATTATACATAA
TGATATAAAATCAAAGAATATTCTTGTTAAAGATGATTTATCATGTTGTATTAGTGATTTTGGATTATCA
ACAACCTGTTTAAATGGGCGAATGCCATCAGATGAAGTTTTACAACAAGTTGGAACAAAAAGGTATATGG
CTCCAGAAATATTGGAAGGAGCAACAGAGTTTAGTGCTTTTGCCTTTTTACAAGTTGATATTTACGGAGC
AGCATTAGTTTTATGGGAAATATTAAGTAGAACATTTATTCCAGGTATGGAATCATTATCTAATATACCA
AAATATATATTACCATATGAAGATAAAGTTGGTATGAATCCTACAATAGGTGAAATGAGAAATTTAGTTG
TTGTGAAAAAAATAAGACCTGAATTTAATGAATATATTTTTAAAAATACTTTATCTAAAAGAATTGTAAG
TATTATAGAAGATATGTGGGATTCAGAACCACATGCACGAATATCTGCAGGTTGTGCTAAAAGTAGAATG
ACAACAATTTATGAACAATTTGCACCTGTTCCAGACAGTGATGGTTTATATACGATACCAAATTGTGCTG
ACATAATATCATCAGAGGAGATAATTAATTATGATTCATCTACTGAGACAACATTAATATCAACCTATTA
A
>“Ss_limdb_2”
ATGCCGCGAAAACGTGCTACAGAAAATGGAGCTAATGGTAATAACACTGCACCAAAACAAACTAGAACCC
GTAAGAAGAAAGATACTTCAACAACACTTCCTCCAACAAGTAATATGATGATGACTAATGTACCAAATGC
TTACGATCATAATGGAGTCGCAATGCAACAGATGAATGGACCTTCACATATGATGATGATGAACCATGAT
GACGGATCTCTAATGCAATCATCTTATGGAATTCGGATGCCTCCGAATAACGTAGGTCACATGCAACCTC
AGCAGCCTGAATATTACTACTCGCAAAATAATGCTTCTGTTGCCAATGGTAGTCATGTTCCTCTTCACCA
ACAACAAGGTCCTCCACAACATCACGGAATGTATAGTAATATGCCTGGACAGGGAACTCAACAACCACAA
TATTTAGAAAATGATAGGTCTCAGAATTCTTTTTTGCCTCCGCCTCCACCTATGCATCAATCTTCTATAA
ATGGTGGAAGTAATAATCCTAACCAACAACATCAAATGATGATGAGAATGCCCCAAGTACAACCTCAAAT
GATTCAACAACAACAACAACAATCACACTCAGGAAATATGCAACAATCACAACAAACAGCTCAACAACAA
TTAGGAAAACAAGGAAAAATAATGGATATGAATAACAGAATGCATACATTTGTAACGACACATATAGCCG
AATGTGATAAAGCTCAATGGTGGGAAGCATTTTCTAATGAGTTCTTTGAAAATGATGCAAAATTTACAAT
AACATTTATTGAAAAAGGACCGCTTCAATATACAATAGGACGATCTAATATACCTCGTTTCTTTAAAAGA
TTGTTTGAATGTAATATAAGAGAATCATTTTATATATTACAAGCACAATGTAAAGAATCTCCAGTAAATT
TATCACCTCATAATCAACCAATATATATGGAGTGTGATTCAGTTAATTATATACTTAAATATTCTTGTAC
TCCTGCATTTGAAGTTCATAACAATTGTAGATTAATGGTTGAATTTGGTTTTGACAATATGTTTGGATAT
CGAATTCGCAAATGGAATTTAGAAATGAGACGTTCTAAAGAGATTACTAGTAATGAATACGGAGGAATGC
AAGGTTATGTTCCTACTTATAAACCTGAACATTTTATGGGAATTCCAATGGAAGCATTAAGATTACTAGA
AGCATGTGTTATTCTTGAACCAATGCAGGCATTAATGCACTTAACACGTTCTTCAAATATAAATCCACGT
GAAGCATTAACACATTTATCTTTTCAAGGATATCAAAAAGCACATTCACATCCAGGGCAAATTCAACAAA
ATTCTCAAATGAATATGGGAATGATGAATAGTATGGCAAATCAACCAAATATGATGTTACCTCCTGGTAA
TGTTGATGATGTACAAGTTAAACCTAAACAAACTAGAAAAAGACAACGTAAAAATGCTAGTAATTCAACA
GCTGCTGGAGGTAGAGCTACACCAGCTAAAAAGAAAAATACTAACCAAACAGCATCACCAATGCCACCAA
ATCCACCACCTAATTATATGCCACAAAATCATGGGTACCACCCACAAGGTGTTATGGTAGTTTCAGAACC
TTCTATGATGGGAAAAGGATATGGTGAAAATGACGAAAGAGCAATAACTCGTATTGAAAATACTTATTTT
GATAATCAAGGTTATCAACAAAATTATTCTAATATGCATTCTGTGGTTAATGGTCTTCCACCGCCAAATC
AACAAATACAACCAACAGGTTCATTAATTCCACAAGCAGTAGTATCCCAGTCCCAACAACAACAACAAAT
GCATCAAATTCCTTCTTCACTTGCTCAACATTTGGCTCCAAATCCATCCATGAATATGGGACCTAATAAC
AATATGCTTAGAACATAA
>“Ss_cyp_5”
ATGACATCGTTAACTTTTATACATTATAAAAAAACCCAGTTTCAAATAATAACACTATTACTATTATTTA
TTCTAATATTTTGTGGATTGACTTTCAAGGCTATTGAATTATTGAAATATTTAAATGTAAAAATATTATT
TTATATAGGAGTATTATCAATTTATATATATCATGAATTGTATTGGAAAAGAAAAAATTTACCACCAGGA
CCTGTACCATGGTTAGTAGCAGGAAATATGCCTCAATTATTATTATCAATTAATAATATTGATAAAAAAT
TCCTAGAATGGAAAAATAAGTATGGTGGACAGTATACCCTTTGGATTGGTCCTATTCCAATGGTTTTTGT
ATCAGATGTTGAAAAAATGAAATTATATTTTGTTAAAAATGGTGAACATTTTAGTAATCGTTGGATTAAT
TATATTACAGATACATTTATGGATGGATTTAATGGTGTATTACAAATTCATGGTGATAAATGGAGAGAAC
AAAGACGGTTTTCACTACATATTTTACGTGATTTTGGTGTTGGTCGGGCTGAGATAGAAAAAAGAGTTAT
GTTTGAGGTTGAAAAAATGATAGAAGTTTTAGATAAAGATTGTGGTTCTATAGAACTTGATTTACATGAA
TATTTCGCTGCATGTGTTGGTAATATTATTATAACAATTTTATTTGGAAAAAGATTTGATCATAATGATC
CTTCATTTATTGAATTAAGAGATTTATTAGAAAGGCAAACGCAACTTGTCATTCAACCTATTATGGGTCT
TTACTGTATTTTACCTTTATCAACAAAAATTCCATTTATTAATAGTAAATGGAAAGAATTAATGATGATG
AAAGAAAAGTTATTTGATTTTATTGATAAAGAATTGGAAGAACATAAGAAAAAATTTGATCCATCTGAAG
AGCCTACAGATTTTACATATGCTTATTTAAAAGAAATACATGATAGAATATCAACAAATAGTGATATTGG
TTATTTTTCAATAAAACAATTAAGATCACTTTTATTAGATCTTTTTTTTGCTGGTATGGAAACAACAGTA
ACAACTTTAAAATGGGGTTTCTTATATTTATTACGACATCCTGAGGAATTAGAAAAAGTTCAAAGAGAAT
TAAGTGAGTTACCGAATATTATAAAAATGAGTAATCGTAACAATCTTCCTTATCTTCAGGCAATGACAAA
TGAAATTCAAAGAAAAGCAAATATTCTAACATTTAATTTATTAAGAACAACATCCACGGATGTCTATATA
GATAATTATATATTTAAAAAAGGAACAATGGTATTACCCATGATATCTATAGTTATGAATGATTCAAAAT
ATTTTGAAAATCCAGAACAATTTGATCCATCAAGATTTTTAGATGATAAAGGAAATCAAAAGAAATTAGA
TGGTTTTTTACCTTTTTCTATAGGAAAAAGGCAATGTCTTGGAGAAAGTTTAGCTAAAGCAGAATTATAT
CTTGTATTAGCTAATCTTTTAAGAAACTTTAATATAAAACCTGATCCAAAAAATAGTAATCCTTCTATAA
AACGTTTGCTTGGTATTACTTGCTCGCCACAAAAATATAAATTGTTAATTACAAAACGTAATTAA
>“Ss_tgh_5”
ATGGAATTTCTAAGATTTTATAAAATTATTTGGTTATATTTTTTTACAATTTTAATTATAAATGGGGAAT
CATTAATAAATAATTATTCAATTAACTATATTAAAAATGATCCAGAGACAATTAATATTGTCTATCGTTT
AAAAAAAAAGCTTGGAATAAAAGAAAATGACAATCAAGTTGATTCAAAACATTTTTTTAATACGATAATT
AATGGAAAACATTTTGGTGAAAATTACCATATATCTGAAAAAATAAAAAAATACTTTGAAAGAACAGGAA
TACTATTAAATGAGGATAAATTTATGATTGATAATAGTAATGAAAATAAAGAGATTGTTTTAATAGGTAA
AAGATCTCCCTATGAAATAGATAACGATATTTTAACGCATTTTGAATTTAACAAAAATATATTAGAAAAT
ACTTTTAATGAAGGATTTTTTATTTTAAATTTAAAGAATCTTAAGATTCCTCAAAATGTTGATCAAAAAT
ATTACCTTCAAATTTATAAAAAGTATTACAATGAAGAATATGAGGATAAACTTATTATAAATGATAGTTT
AAATGAATTTGATAATACAGAAAACAAAAGATACAAAGTTTTTATTCCAAAAGATATATTAATGAAGTTG
AATAATGAAAAGTTATCAGATTTTACAGTTTATTCAAAAGTCATTGTCCAAAAATATGATAATAATAGTA
TTTTTGATATAACGTTACCATTAACAATTAAAAGTTTACATTTTATAATTAATGATACTACAAAAAGAAA
AAGACACTCACAAAATGAGGAATGTAATCCTAAAAAAGATAAAAAATCATGTTGTTTAAAAGATAAATAT
ATAAATTTACACAATTTTACTGAACTAGTAAATATTGCTTTTCCATCCATCATTAATGTAAAACAATGTT
TAGGAAGTTGTATTTTGAATGATTACCAATCTCTTAACTCTTATTTGTTGGATCAATTATCTAACAAAAC
AATTGAAAGAACAAAGTGTTGCCGGCCAACAAAATTTGAAACAATAAATTTTGTTTTAAAAAAAGATAAC
TTTACAGCATTTGAGATAGCAGTTAATGATTTGATTATCAAAGAATGTGAATGTTATTAA
>“Ss_smad_1”
ATGAATAATTTAAATGATAATAATGAAATTCAAAATATTAATCAAGGTTATCCCCAACAACACCAACAGC
AGCAAATTTCTCAACCAATGATTCCAAATTATAGTAATTATTCTCAAATATATACATATCCTCAACAATA
TACGTATGTTCAATCATATGGTGTCCCATCTGTACAACAACAACAAAATGATGTACTTTTTCATTCATCA
TATCCAACACCTAATCAAGTAATATATACTACTAATGATAATATTATAAACGAAGAATATATTAATCCAA
TATTTCCTCAAAATAAAACAGTTGTACCTTCAAGTGATGATATTGAAAAAAATATGTATGTAAGAACAGT
AAATCGTAGTGAATTACCATATTATGAAGATAATGCATGGTGTCATTTAAAATATTGGGAATTTCATTCA
AGAACAGGAGCTACATTTCGTGGAAGAAGTGATACAATTATAGTTGATGGATTTTGTAATAAAGATGGGG
CAAAAAATAGATTTTCATTAGGTTCACTAACGTCTCCAGAAAGAAATGTTGCTATATCAAAAGTATTATG
TCAAATTGGAGGGGGTTGTCATATAATAAAAATAGGTGATAATATAAAAATACAATCTAAATGTAAATCT
CCAATATTTATTCAATGTCCAATGCAAGGTGCAATATCTGGGACAGATCCAGCATGTGTTTATCGTTTAT
CTCCGGGATCTGAAATATGTATATATGATAATGAAGTTTTTAGTACAATGTTAAAAAGGGCAGAAGGTAT
AATGGGATTAATAAATCTACAACAATATTATCAAACTCGTATAAGCTTTATAAAAGGATGGGGAGAAAAT
TATAGAAGAAAATCAATTACAGATTCACCTTGCTGGTTGGAAATATTAATAATAAAACCAATGTTAATGA
TAGATTCGATTATGATGGAAATGGATAACCCGATAAATGATAAAAGTGTTGATTCTGATTAA
>“Ss_daf_2_a” gene=“Ss_daf_2”
ATGAAATTGTTTAAAATAATATATTTATTATCTTTTTTATTTATAATAACTAATTGTCATATTAATGATA
CAATTTGTGCTGGAGTTTCTATAAAATTTGTATTATTTGAAAAATTTTTCTTTACACATGGTACTTACTA
TGAAAAGATACAACGATGTACAGTTATGGAGGGAGATTTAGTATTAGCTGAACCTACAATACCTGAACAT
TTAATAAAATTTCCAAAATTACGTGAAATTACGGGTTCACTTTTTATTTATGGATTTCATTCTATAAATT
CTTTAACTAATGTTTTTCCAAAACTTGCTGTTATTGGTGGAAATTCTCTTATTATTAACTATGCTTTAAT
TATTCATACTTGTTCAAATTTTTCTTATATTGGAATACCATCTTTAAAACTTATTAAAAAAGGTGGTATT
AGAATAACTAATAATGATAAAATTTGCTATACACAAACTCTTGATTGGACTCATATAACTGATGGTAGAA
CTAGTAATATTATTGTAGAAGATTCCTCTAAAACAAGATGTCCAAAATTTTGTAAAGTTGAAAATGAAAA
TGTTTGTCATAAAAAAAATGATAAAATTGCTTGTTGGAGTAAAACTAAATGCCAAGATAAATGTGATTAT
ATTATTGATAAAGGTCCTGGCTGTACACCTAATGGTGAAAAATGTCATGACTTATGTGTTGGTGGTTGTT
CTAAACCTGGAGATCCTGCTTATTGTAATTCATGTAGATATACTATGCATAGAGATATATGTGTAGAAAG
ATGCCCTAAAGGTTTTTATAACTATATGAACCATAGATGTGTTACAGAAAATGAGTGTATGAATATGAGA
CCTTATATAGATATTGCTTCCGGTTTAAATATGTTAGAAGAATATAAAGCAACTGACGATGGAGAATGCA
CAACTAAATGTCCTAAAAATTATGAAGAAGATAAGGGAAATCCTAAAAAATGTATTCGATGTAAAGGAAT
ATGTCTTAAAAGATGTATATCCAATGTTGATATTGATTCAATTGCTTCTCTTGAAAGATTTAAGGGTTGT
CAAATTGTTGAAGGAAATTTTACTCTTAAATTAACTGTTGGTACTTCTGATATATCACCAGAAAAATTAG
AAGAATGTTTAGGAGAAATTGAAACTATTAATGGATATCTTCAAATACATTTTACACCTTCTGTTATATC
TCTTCATATGTTTAAAAACCTTCGTGAGATACGCGGAGATTTTTTACATAATAATAAATATGCTCTGGTC
ATAGAATACAATGAAAACTTACAAACACTTTTTCCAGGTGATGGAAAAAATATATCGATTAGAAATGGTA
ATGTAACAATAACAAATAATATACAATTATGTGAAAATAAGGCTCGCGCATTCCTTCAAACAGTTGGTAA
ATATTATAATAATTCTGAATATTTAAATGCCCTTAAAACAAATGGAGAAAGAGCTATTTGTAATGAGAGA
TTATTAAATTTAAGTTTTGTTGATAAAAATGTTGGTTTACCAAATGCATTTTTAAATCTTCAATGGGATA
GTTTAAATACAACTGAAATGGATTATAGAAAATTTCGAGCATATCAAATATTTTATAAAAAAGTTAAAGA
TAATACAACAAAAATTGATATATTTGCTAATCGTTCTGCTTGTGGTGATTCATGGAAAAGTATTATTATT
GAAGATACTACACATAGTGGAGCAACTATTAAAAATTTAGAACCTTACTCATGGTATGCTGTTTATATGG
AAACAAAAGTTATGCCTCATAATACTGCTTTTAAAGCAAGATCTCCTGTTATTATAGGACGTACAGGTCC
TGGTCGTCCTTCAAATGTACAAAATGTTATTATTAAAGTTTCAAATAGTAGAGAAATGGAAATAAAATGG
AATCCACCTGCTAAACCTAATGGTATTATTGCTTATTACGAAGTTTCTTGGAAACTTATACCTCATTCAC
TTGATACTATTGAAGATGATCCATGTGATACCAAAGCACCTTCCCGTCGTACTGAAAAATATTTACCAAT
TCAAGATAAATTATTAACACCTCAATCAAATAGTAATAATGAAGGTACTTGTTCAGCTATTCAAGGTTGT
TGTAAATGTACTCAAGAAAGAGATGAAGAAAATATTTATTCAAAACAAATAAATACTCTTTCTAATGATG
ATAAAGAGTTAGAAAATCATGAGTTTCAAGATAAGATGCAAAATTTAGTATGGAAACAAAGAATTAAAAG
AGAAGCAAGATTTATACGTACAATTACAAGTAATCCAATAAATATTGATAAAACAGTTCCTGAAGATAGT
TTTGGTGGACTAATAGAACAATTAGATGCACCAACAAATTATAATGATGGAGGAAGTATTAGAATAAATC
GTACTTCAAATCTCCAATATACTATCAAAAATCTTCGTCATTTTGGTGAATATTATATTGTTATTAATGT
TTGTCTTATTGGGGTATATAAAGCTGAAAATGAGCATGATAAAAATGAACAATGTTGTAAAAATCCTTTT
CATACTACTAAAGTAACTGAAAAACAACTTAATTTTGATAAAATTAATAAAGATTCTATCTTTATTCTTA
ATTCTACAACTGAAGAAAGTAATCGTGTTGTTACATGGAACAATCCAACCAATCCTAATGGTCTTGTTCT
TGGTTATAAAATAACTTTAAGAAATATGGATGCTGAACAAACACCATTACAACAATGTATTTCAATGTCA
AGTTTACCTATTGATGCTAAAGGTGAACGAGTTTTACCTTTTGCTAATTTTACTGGTCTTGCTAATGGAA
GATATTCTATTTCTATTAGAACAATTTCATTAGCTGGATTAAGTGATGAAGTTATTTATGATAATATTTT
TACAATTAGTGTTTCTGGTTTATTTACACCTATGAAAATTATAATTGTTGTTTCATTTATTATTTTTATT
TTAACATTAATGATTCTTGCTATTTATTGGTATTTCAATAGATCATTTGGAAGAAAGGTAACTGAAGCTA
TTAGACAAACTATATCATCAAACCCTGAATATCTTTCACAATTTGATGTTTATCAACAAGATGAATGGGA
ACTTAAACGTAATGATGTTGTTCTTGAAGAACAAATTGGTAGTGGAACATTTGGAAATGTATATAAGGGT
TATGGTAACAATGTAGTTGCTGCTTCTGGTATCAAATTTGGTCCATGTGCTATTAAGACTGTTCGTGAAA
GTGCATCACCAGCTGAAAAATTACATTTTCTTTTTGAAGCTAGTGTTATGAAAAAATTTCACACTTCATT
TATAGTTAAACTTTATGGTGTTGTTAGTGAAGGTCAACCTGTTCTTGTAGTTATGGAAATGATGGAAAAA
GGAAATTTAAGAGATTTTTTAAGAACACATAGGCCAAATTCAGAAGATAATGTTGATAATAAACCTGTTC
CATCATCACAAAAACTTACTAATTGGGCTGCTCAAATTGCTGATGGAATGGCATACCTTGAAAGTCGTAA
ATTTTGTCATAGAGATTTAGCTGCTCGAAATTGTTTAGTTCATAGAGATGAAACTGTAAAAATTGGAGAT
TTTGGTATGGCAAGAGATATTTATTACCATGAATATTATCAACCAACAGGTAAACGTTTAATTCCTGTAA
GATGGATGGCACAAGAAAGTTTAAAAGATGGTAAATTTTCTATTAAATCTGATATATGGTCATATGGAAT
TGTTTTGTATGAAATGTTAACATTAGCACAACAACCATATGCAGGTTTAGATAATCCTGATGTATTTGAA
TATATAGTTAATTCAAGAAGAATTTTATCACGACCTCAAGGATGTGCTGATTTTTGGTATAATACAATGA
AAAATTGTTGGAGATATAATCCAAGTGATAGGCCATCATTCTTTCAAATTTTAATGCGCCTTGAACCATA
TACAACAGAAGACTTCAAACAACAATCATTTGTAATAAATAATTATGAAAGGCTTAAAAATGAACATAAA
TTGGATTACGAATTTGATCTGTCTGATGATGAGGATGAGGAATATGAAGAAGAAGATGAAGAAATTGAAG
AAGAGGAAGAGGAATTTGAAGGTGAAAATGACAGCATGTTATTAGATCCTAACTTATCAAAATCAAAAAC
TACTGGAAATCACCTTGAAGTAATAAATGAAGATGAAAAATCAGAAGAAACTGTACCAACTCGTTTTAAG
AAACAAGTTAGAATCTCAGACAATAGTGATAAAGAGCAAATAGAGTTGCTGACAATAGAAAATAGCGATA
CAGTTGCGTAA
>“Ss_daf_2_b” gene=“Ss_daf_2”
ATGAAATTGTTTAAAATAATATATTTATTATCTTTTTTATTTATAATAACTAATTGTCATATTAATGATA
CAATTTGTGCTGGAGTTTCTATAAAATTTGTATTATTTGAAAAATTTTTCTTTACACATGGTACTTACTA
TGAAAAGATACAACGATGTACAGTTATGGAGGGAGATTTAGTATTAGCTGAACCTACAATACCTGAACAT
TTAATAAAATTTCCAAAATTACGTGAAATTACGGGTTCACTTTTTATTTATGGATTTCATTCTATAAATT
CTTTAACTAATGTTTTTCCAAAACTTGCTGTTATTGGTGGAAATTCTCTTATTATTAACTATGCTTTAAT
TATTCATACTTGTTCAAATTTTTCTTATATTGGAATACCATCTTTAAAACTTATTAAAAAAGGTGGTATT
AGAATAACTAATAATGATAAAATTTGCTATACACAAACTCTTGATTGGACTCATATAACTGATGGTAGAA
CTAGTAATATTATTGTAGAAGATTCCTCTAAAACAAGATGTCCAAAATTTTGTAAAGTTGAAAATGAAAA
TGTTTGTCATAAAAAAAATGATAAAATTGCTTGTTGGAGTAAAACTAAATGCCAAGATAAATGTGATTAT
ATTATTGATAAAGGTCCTGGCTGTACACCTAATGGTGAAAAATGTCATGACTTATGTGTTGGTGGTTGTT
CTAAACCTGGAGATCCTGCTTATTGTAATTCATGTAGATATACTATGCATAGAGATATATGTGTAGAAAG
ATGCCCTAAAGGTTTTTATAACTATATGAACCATAGATGTGTTACAGAAAATGAGTGTATGAATATGAGA
CCTTATATAGATATTGCTTCCGGTTTAAATATGTTAGAAGAATATAAAGCAACTGACGATGGAGAATGCA
CAACTAAATGTCCTAAAAATTATGAAGAAGATAAGGGAAATCCTAAAAAATGTATTCGATGTAAAGGAAT
ATGTCTTAAAAGATGTATATCCAATGTTGATATTGATTCAATTGCTTCTCTTGAAAGATTTAAGGGTTGT
CAAATTGTTGAAGGAAATTTTACTCTTAAATTAACTGTTGGTACTTCTGATATATCACCAGAAAAATTAG
AAGAATGTTTAGGAGAAATTGAAACTATTAATGGATATCTTCAAATACATTTTACACCTTCTGTTATATC
TCTTCATATGTTTAAAAACCTTCGTGAGATACGCGGAGATTTTTTACATAATAATAAATATGCTCTGGTC
ATAGAATACAATGAAAACTTACAAACACTTTTTCCAGGTGATGGAAAAAATATATCGATTAGAAATGGTA
ATGTAACAATAACAAATAATATACAATTATGTGAAAATAAGGCTCGCGCATTCCTTCAAACAGTTGGTAA
ATATTATAATAATTCTGAATATTTAAATGCCCTTAAAACAAATGGAGAAAGAGCTATTTGTAATGAGAGA
TTATTAAATTTAAGTTTTGTTGATAAAAATGTTGGTTTACCAAATGCATTTTTAAATCTTCAATGGGATA
GTTTAAATACAACTGAAATGGATTATAGAAAATTTCGAGCATATCAAATATTTTATAAAAAAGTTAAAGA
TAATACAACAAAAATTGATATATTTGCTAATCGTTCTGCTTGTGGTGATTCATGGAAAAGTATTATTATT
GAAGATACTACACATAGTGGAGCAACTATTAAAAATTTAGAACCTTACTCATGGTATGCTGTTTATATGG
AAACAAAAGTTATGCCTCATAATACTGCTTTTAAAGCAAGATCTCCTGTTATTATAGGACGTACAGGTCC
TGGTCGTCCTTCAAATGTACAAAATGTTATTATTAAAGTTTCAAATAGTAGAGAAATGGAAATAAAATGG
AATCCACCTGCTAAACCTAATGGTATTATTGCTTATTACGAAGTTTCTTGGAAACTTATACCTCATTCAC
TTGATACTATTGAAGATGATCCATGTGATACCAAAGCACCTTCCCGTCGTACTGAAAAATATTTACCAAT
TCAAGATAAATTATTAACACCTCAATCAAATAGTAATAATGAAGGTACTTGTTCAGCTATTCAAGGTTGT
TGTAAATGTACTCAAGAAAGAGATGAAGAAAATATTTATTCAAAACAAATAAATACTCTTTCTAATGATG
ATAAAGAGTTAGAAAATCATGAGTTTCAAGATAAGATGCAAAATTTAGTATGGAAACAAAGCTGCAATGT
CGATCCTAACCAACCACATTGTTCTTTAAAACAAAATCCTAGGCATCATTTTCATAAAAATAAAAAAGAA
GGAAGAAATAAAAAATCAAAAAATAATAAAACAATAATTAAAAGAGAAGCAAGATTTATACGTACAATTA
CAAGTAATCCAATAAATATTGATAAAACAGTTCCTGAAGATAGTTTTGGTGGACTAATAGAACAATTAGA
TGCACCAACAAATTATAATGATGGAGGAAGTATTAGAATAAATCGTACTTCAAATCTCCAATATACTATC
AAAAATCTTCGTCATTTTGGTGAATATTATATTGTTATTAATGTTTGTCTTATTGGGGTATATAAAGCTG
AAAATGAGCATGATAAAAATGAACAATGTTGTAAAAATCCTTTTCATACTACTAAAGTAACTGAAAAACA
ACTTAATTTTGATAAAATTAATAAAGATTCTATCTTTATTCTTAATTCTACAACTGAAGAAAGTAATCGT
GTTGTTACATGGAACAATCCAACCAATCCTAATGGTCTTGTTCTTGGTTATAAAATAACTTTAAGAAATA
TGGATGCTGAACAAACACCATTACAACAATGTATTTCAATGTCAAGTTTACCTATTGATGCTAAAGGTGA
ACGAGTTTTACCTTTTGCTAATTTTACTGGTCTTGCTAATGGAAGATATTCTATTTCTATTAGAACAATT
TCATTAGCTGGATTAAGTGATGAAGTTATTTATGATAATATTTTTACAATTAGTGTTTCTGGTTTATTTA
CACCTATGAAAATTATAATTGTTGTTTCATTTATTATTTTTATTTTAACATTAATGATTCTTGCTATTTA
TTGGTATTTCAATAGATCATTTGGAAGAAAGGTAACTGAAGCTATTAGACAAACTATATCATCAAACCCT
GAATATCTTTCACAATTTGATGTTTATCAACAAGATGAATGGGAACTTAAACGTAATGATGTTGTTCTTG
AAGAACAAATTGGTAGTGGAACATTTGGAAATGTATATAAGGGTTATGGTAACAATGTAGTTGCTGCTTC
TGGTATCAAATTTGGTCCATGTGCTATTAAGACTGTTCGTGAAAGTGCATCACCAGCTGAAAAATTACAT
TTTCTTTTTGAAGCTAGTGTTATGAAAAAATTTCACACTTCATTTATAGTTAAACTTTATGGTGTTGTTA
GTGAAGGTCAACCTGTTCTTGTAGTTATGGAAATGATGGAAAAAGGAAATTTAAGAGATTTTTTAAGAAC
ACATAGGCCAAATTCAGAAGATAATGTTGATAATAAACCTGTTCCATCATCACAAAAACTTACTAATTGG
GCTGCTCAAATTGCTGATGGAATGGCATACCTTGAAAGTCGTAAATTTTGTCATAGAGATTTAGCTGCTC
GAAATTGTTTAGTTCATAGAGATGAAACTGTAAAAATTGGAGATTTTGGTATGGCAAGAGATATTTATTA
CCATGAATATTATCAACCAACAGGTAAACGTTTAATTCCTGTAAGATGGATGGCACAAGAAAGTTTAAAA
GATGGTAAATTTTCTATTAAATCTGATATATGGTCATATGGAATTGTTTTGTATGAAATGTTAACATTAG
CACAACAACCATATGCAGGTTTAGATAATCCTGATGTATTTGAATATATAGTTAATTCAAGAAGAATTTT
ATCACGACCTCAAGGATGTGCTGATTTTTGGTATAATACAATGAAAAATTGTTGGAGATATAATCCAAGT
GATAGGCCATCATTCTTTCAAATTTTAATGCGCCTTGAACCATATACAACAGAAGACTTCAAACAACAAT
CATTTGTAATAAATAATTATGAAAGGCTTAAAAATGAACATAAATTGGATTACGAATTTGATCTGTCTGA
TGATGAGGATGAGGAATATGAAGAAGAAGATGAAGAAATTGAAGAAGAGGAAGAGGAATTTGAAGGTGAA
AATGACAGCATGTTATTAGATCCTAACTTATCAAAATCAAAAACTACTGGAAATCACCTTGAAGTAATAA
ATGAAGATGAAAAATCAGAAGAAACTGTACCAACTCGTTTTAAGAAACAAGTTAGAATCTCAGACAATAG
TGATAAAGAGCAAATAGAGTTGCTGACAATAGAAAATAGCGATACAGTTGCGTAA
>“Ss_ist_2”
ATGAAAAGTTTGTCAAAATTTACAAAAAAAGTTTACAAAATATATTGGAGTCAAAAAAGAAGGATGCCAG
AAGACGAAGCAACATGTTCCTCATTAAGGAAAAAGGCAACAGTAACCGTTACAGGATATTGTAATTTTAA
ATGTTTTATGAAAAAAATTTTAACATATATTGAGTTGACTAATGAAGCCTTAGAGATATATGAAAATGAA
AAAATGTATAAAAAAAAGAAAATTCCAAAGATAACTATTGTATTGTCACATGTCTTCAATGTTTCTGATC
ATTGGGATCCAAAATTAAAAAGATGTATAAATATTACCACTCCTGATGATATATTTTTGTTAAAATTCAA
GGATGATGAAATGGATAGTTGGTTGAGTGAGTTAAAAGAGACGATTGTCGCAGCAAGGGCTTGTGAATTT
CAAAGACCATTTTTTACAGAACAATTTTTTGAAGCTGTATGGGAAGGTGTGATAGTTGGAAATCCAAAGG
TTAAAAAAAAAATGACTAAGTATGATAAAGTTCCAAATATATGTGCAAAAAGTACAGAATTAAATAATCG
TGTAATACGTTTATGTTACTATCCTCATTCTGTTATTATTTGTAATCGTGGTATTACAATACAAACAAAT
GACTTACCAGAGTCTGAATTTCCACCATTTCCAAAGTCCCAATTTATTGAAGTTGAAAAAATTTATTTAT
CCAATTATGGAAGTCAAGAAAATTATGTTATTTTACGTATGGGAAGAAGTAGTATATATGGATGTTGTGA
AATTTGGATTAAGATGGAAAATAATTTAGTTGCTGCAAATGCTCATAATAAATTGTCATCAATTATTGAA
AGGCAAAAAGAAAAAAGGAATTTTATTTTTCATGGACAACCAAATTCGGAAATGGAAAAAAATTATCAAA
TGTTAACTAAAAATGAAAATTATGCAGCTGATGAGGAAGCTGAACATCGTGCTCGATTTGATAGTTTTGA
TGGTAATGTTGAAATGTATTCAGCTTATCAAAAATTAAGAAAAAATAAGATACGTGAGGAGGTGGCGAAT
AAATGTGATCTATTACCAAATACTTTTCCATCAGTTGTTGGAAAAGATGAACCAAAAAGGAATGATGAAA
ATATAAAACAAGGAAATAAATCACCAAATGATGTTGAAAGAAAACTTTCAGGATTAAAAATATTTAAACC
TTTATCTTTAATAAAAGATCGAACTTTTTCAATGAAAGGAAAAAATTATAATAAAGATAAATCAATTGAT
GAAATACAAAATGATGATGAAAATAAAAAACAATACTTTTCTAATGATGATTATCAATTTCCACAACCAT
TTAATACATGGCAAACGCAAATATCACAAATTTCACAAAAAAATATTAAATTATTTGAAGATACAGAGAC
TGAAGATAGTGGTGGAACATTAAAATTTGTTGAACAAGAAGAAGTTTTATCAAATAAAAGTGGTGAAACA
ATTAATCCAGATACAATAAAATTTACTACTAATAATAGTGATATTTATTATAAAGATGATTATATTCATA
TGCAAACTGCTAATATTAATAAAATGATTGAAGAAGAAGGAGGAGGAATAGAGGAAGGTATTTATGATGG
AAATTTATCACCAGGTGAATGTTATAATGGTATGCATACAGATTCTTCAATGTCATGTCAAAGTTCTATA
TGTAGTGTTCTTGGAGTTGATGATGAAGAAATTTTATCACATTCTTCATCTATTTCAAGTAAACGACATA
CAGATTTTTTACATTCAACAAATGAAGATTTAAGGAATACATTAGGAAGACATGTATATTATGATGTTGA
AGAAGAGTATACTCCAATGAATTCAAATCCATCATACAATTCACCAACACATTTATCAGTTCCTAATTCA
TATGATCATCATGATGATCAAAAAAATTTTAATTATGATTCAAGTGATAGCTGTTATTCATCAATACAAG
CTACTAATAGTGGTCGAAGTTTTGGTACAAGGACTGATTCTTTTTCAACAAATATACATTCAAGAACAAG
TACTATGTCAAGTTCAACTAGTGGTTATGCCACTAAACATACTTATCCTTCAACATTAAATGGTAGAAAA
AATACTATTAATGTAACTGGTGGTTTTCCAAGAAGTAATCAAGTTAATGCTATTCTTGAAAATGATATAT
CTATTGTTGATAATCAAGATAATGAAATTATTTCTGATCCTAGGAAAAGAGCTTTTTCATTGGGATCTAA
AAATTTATTATCTTCAAAATGGGATAATAAAGTTAGTCAACTTGGAAGGGAAAATATTTCAATAATTAAT
ACACAAAATTCACAAAAACATTTATCAAATGGTGGTCTTGAAAATTTTCCAACTAAAGTTTTACTTCCTA
TTAAAAATTCTCAAAGTTCCGGTGATGTACAAAGTAATATTAAAATAAATTCTTCAACAAATTCTTTAAA
ATCAAATAGATCTGGTAGTATAAATTCAACTACAAGTTCAGTTTCATCAAAAACAACTGAAATAATGGAA
CAAAAAGATAATGAATATTTTATGGAAATGGATTTTAGTGGTTTTTTATCAGGTGGATTTTTTGGTGGTT
TAACTGATAGTCATTCTTCTTTTACTTCAAATCCATTATCAGGAATAATGAGAGATAGAAAAGCTTCAAA
TGGAAGTAAAAGTTCAACAAATACAAGTTTAGATGGAAAAATAAAATCAAGAAAGACAAGTTCAGTTAAG
CCAACACCATTTAACGGATCATCAAAATCTATTAATAAAACAAAAAAACATGATTTTGATAATGTAACTT
CTGCTATGAGTGAAGTTAAATGTTTTATTGACTCACCTATACCAGTTAATGGTAATAATACTTCTAAAAA
ATCATCACCATCAGAAAAAAAAGATAAGAAAATTCATGGAAAAATATCAAATGTTTCTTTACCATCATCA
ATTGTTGAAAATAAAGAACAACGTACAAAAAGTCAATCAAAAAATAATAGTACAAAAAAACAATCTAAAC
GTTCTTCATCACCTACTGTTTATGATAACTCAAGTGAATCAGCACCTCAAAATGTGATAAAATCTCAAGG
AGACTATATTTTATGTGCTCCAGCTGCTAATTAA
>“Ss_cyp_8”
ATGGGTGCAATAGGCAATACTTTTTTAGTTATTTCTATAACTTTATTATTAACATTTATAATTAAAAAAA
TTCTTTACTATCTAAAGACATTACAAAAAGTACCAGGAATATCAACATTACCACTAATTGGTAATCTCCA
TCAAATAAGAATAGAGCCAGACAAGTTTTATGAACAATTTCAGGGTATTGGATATATGCTTCAAAATAGA
AAAGATAGAATATGTAAAGTATGGTTTGGACCATTACCATTTGTTGCAATTTATGGTGCTGAAGAAATAG
AAGGAGTATTAGGAAGTTCTAAATTATTAAATAAACTTTTTCAATATACTTTTTTATCCCCATGGATTGG
TGATGGACTTTTAATAAGTAAACCCGATAAATGGAAACCAAGAAGAAAATTACTTACACCAGCCTTTCAT
TATGACATATTAAAAGATTTTGTATATATTTTTAATAAGCATGCCAAAACTTTAATAGGAAAGTTTGATA
AATTGGCAGATAAGGAAGAGTTTGTTGATATATTTCATACAATCTCTCTCTGTACATTAGATATTATTTG
TGAGGCAGCATTAGGTATTGACATTAAAGCTCAAACTGTCCAAACAGAATATTTAGAAGCTGTTTTTAAA
ATGAAATATATCATTCATCAGAGGCAAATTAAACCACAATATTATTCAGACGTTGTCTTTAATTTAGTAG
GTGATGGGAAAGAACATGATAAATGTGTTAAAATATTACATGATTTTACTCATTCTGTTATTGATAAAAG
AAAAAAAATGGCAGAGGAGTATGGTGGGATAAGAAAATTAATGGAACGAGAGAGGCATGAAGATTCTTCC
TATAAAATGGCTTTTCTTGATTTAATGCTTGAAATGAATGCTAAAGGTGACCTTCCTATAGAGGGATTAC
TTGAAGAAGTTGATACTTTTACATTTGAAGGTCATGATACAACTTCTGCTGCCTTAAATTGGTTTCTTCA
TTTAATGGCAGCAAACCCTGAAATACAAGCTAAAGTTCATAAAGAAATTGATGATGTTCTTGGTGATGAA
ATAAGACCTGTTAATTTTGATGAAATTGGAAGATTAAAATATTTAGAAGCATGTGTTAAAGAAACATTAC
GCCTCTATCCATCAGTTCCATTATTTGGAAGGAGTACCACTGAAGAAGTTGAAATTAATGGTTATAAAAT
TCCACCTAATACAGGAATTGCTATAATATCAGCTATGGTACATAAAGATCCAAAATATTGGAAAAATCCA
GAAATTTTTAATCCAGAACGTTTTATTGATAATGATCTTAAACACCCATATTGTTATATACCATTTTCAG
CAGGAAGTAGAAATTGTATTGGTCAACGATTTGCAATGATGGAGGAGAAATGTTTAGTAGCTAATATAAT
GAGGCAATTTAAAGTTCAAACACAAGTAAGAACAGATGAAATGAGGTTATCAGCAGAATTAATTATACGG
CCGATGTTTGGAAATCATATAAAATTTATTAAAAGGTCATATGGCGATTATAATTTAGTTGAACCTCCAC
ATTAA
>“Ss_ilp_6”
ATGTTTTCACGTTTGCTAACTATTTTTATCTTTGTTCAACTATTAGTTGCAACATGTATGATAAATTCTC
AAAGACCAATATGTGGTAAAAGAATGAAAGATAAAATTTTTAATTATTGCTCTACTTATATTTGTCCAGA
AATTAGTGCATCAGAATTTTATAAACATAAATCATTTAAATTTCCAACTTATGAAATTCCAAATCAACAT
ATTAGAATAGCATTGAATTGTTGTACAAAAGGTTGTAACGAAAAAGAAATACAAAATTTTTGTTGTGGAA
TTTCTTCTAACGATTATGATATAAGGAAAAATGATAGAGAATTTATTGGTTATGAAGCAATAGAACCCCA
AGAAGATCAAGAT
>“Ss_daf_15”
ATGACTAAAACAGTAACTGTAGCACTAGTGTTATGTTTAAATGTTGGAACAGAGCCTCCAAATACTCCAA
AAACAGCAAATAATGTAAGAAAAATATCTGGTTATGAAATTATATCAGGTACAGGAAATTCTAAATTATC
ACAAAAAATTGCTAATACGCTTCAGAAAAATTTTGAAAGGCTGCAACCTAGAGCAAGATATCGTTTGATA
TGTGATTCAACAACAGAGGATGTCCGCAAATTATTAATAGGAATTAGAAGAAGTGCTAGAGATGATCGTG
TATTAATGTATTTTAATGGTTTTGGTGTTCCACCACCAACTGAAAATGGGGAAATTTGGGTTTTTGATAA
AAATATTACAAAGTACATTCCATTAAATATATTAGATCTTATGGCATGGATGAATGGTCCTAGTGTTTAT
ATATGGGATATGCATATGGCTGGAAGAGTACCTGATGGAATGACAAATTTTTCATCATCTAATTTAAAAG
ACTATTTACAAGAAAGAAAAAAACAACATGAAAGAAAAATGCAACAAGAACGTGAACATCCAACTGGTTA
TCATGATGATTTTAGTAATTTAAGTATAAATGAACAAATTAAAGCTTTTGAAAAATGGAAAAATGAATCT
ATTCATTTTGCTGCTTGTGGTAAAGAAGAGTATCTTCCAGTTTATGATGAAGTTTGGACAGATATATTTA
CTCAATGTCTTACATATCCTGTACAAACTTCTTTATTTGTTCATCTTTTTCATCATCCAGAATTGAGAGA
ACGATATGGCATGGGATTGATTGAAGTTATACCAGGAGATTTGAATAATAGAAAAACACTACTTGGTGAA
TTAAACTGGGTCTTTACAGCAATTACTGATACAATTGCATACACAGCTTTTTCAAAAGAAATATTTTCCA
AATATTTTAGGACGGATCTTTTAGTTGCATCATTATTTAGAAGTTTTTTATTAGCAAGTAGAGTAATGGA
ATCTTTTCATTGTACAGCAATTTCTGTGCCTAGTCTTCCAAATACATCAAGGCATGAATTATGGCGTGCT
TGGGATCATGCACTTGATATGTGTTTAATGAAATTAAATGAAAGTAAGCAGCAACATGGATTTCAATATT
GGAAACATGGACCGGGACAAGAAATTTTTACTAGTACACATATGAAACACGATATTCTTGTAAAATTAAC
TCCTGTTGAAAAAAATTCAGAATATGAATATCAATTTTCAACATTTTTTATGGAACAAATGACAGCATTT
GAAGTATGGCTAAGATATAATGATAGTGAAAATTTTGAACCTCAACAACTTCCTGTTTTATTACAAGTAT
TGTTATCACAAGCACATAGAGTTAGAGCTCTTGAATTATTAGCTCGTTTTTTGGATGTTGGTGAAGAAGC
TGTTAAATCTGCATTAGTTGTTGGATGTTTTCCATATGTTGTAAAATTATTACAATGTAGTACACCAGAA
TTAAAACCTTGGTTAGCCTTTATTTGGGCTAAAATACTAGCAGTATGTCCTGAAAAAGGAGAAGAATTGT
TGGTTGAGGCACGATTTCAATATTTTATAGATCTTTTAAAAGACAAGTCAATATCATTGAATTTCAAAAT
GGTTCTTGCTTTCGTTTTATCTAATTTAATAATGCATGGAAATGTTGTATCAAAACAATTATTTATAGAT
AATAATTTCTTATCAATTTGTGTAGAATTATTTTCTCATGACGACATTTCTAAAGCAAATATTTTAAAAT
TATGGCTTCTTATATCTCTTGGAAGATTATGGGCTGATTATAATGAAGCTAGATGGCAAGCTATACGTGC
AGTTGGATATGATAAAGTAATGGATTTTTTAGATGATGATATGCCTGAAATACGTGCTGCTGCTATTTTT
GCTCTTGGATGTCTTATTAAAAATAAATCATTAAATAATGAACATGCAACTGTTGTTGATCAAGATATCT
GTGTTAAAGTTTGTGAAAAAGGAACATTTGATGGGAGTGAATTAGTTCGTTCTGAATTAATTGTTGCTGC
TCAATGGTTTATAATGGATTTTGAAACTCATTTTGTAAGTCTTTTTAGTAATCTTTCGACATCCGCAAAC
AATAGGAGATCTAGAAGTTCAAATAGCTTTACTAATGAATCCGGTTTTTATAATAGTAATTATGGTGTTT
CTTCATCATCATATATTCCTTCATCAGCTGTAAGTTTACCTGATGTTGAAAGATCATCTAAAGGAAATAT
GTTAAAACAATTATTAAATCGAAGTGCTTCATTTTTAAAATCAAATGGAAGAAGTGAATTAAGAACTATT
AACGAAAAAAGTAGTAGAAAAGAAAGTTGTAGTTCAGTGAATACTATGGGAGATGATTCATCAGAAGATT
CATCTATTAATAATAGAATAAGAGAAAGTCTTAAATATCAGGTTTTAGGTCAAATTAGTGTGTTAACTGA
AAATACTTTTAATGATCCATATGAAAGAATTTGGCTTTCAATGTTAAGATTAACTTTAGATCCTGTAAAA
AAAATAGAAAATATGGCACTTGATATTTTTACATTTATAAAACAAAAACATGAAGATGCAATATTTTCCT
CAAGAAGAAAAATTAGTACAACAAGTGTAGAATCAAGTTTGTATGCTTTACAAACAAATGGTTCTAATAG
ACTTTCTGCAAATAACACATTATCAACAAGTTATAGAGATAAATTGATGCAATCTATGGGATCTCAAATT
GATCAAAATGGTGAAATAAGTACTTCAAAAACAAATGCCACATTTGAAATTGGATCACCAGGAAATGGTA
TTTTACCAAAAAGAATTCGTCAAATTTCTCAATGCTCTAATCGTAGTGAAGCGGAAAACGAAAATTTAAG
AGAAGATGGTTGTTCAAATTCTCCAGATAGATATGATTTTGAAATATCATCTAGAGGATCTTCAGTTTAT
ACACCAAAAAGAAAAATGTTTGAAAAAGCAAATACACTTTATAAAGTTAAAGAGACAACAGAAGAACCAT
CAAATAATATTCAAAAACAAATAGTTAGTACAAATTTTATTGAAAAATGTACAAATAAATTTAAAGAACC
AATATTAGATAGTCTTAACATGGGATGGTATGGAGATGAATCAACTTCAGATAGTGACTCAGCTTCATTA
GATAGATCAATTGATATATTAAAAATTATTTCATCCAAAAATGACTCAACAACAACACCAATTGCTAATT
TTGTAACACAACCTATTGTTGATTCTAGTAGACCAACAGATTGGGCTAGTCAAGCTTTTAGAAGTTTACT
ACAAACAGGCAAAAAAGATGCTTCCAAATTAAAGGAAGGAGTTGTAAAATGTGATAAAATGAAATTTTTC
TTAAATACACAACGACGAATACATTGTTTGGCTTTTAGTACCATAAGACCATATTTATATTGTTGTGATG
GTTCTTCTATTCGAATTATAGATTGGGAAAAACCAGTTGATAAGACAACTTCAATTAATTCAATAGATTC
AAGAACAGTTAAAGTTATAAATAATAAAAATGATGTGTATTCTTGTGCTGATGTTTCAAAACTTATGGTT
ATTAATGTAACAACTAGAGAAATGGTTGTATCTGGCACAAATGAAGGAATGTTTAAAGTTTTTGATCCTG
GTTATGATAGGCATTCAGCAAATTTTGAATCTTCTAAAAATATATCTGGAGGTCCTGTAATAATTAAAGA
AGGACATATTTATGATCAATCGTATGAAGAGTATCCTAAAATGATAACAGCTTCATTTATATTTAATGAA
CAAGATAGAATTGGTGGAAATAAAAAAGATCAAGCATCTTGCAATACAACGTTTTATGAATGGGATCAAA
ATGATGGGGTGCTCATAGCAACAGGAAATGTCTCTTGTATCCGTTTATGGGATATGCAAACTGAAAAAAC
TAAACGAGATATCGAATTTAAATCAAGTAAAATTCGACATATTTCTTGTATGGCTTCTAATCTTGAAAAT
AATTCTATTGCTTGTGGTTCTCGTGATGGTCTTATACGATTATATGATGTAAGAATGCCATATAATAAAG
GAAATCCTTGTGTTACAACTTTAAAATCAGACATGTCTGCCATAATAGGAATTTCTCTTGTACCAACAAG
TTCTGGAATGCTTATGGTATCTGGTTGCCAAGATGGTGAGATAAAAATATATGATCCTAGAAGTTTCACT
GAACCATTGATAGAATATGATGTTTATAATGATTATATAAATTTTAATAATAATATTTCAGCAAGTCAAA
AATCAAATATGAATCCAAACAAATTCTTTTCTTCTCCTCCTCCAAAGTCTTTCGTTTCTCAAAAACTTTC
TCTTAAAAACTTATTTGTTCAAGCATCTAATGGTATAATTGGTTGTATTACTGATGCTGCTACATGTCAT
TTATATGATGTAAATGAAAAATCAATTATTACAAATCTTCGGCTGCCAGATACTTTGCGTAAATCTGCTA
ATATGTATGGTGAATTCCATTCAAATAGAATTTTATACGCTTGTTATGGTGGAACAGGTTATCTTACTTG
CCATAATATTTAA
>“Ss_tgh_6”
ATGGTTAAATATTATATTGTGTTTTATATTTTTTTGAACTTTTGTATATTTGTTATTTCATCGGAAAATT
ATAATGGTTGTGATGCAAAAAAAGATGGCAAATCATGCTGTCGATTTAGTCATTTTATTAATCTTCACAA
AATTGATCCTAACATTATTGCTCCTCATAACATAAATATTGGATATTGTGGTGGTAATTGTAGTCTTAGA
GATAATATAACAAATAATGGTCTTATTCGTTTTGCAGCATTAAAAGAGCTTTTTGTTGGTTGTTGTCATC
CAAAATCTTTTCTTCCTTTTGAAATACTTAAAAGAGATAAATTTGGAATTTTATCTGTATACCATAATGA
TTTATATACTTATAATTGTCGATGTGGTTAA
>“Ss_sma_6”
ATGATGGATAAACGATTTATAAAAAATAAATATTATACAAACATACAATTTTTGTTGATTGTCAATATTA
TTTATTTGATCAATTTATTATTTGCCGATGGAGCTATTGTAAAAAGAGACGACCATTCAAATGCTTTGAA
ACAAAATAATAACTTTATTTTTCCTTCTTTTAACGAAAACCATAAAAAAGAAAATGAAAAAATTGACAAT
ATTTTAGAAAATAATTATAAATTGAGTGAAGATATTGCAAGTAATATTAATAATGATAATATTTATGAAG
AAGTTGGAGAGGAATCATCTAAACAGTATAATTCACATTATTTAAGTTTATATCGATCAGATTTAAAGGG
AAATTATTATGATTCAAATGAAAAGGTAAAAAAAGTTCATTTTACTGATAAGGATAAATGTTTTTGCAAT
TATGTTGACCATCTTTGTGATGGTGAAGATTTTTGTTACAAAGCAAAAGGTGCAGCATGCTTTCATTCAA
TATCAATTGGTGAAGATGAAGAAACGAAAGAGGTGGAAATGTATCATGAGTATGGTTGTGCTCCATTAGA
AAGAGGAGGTCATGGGTCTCATTTTACTTGTAATGCTTATAGATCACTTTCATTTGCCAAGACTACCATT
GCATGCTGTTATGAGGGAAACAAATGTAATCTAAATATAACACCACTTGAACCAAAAATTAATAATAGTA
ATACTGATAAAAATATTTTAAATATCTTTTATTATAAGAATGGAAAATCAATTAATATTTTATATATAGG
ATTATTAATTATAATTATCTTATTTTTTACACTTCTTTGCTTTTACTCACTTTTAAAAATATCATTAGCA
AGATTAAAACTAAAAAAAGTAAATAAATTTCAAGAATTACCTACAAATGATTTACAAAAACCATTTAATA
ATAATTTTAAAGGAATAAACGAAAAGGAAGCATGTAATGATTTCACTAGTGGATCTGGCTCATTATTAGC
ATCACTTAATCAAAGAACAATTGCTTTAGATATAAGAATTGATAAAATGATTAGTAAAGGAAGATATGGT
GAGGTTCATCGTGCCACATACCGTGGAAGTTACGTTGCTGTTAAAACATTCTACACAACTGTTGAAGATT
CATGGAGAAATGAAAAAGAAATTTATTTAACGGAAATGTTTAATCATGAAAATATTTTACAATTTATTGC
TGCTGATATTTGTTCAGTTGATTCGATAACAAAAATGCTACTGATAACAGACTATCATTCATTAGGCTCA
TTATATGATTATTTACAAAATCATAATAATTTAAATTTAAGAGAAGGACTGTCACTTGCAATGACATCTG
CATGTGGACTAGAACATTTACATAATAAAATTTTAGGTACAGGAAATAATAAAAAACCTGAAATGGCACA
TAGAGATATAAAATCTAAAAATATTATTGTTAAACGTCAAGGTGTATGTTGTTTGGCTGACTTTGGAATG
GCTTTAAAAAATGATGGAGATACTTATTTAAATTGTATAAAAATTAAAGTTGGTACAAGAAGATATATGG
CACCTGAATTGTTAAATGAAACATTGAATCCTAAAAATTTTGAATGCTTTAAACAGTCAGATATTTATTC
ATTCTCATTAGTTATGTGGGAAATTGTAAGAAGAATTAATGATAACTCATCACAATCAAATTGTACATTA
TCAAAAAATACTTTAAAACCTAATTATAAGTCAAATAATTATAATTATAGTGGAAGTTTAATATCAGGTG
GTAGTCATTCAAGTTCAGGATACGGATCAACAACATCTTCAATAAAAACACCTTTACTATCTCAAAATAA
TAATAATAATGAAATAGTTAGTAAGGATGAAGTTAATAATGAAAAAATTAATCAATATTTTTTACCATAT
GAACCATGGGTTCCTTCTGATCCATCATTTGAACATATGTATGAAATAGTTTGTGTAAAAAAAATGAGAC
CAGAATTTAGTACAGATTGGTTTAATCAAGAAAATTATATATTAAGCCAACTTTCAAATCTTATTAAAGA
ATGTTGGTTTGAAAATCCATTAAGCAGGCATACTGCATTAAAAATTAAAAAAGATCTATTAAAATTAATT
GAAATGTATGATACGGAAAATTTAAAGAAAAAATCTTGCCATAATAATAATTCCCCATTACTGTCTCAAA
TATCTTTTGAAACATTTAACCAATCAAACTAG
>“Ss_smad_4_a” gene=“Ss_smad_4”
ATGTTTAATACAGAAAATAATACATTACTTCAAAATACTCCTTCAAATAAAAGTGTATTTCTTTCTAGTC
AACAAGAAGTACCATATTATTCTAGTACAATGGCATCATCATATCCAACAACTAATAATAATATTCACAC
ATCCAATGGTGATTCAAACTTATATATCAATAATAATCATAATAATATTAATATTGAAGTTTACAATAAT
ACAACTATTGTTAATTCCAATTTAATGCAAAATGGAAATTTTTTTTATCCACAAAATGATTTTAATAATT
ACTCTGGATATTCTAATATTGTCCCTACAAATAATTCGTATTATATTTCATCTACAAATGATAGAGAAGG
TCCTTCCAATTCAAAGTATTCTTATCCTTATTTATCACAAGGAAATAATAATCTTATTACTACTCCTACT
ACTATTGATAATAAAAATAATTCTAATCTAAATTATCCTACACCATTATCAAATATTTCTCAATCACAAC
CTCTTCAACAGCAAGTAAAACAATCTTATGATCATTCTTCAACAAGGCAAGCAACGTCAAATGATCCTTG
TGCACAGATAGCACATGTTTTACAATGTTATCAACAAGGTGGTCAACAACCAGAATTTGTTAAAAAAGCT
ATTGAAAGTTTGGTTAAAAAATTAAAAGACAAAAGAACTGAGTTAGATGCTCTAATTACAGCTGTAACAT
CTGCTGGAAAGACACCATCAATTTGTGTTACAATTCCGAGATCATTAGATGGTAGATTACAAGTTGCAGG
AAAAAAAGGTGTCCCACATGTAGTTTATGCACAAATATGGAGATGGCCTAATGTTAATAAAAGTGAACTT
CAGAAGTTACCTATATGTGAGGTGTCTAATGATAATCAAGAATTAATATGTATTAATCCTTATCATTATG
AAAGAGTAGTATCCAGTTCTTCAACAACAATGTTAGAAATGAAAAATCTTCGTGTCAATGGTCCATCAGC
CACGTCACCTTATATTGATAATAATAATACTCAGGGTAATGGAACATATAAAGGAAATCATAGTAATAAT
TTAGATTATACAAATCATGATGGAATATCATCAATAAATTCAATTTCTAAAAAAGAACCATTTTTAATGT
ATGGTAGAAATCAAACACCTAGTGGTATATTAAGTCATCTTCCTGAGGGAGGAAGTAATTTTGTTACAGA
ATTATCAACACCAATTATAAGAAATCATGACTATTCAAATAATAATTTAAACAATACTATTAAACATGAA
TTTAATAAAGATAGATATATAGAAGCAAAAAATAATTTATACGCTAGATATGACATTTCACGTGTTATAA
CACCTCAAATTCCTTGGCCTGATCATTGGTGTTCTATCAGTTATTATGAATTTAATACACAAATTGGAGA
AACTTTTAAAGTATCTAAAGATATTACTGAAGTTATTATTGATGGTGGTATGAATACTTCTGATGCAAAA
CGAGGAAGATTTTGTATTGGTGCATTATCTAATGTACATCGTTGTGAAGTGGCAGAAAAAGCTAGATTAT
ACATTGGAAAAGGTGTCCGTTTAAAATGGACTCCAAGTAATTGTGTTTACTTAGAAAGTATGTCAACAAA
AGCCGTTTTTGTTAGAAGTTATTATCTTGATTTTGAAAATAATCTTGTTTATGGATCAACAGTTCATAAA
TTTTTATGTGGAACAGAAAGAAAATTATTTGATTTAAAATGGGCATATGCAGAAATGTGTGAACAAACTA
GATCAGCTGAGATGGCTGTATTAGCACAGGCAAGAGCTGTTGCTGGATTACCACAAAATCATATAATATC
ACCATCATTAATTGAACATGCTGGTACTGGTGTAGATGATTTAAGAAGGGTATGTTGTACTATTTCTATC
AGTTTTGTAAAAGGATGGGGACCCGGTTATACAAGAAATGTTATTAAAGAAACACCATGCTGGGTAGAGA
TACAATTAACAAGACCTTTACAATTATTAGATCGTCTATTAAAACAAAGTAATACTGCTTAA
>“Ss_smad_4_b” gene=“Ss_smad_4”
ATGTTTAATACAGAAAATAATACATTACTTCAAAATACTCCTTCAAATAAAAGTGTATTTCTTTCTAGTC
AACAAGAAGTACCATATTATTCTAGTACAATGGCATCATCATATCCAACAACTAATAATAATATTCACAC
ATCCAATGGTGATTCAAACTTATATATCAATAATAATCATAATAATATTAATATTGAAGTTTACAATAAT
ACAACTATTGTTAATTCCAATTTAATGCAAAATGGAAATTTTTTTTATCCACAAAATGATTTTAATAATT
ACTCTGGATATTCTAATATTGTCCCTACAAATAATTCGTATTATATTTCATCTACAAATGATAGAGAAGG
TCCTTCCAATTCAAAGTATTCTTATCCTTATTTATCACAAGGAAATAATAATCTTATTACTACTCCTACT
ACTATTGATAATAAAAATAATTCTAATCTAAATTATCCTACACCATTATCAAATATTTCTCAATCACAAC
CTCTTCAACAGCAAGTAAAACAATCTTATGATCATTCTTCAACAAGGCAAGCAACGTCAAATGATCCTTG
TGCACAGATAGCACATGTTTTACAATGTTATCAACAAGGTGGTCAACAACCAGAATTTGTTAAAAAAGCT
ATTGAAAGTTTGGTTAAAAAATTAAAAGACAAAAGAACTGAGTTAGATGCTCTAATTACAGCTGTAACAT
CTGCTGGAAAGACACCATCAATTTGTGTTACAATTCCGAGATCATTAGATGGTAGATTACAAGTTGCAGG
AAAAAAAGGTGTCCCACATGTAGTTTATGCACAAATATGGAGATGGCCTAATGTTAATAAAAGTGAACTT
CAGAAGTTACCTATATGTGAGGTGTCTAATGATAATCAAGAATTAATATGTATTAATCCTTATCATTATG
AAAGAGTAGTATCCAGTTCTTCAACAACAATGTTAGAAATGAAAAATCTTCGTGTCAATGGTCCATCAGC
CACGTCACCTTATATTGATAATAATAATACTCAGGATTATACAAATCATGATGGAATATCATCAATAAAT
TCAATTTCTAAAAAAGAACCATTTTTAATGTATGGTAGAAATCAAACACCTAGTGGTATATTAAGTCATC
TTCCTGAGGGAGGAAGTAATTTTGTTACAGAATTATCAACACCAATTATAAGAAATCATGACTATTCAAA
TAATAATTTAAACAATACTATTAAACATGAATTTAATAAAGATAGATATATAGAAGCAAAAAATAATTTA
TACGCTAGATATGACATTTCACGTGTTATAACACCTCAAATTCCTTGGCCTGATCATTGGTGTTCTATCA
GTTATTATGAATTTAATACACAAATTGGAGAAACTTTTAAAGTATCTAAAGATATTACTGAAGTTATTAT
TGATGGTGGTATGAATACTTCTGATGCAAAACGAGGAAGATTTTGTATTGGTGCATTATCTAATGTACAT
CGTTGTGAAGTGGCAGAAAAAGCTAGATTATACATTGGAAAAGGTGTCCGTTTAAAATGGACTCCAAGTA
ATTGTGTTTACTTAGAAAGTATGTCAACAAAAGCCGTTTTTGTTAGAAGTTATTATCTTGATTTTGAAAA
TAATCTTGTTTATGGATCAACAGTTCATAAATTTTTATGTGGAACAGAAAGAAAATTATTTGATTTAAAA
TGGGCATATGCAGAAATGTGTGAACAAACTAGATCAGCTGAGATGGCTGTATTAGCACAGGCAAGAGCTG
TTGCTGGATTACCACAAAATCATATAATATCACCATCATTAATTGAACATGCTGGTACTGGTGTAGATGA
TTTAAGAAGGGTATGTTGTACTATTTCTATCAGTTTTGTAAAAGGATGGGGACCCGGTTATACAAGAAAT
GTTATTAAAGAAACACCATGCTGGGTAGAGATACAATTAACAAGACCTTTACAATTATTAGATCGTCTAT
TAAAACAAAGTAATACTGCTTAA
>“Ss_smad_8_b” gene=“Ss_smad_8”
ATGAAAAGTTTCATTGAAAATGCATTTTCTGGTTCCTGGAAAAATCTTCAAAAAGAGATTAAAGTTGGTG
ATATTTATTTTGGGGCTCCAGGAGATAAAACTAAAACAGTTGATAGAGCATTAAAAGCACTATCTAGGTT
GATACAGGATTCACATTGCTCTATTAAAACTTATGAAAATATTATTAGAAGAGGTGATTTAGAATCACCA
TGTATTATTGTTCCAAAAGTACCAAAATCACTTTCAAAAGGTCATTTTTTTGATTGGAATGAACAAAAAT
TATATCCTCATTATGTTGCATGTAGATTATTTCGTTTTCCTGATATGAATGATTATCATCAATTGATACC
ATCCTATAGAAGATGTAAAGCACCATTTAATAGAAAAAGTAATCATACGTCCTAA
>“Ss_smad_8_d” gene=“Ss_smad_8”
ATGAAAAGTTTCATTGAAAATGCATTTTCTGGTTCCTGGAAAAATCTTCAAAAAGAGATTAAAGTTGGTG
ATATTTATTTTGGGGCTCCAGGAGATAAAACTAAAACAGTTGATAGAGCATTAAAAGCACTATCTAGGTT
GATACAGGATTCACATTGCTCTATTAAAACTTATGAAAATATTATTAGAAGAGGTGATTTAGAATCACCA
TGTATTATTGTTCCAAAAGTACCAAAATCACTTTCAAAAGGTCATTTTTTTGATTGGAATGAACAAAAAT
TATATCCTCATTATGTTGCATGTAGATTATTTCGTTTTCCTGATATGAATGATTATCATCAATTGATACC
ATCCTATAGAAGATGTAAAGCACCATTTAATAGAAAAAGTAATCATACGTCCTAA
>“Ss_smad_8_a” gene=“Ss_smad_8”
ATGAAAAGTTTCATTGAAAATGCATTTTCTGGTTCCTGGAAAAATCTTCAAAAAGAGATTAAAGTTGGTG
ATATTTATTTTGGGGCTCCAGGAGATAAAACTAAAACAGTTGATAGAGCATTAAAAGCACTATCTAGGTT
GATACAGGATTCACATTGCTCTATTAAAACTTATGAAAATATTATTAGAAGAGGTGATTTAGAATCACCA
TGTATTATTGTTCCAAAAGTACCAAAATCACTTTCAAAAGGTCATTTTTTTGATTGGAATGAACAAAAAT
TATATCCTCATTATGTTGCATGTAGATTATTTCGTTTTCCTGATATGAATGATTATCATCAATTGATACC
ATCCTATAGAAGATGTAAAGCACCATTTAATAGAAAAAGTAATCATGTATGTATAAATCCATTTCATTAC
AATTCTCTTAGACGTCCTAAATTACCACCGGTAAGGATTCCCAATAAAATTGCTTCACAAGATTATCAAC
AACAACAATATAAATCTAATGATAGAATAAATATTGATACCTCAGTTCAGACGTTAGTTGATGCAATGGA
GACTGATGCATACACTCATCATGATATGATTCCTAATACAACAGTTTATTGTGATATGACATTAGATGAC
AGGATTCGTCAATTAGTTGATTCTTATAATTATGCTGGTAGTGATACAACAACAGAAACTGGATCTATAT
CTGGATCATATCAAAATGATTATACATCAAATCCAGGTTCACAAGGATACTTATCAGATGATATGGATAG
TGAAATAAATTCACCATCAAGTGAAACAATTAAATCATTTGATGATGATCATATTAATGTACCATATACA
GAACCTGATGCATGGTGTTCAATATATTATTATGAAAGAACATTACGTGTTGGATCACATTTTCAAGGAA
AATCTCCATCTATAGTTATTGATACAATGTACTTAACAAAAACTGAAAGTCATATGGCATTAGGAGCATT
TTCAAATGAAATGAGATCAAGTGAAGTTAAAGAAACTCGTGAATCTATAGGTAGGGGTATACGTTTATAT
TATATAGCTGATGATATATATGTTGAAAATTTGTCCAATCATTCAGTATTTATTCAAAGTCCAAATTGTA
ATATGAGAAATGATTGGCATCCAGCTACTGTTGTTAAAGTACCACCTGGTTGTCATTGTAATATGTTTAG
TTATAGTAGATTAGCTTCCCTATTAAATGAAGCAGCTAAAGTTGGTTATGAAGCTGTTTATTCATTAACA
AGAACATGTACTGTAAGATTGTCTTTTGGAAAAGGTTGGGGTAATGAATATAAACGTCCAACAGTTTCTT
CAACACCTTGTTGGTTAGAAATTCATTTACATGGTGCATTAAGATGGGTTGATAATGTACTATCTCATAT
GAATTCCCCTGAAATGCGGGTTAGCAGTTTTACATAA
>“Ss_smad_8_c” gene=“Ss_smad_8”
ATGAAAAGTTTCATTGAAAATGCATTTTCTGGTTCCTGGAAAAATCTTCAAAAAGAGATTAAAGTTGGTG
ATATTTATTTTGGGGCTCCAGGAGATAAAACTAAAACAGTTGATAGAGCATTAAAAGCACTATCTAGGTT
GATACAGGATTCACATTGCTCTATTAAAACTTATGAAAATATTATTAGAAGAGGTGATTTAGAATCACCA
TGTATTATTGTTCCAAAAGTACCAAAATCACTTTCAAAAGGTCATTTTTTTGATTGGAATGAACAAAAAT
TATATCCTCATTATGTTGCATGTAGATTATTTCGTTTTCCTGATATGAATGATTATCATCAATTGATACC
ATCCTATAGAAGATGTAAAGCACCATTTAATAGAAAAAGTAATCATGTATGTATAAATCCATTTCATTAC
AATTCTCTTAGACGTCCTAAATTACCACCGGTAAGGATTCCCAATAAAATTGCTTCACAAGATTATCAAC
AACAACAATATAAATCTAATGATAGAATAAATATTGATACCTCAGTTCAGACGTTAGTTGATGCAATGGA
GACTGATGCATACACTCATCATGATATGATTCCTAATACAACAGTTTATTGTGATATGACATTAGATGAC
AGGATTCGTCAATTAGTTGATTCTTATAATTATGCTGGTAGTGATACAACAACAGAAACTGGATCTATAT
CTGGATCATATCAAAATGATTATACATCAAATCCAGGTTCACAAGGATACTTATCAGATGATATGGATAG
TGAAATAAATTCACCATCAAGTGAAACAATTAAATCATTTGATGATGATCATATTAATGTACCATATACA
GAACCTGATGCATGGTGTTCAATATATTATTATGAAAGAACATTACGTGTTGGATCACATTTTCAAGGAA
AATCTCCATCTATAGTTATTGATACAATGTACTTAACAAAAACTGAAAGTCATATGGCATTAGGAGCATT
TTCAAATGAAATGAGATCAAGTGAAGTTAAAGAAACTCGTGAATCTATAGGTAGGGGTATACGTTTATAT
TATATAGCTGATGATATATATGTTGAAAATTTGTCCAATCATTCAGTATTTATTCAAAGTCCAAATTGTA
ATATGAGAAATGATTGGCATCCAGCTACTGTTGTTAAAGTACCACCTGGTTGTCATTGTAATATGTTTAG
TTATAGTAGATTAGCTTCCCTATTAAATGAAGCAGCTAAAGTTGGTTATGAAGCTGTTTATTCATTAACA
AGAACATGTACTGTAAGATTGTCTTTTGGAAAAGGTTGGGGTAATGAATATAAACGTCCAACAGTTTCTT
CAACACCTTGTTGGTTAGAAATTCATTTACATGGTGCATTAAGATGGGTTGATAATGTACTATCTCATAT
GAATTCCCCTGAAATGCGGGTTAGCAGTTTTACATAA
>“Ss_tgh_2”
ATGTATTTTTACTTTTTATTTCAAGTTATTGTATTAATATGTTGTATTTTAATTAATAAGACAATAGGAA
ATGATGTTTATTATGATGATATACAAAAAAAACTATTATTAAAAAAGTTATTAAATAATTTTGATTTATC
TAATCCAATTCAAGATATTAATTTTGATAAAAATAAAATTAAATCATTGCAAGAAAAGTATAAATCTACA
AATAATTTTGAAGAGAATCATGAAGTTTTTAGTGAAATCAAAATTATAGGAAGAGTTATAAGTGATTTTT
TAATAGAATTTGAAAATAGTGAAAATCTTCAAAAGTATGATATAATAAATAGTGAACTTTATATTAAATA
TGATATTCCATCAAATTATAAAGGGATTACTGTAGGAAAAATGCAAGTTTATAGTGTAGAAGATTTTCTT
CAAATAGGTAAAATGTTAGGAAATAAATTTATAAATTTTGAAGAGTTTGAAAAAAAAGATTCACTCATGA
ATATCAATTTAAATAATGAATATTTAAATGAATATATCAATTTAAAAAAAAATAATCTTTACATGATGGT
TATGCCAAAACCATTAAATAATCTTTTAAATATTACAATTAATCATGTTAACCTTTTAATGAAAGTTATT
AATAAACAAAAGCGTAAAAAACGTCATAATAAAGAATTTTCATTATGTGAAAGTGATATGTCAAATGAAT
CATGTTGTATGAAAACATTTGAAATAAATTTTGATGATTTAAAGTGGGATTTTGTAATTTCTCCAAGAAT
TATAAGAACAAACTATTGTTATGGTGAGTGTAAAAAAATTGTAAAAAAAAGTACTATTGGAAATGTATTA
AGTACAATTGAAGATGAGGATAATTTTAATTATCGTAGTTGTTGCCATCCAGTTGAATATAAACCTCTGA
ATGTAACTATTTTTATCAACAAATCTATTATTGAAACAAAATTAATTAATGATTTATTAGTAAAAAAATG
TTCTTGTTACTAA
>“Ss_daf_5d” gene=“Ss_daf_5”
ATGAAAGTACCTAATGGGGATTTTGGAAAGTTTTTGAAACAAGAATCTTCGGAAATAAAAAATATAAATA
GGACTATTTCATCAGGTGGAGTAAATATTGTAAATAATCAAGTTTTTAATAGTATTCCACATCCACAAGG
AATTATAAATCTTCAACCACAAATTATATCTAATGGACTTTTTTCAATTCCTAAACCATATGCTTCGTGT
ATAAACCAAATTCCTGATAATATTAAATTACAAAATCAACAACAAGAACAATGCCCCTCAAATATGAATG
ATGTTTCTAATTTAATGACATTATTTCCTTCATCATCATCATCAAATAATGAAAGAAATTTAAAAACTGA
TAAAAACTCACAAAAAACAGGAGTAGAGAGTACAAATTTAATACATCAGCAATTGATAAATTCAAATTTA
GGAACAACAAATCAACAAATAATTCCAAATCAAGGAATGACAATAAATTGTGCACCAATTAATAATTCTT
CTACTAATATTACATTAGGAACTAATTATTTAGGAAATCAATGTCTTGTTAATAATTCTCATCCAAATAT
AAATGTTTTTCAAACATCTAATACTAGTTTGCAAATAAATGAACAGATAAAAAATTTTCTTAATAGTTTG
AAACAAAATCAATCTACAAATTTAACAAATATTATTCAACAATCAACAAATATTGTTCCAACATCTACAG
CTTCAACATTATCAGAAACAGCAATTAATCATTTAATAAATTCAATACCAGGACCTTCAAATATATCTAA
TATAAGCACAATTCAACAATCACAACAATCTACAGGATTTACTCCACAAATATCTGTTCAACAACAACCA
CATTTATTACATCATCTTAGAATACCAATGGAAAGTGATTGTCCACAAAATACAACAATTATATCATTAT
CTACATCACAACAACAACAAATCGTTCAACAAGCAATTCTTCTATCTACTACAGCACCACCATTACCATC
AAAAGAGGTTGTTGATGAGATATTAATAAAAAGAAAGGTATGTAAACCAAAAGCTAAAATAGAAGGTTGT
GAACCATTAGATATTTCAACTGTTGCTGGATATCCAATTACATGCTTTGTAGTAGCTGGTGAACCACGTA
TTAGTTTTTCTGAATTTTCAAATACTGTTTTACCACATATTTCTGTATCAGCTATTCATGATGCATATAA
AAAATTTAATATGTCAACAAAATGTGCCACTGATAAACAATTGCTAACATTAAAATTAGAAGGTAGAATA
CCTGTTCAATTAGGTACATGTACTTTAATAACAAAATCAAATGCTGAGAAATTGGCAGGACATTTTTTAT
GTGATGTAAGACATATGGATTCATTTATTGGTAAATATGATACATCAACTTTTATTAAAGTTATGCATAA
TTTATTTGGTGGTAACACAGGTTTATACTATCCTTATTTCCCTAAAACTCATTGTATTCAATGTATTTAT
TGTCAATTTGTTTTTGGACCTCAAAAATTTTTAACACATTCACATAATACTAAAAGTGATAAAGTTGCTG
TATGGGGATATGATGATAGAAAATGGAGAAAATATTATAATCCACCAATAGATGAAAAAGTTGATTCATT
GTATTTAGATATTTTTAAAACATTAATTATTGATACTAATACAGAGACTAATCGTAAAAGAACAGCAATT
GATACGAAAGATGAAGTTGTTCATAAAAAACCAGCAACTTCAAATGGAACAGCAGTAACTAATACATCTA
TTATAAAAAATGATAATGAAAAAAGGGTAGATAATTCAAGTCCAGTCTTTCCAACACCACCAGGTTCAGA
ACCATCACCATCAACAGGAAATATTGTTACAAAACCTAGTATAACAAAGATTTCAAATAACATAACAACA
GTTGTTGATGTATTACCACATCAACATAATAATAATAATTTAAATGTATATGCGATGACTCAAACACAAA
ACATACGACCAAATAATAACATAGTATTACAACAAACACATCAACTACAACACCAACAGTCAAATGATAC
AAATAAATCAGCGTTTGTTGGTATTCAACAATCTATACCTAATAATGTCACATTATCGCAAAATACAATA
TTTTCACCATCAAATCTTCCACTACAACAACAACCATTACCATTACCACAACAATCACAAGCAACAATAA
TAGGACAACAACAATGTATTCCAATGATTGGTGGAAACCTTCCTCAAAATGGACTTAATTCAATGCAATT
TAGTATTCTTGTTAATCAATTGATACAAAGTCAAAATTATGTTGATGATCCAAATAAATCATTAATAGAA
AGTCTTGCAATTTTAATACCATCAAATCATTTAGCATCAGTCTTAACAAAACTTAATAATGAATTTTCTA
ATTATAAAAAAGAAATTGAATTGTTAAAAGAACAAAATAAGCGTATGGAAAAAATTATTCAAGTATGTAT
AAATGCATCTGATGGTAAATTATCAGAAACAAAAATTGGTGATATGCTTAAATAA
>“Ss_daf_5c” gene=“Ss_daf_5”
ATGAAAGTACCTAATGGGGATTTTGGAAAGTTTTTGAAACAAGAATCTTCGGAAATAAAAAATATAAATA
GGACTATTTCATCAGGTGGAGTAAATATTGTAAATAATCAAGTTTTTAATAGTATTCCACATCCACAAGG
AATTATAAATCTTCAACCACAAATTATATCTAATGGACTTTTTTCAATTCCTAAACCATATGCTTCGTGT
ATAAACCAAATTCCTGATAATATTAAATTACAAAATCAACAACAAGAACAATGCCCCTCAAATATGAATG
ATGTTTCTAATTTAATGACATTATTTCCTTCATCATCATCATCAAATAATGAAAGAAATTTAAAAACTGA
TAAAAACTCACAAAAAACAGGAGTAGAGAGTACAAATTTAATACATCAGCAATTGATAAATTCAAATTTA
GGAACAACAAATCAACAAATAATTCCAAATCAAGGAATGACAATAAATTGTGCACCAATTAATAATTCTT
CTACTAATATTACATTAGGAACTAATTATTTAGGAAATCAATGTCTTGTTAATAATTCTCATCCAAATAT
AAATGTTTTTCAAACATCTAATACTAGTTTGCAAATAAATGAACAGATAAAAAATTTTCTTAATAGTTTG
AAACAAAATCAATCTACAAATTTAACAAATATTATTCAACAATCAACAAATATTGTTCCAACATCTACAG
CTTCAACATTATCAGAAACAGCAATTAATCATTTAATAAATTCAATACCAGGACCTTCAAATATATCTAA
TATAAGCACAATTCAACAATCACAACAATCTACAGGATTTACTCCACAAATATCTGTTCAACAACAACCA
CATTTATTACATCATCTTAGAATACCAATGGAAAGTGATTGTCCACAAAATACAACAATTATATCATTAT
CTACATCACAACAACAACAAATCGTTCAACAAGCAATTCTTCTATCTACTACAGCACCACCATTACCATC
AAAAGAGGTTGTTGATGAGATATTAATAAAAAGAAAGGTATGTAAACCAAAAGCTAAAATAGAAGGTTGT
GAACCATTAGATATTTCAACTGTTGCTGGATATCCAATTACATGCTTTGTAGTAGCTGGTGAACCACGTA
TTAGTTTTTCTGAATTTTCAAATACTGTTTTACCACATATTTCTGTATCAGCTATTCATGATGCATATAA
AAAATTTAATATGTCAACAAAATGTGCCACTGATAAACAATTGCTAACATTAAAATTAGAAGGTAGAATA
CCTGTTCAATTAGGTACATGTACTTTAATAACAAAATCAAATGCTGAGAAATTGGCAGGACATTTTTTAT
GTGATGTAAGACATATGGATTCATTTATTGGTAAATATGATACATCAACTTTTATTAAAGTTATGCATAA
TTTATTTGGTGGTAACACAGGTTTATACTATCCTTATTTCCCTAAAACTCATTGTATTCAATGTATTTAT
TGTCAATTTGTTTTTGGACCTCAAAAATTTTTAACACATTCACATAATACTAAAAGTGATAAAGTTGCTG
TATGGGGATATGATGATAGAAAATGGAGAAAATATTATAATCCACCAATAGATGAAAAAGTTGATTCATT
GTATTTAGATATTTTTAAAACATTAATTATTGATACTAATACAGAGACTAATCGTAAAAGAACAGCAATT
GATACGAAAGATGAAGTTGTTCATAAAAAACCAGCAACTTCAAATGGAACAGCAGTAACTAATACATCTA
TTATAAAAAATGATAATGAAAAAAGGGTAGATAATTCAAGTCCAGTCTTTCCAACACCACCAGGTTCAGA
ACCATCACCATCAACAGGAAATATTGTTACAAAACCTAGTATAACAAAGATTTCAAATAACATAACAACA
GTTGTTGATGTATTACCACATCAACATAATAATAATAATTTAAATGTATATGCGATGACTCAAACACAAA
ACATACGACCAAATAATAACATAGTATTACAACAAACACATCAACTACAACACCAACAGTCAAATGATAC
AAATAAATCAGCGTTTGTTGGTATTCAACAATCTATACCTAATAATGTCACATTATCGCAAAATACAATA
TTTTCACCATCAAATCTTCCACTACAACAACAACCATTACCATTACCACAACAATCACAAGCAACAATAA
TAGGACAACAACAATGTATTCCAATGATTGGTGGAAACCTTCCTCAAAATGGACTTAATTCAATGCAATT
TAGTATTCTTGTTAATCAATTGATACAAAGTCAAAATTATGTTGATGATCCAAATAAATCATTAATAGAA
AGTCTTGCAATTTTAATACCATCAAATCATTTAGCATCAGTCTTAACAAAACTTAATAATGAATTTTCTA
ATTATAAAAAAGAAATTGAATTGTTAAAAGAACAAAATAAGCGTATGGAAAAAATTATTCAAGTATGTAT
AAATGCATCTGATGGTAAATTATCAGAAACAAAAATTGGTGATATGCTTAAATAA
>“Ss_daf_5b” gene=“Ss_daf_5”
ATGAAAGTACCTAATGGGGATTTTGGAAAGTTTTTGAAACAAGAATCTTCGGAAATAAAAAATATAAATA
GGACTATTTCATCAGGTGGAGTAAATATTGTAAATAATCAAGTTTTTAATAGTATTCCACATCCACAAGG
AATTATAAATCTTCAACCACAAATTATATCTAATGGACTTTTTTCAATTCCTAAACCATATGCTTCGTGT
ATAAACCAAATTCCTGATAATATTAAATTACAAAATCAACAACAAGAACAATGCCCCTCAAATATGAATG
ATGTTTCTAATTTAATGACATTATTTCCTTCATCATCATCATCAAATAATGAAAGAAATTTAAAAACTGA
TAAAAACTCACAAAAAACAGGAGTAGAGAGTACAAATTTAATACATCAGCAATTGATAAATTCAAATTTA
GGAACAACAAATCAACAAATAATTCCAAATCAAGGAATGACAATAAATTGTGCACCAATTAATAATTCTT
CTACTAATATTACATTAGGAACTAATTATTTAGGAAATCAATGTCTTGTTAATAATTCTCATCCAAATAT
AAATGTTTTTCAAACATCTAATACTAGTTTGCAAATAAATGAACAGATAAAAAATTTTCTTAATAGTTTG
AAACAAAATCAATCTACAAATTTAACAAATATTATTCAACAATCAACAAATATTGTTCCAACATCTACAG
CTTCAACATTATCAGAAACAGCAATTAATCATTTAATAAATTCAATACCAGGACCTTCAAATATATCTAA
TATAAGCACAATTCAACAATCACAACAATCTACAGGATTTACTCCACAAATATCTGTTCAACAACAACCA
CATTTATTACATCATCTTAGAATACCAATGGAAAGTGATTGTCCACAAAATACAACAATTATATCATTAT
CTACATCACAACAACAACAAATCGTTCAACAAGCAATTCTTCTATCTACTACAGCACCACCATTACCATC
AAAAGAGGTTGTTGATGAGATATTAATAAAAAGAAAGGTATGTAAACCAAAAGCTAAAATAGAAGGTTGT
GAACCATTAGATATTTCAACTGTTGCTGGATATCCAATTACATGCTTTGTAGTAGCTGGTGAACCACGTA
TTAGTTTTTCTGAATTTTCAAATACTGTTTTACCACATATTTCTGTATCAGCTATTCATGATGCATATAA
AAAATTTAATATGTCAACAAAATGTGCCACTGATAAACAATTGCTAACATTAAAATTAGAAGGTAGAATA
CCTGTTCAATTAGGTACATGTACTTTAATAACAAAATCAAATGCTGAGAAATTGGCAGGACATTTTTTAT
GTGATGTAAGACATATGGATTCATTTATTGGTAAATATGATACATCAACTTTTATTAAAGTTATGCATAA
TTTATTTGGTGGTAACACAGGTTTATACTATCCTTATTTCCCTAAAACTCATTGTATTCAATGTATTTAT
TGTCAATTTGTTTTTGGACCTCAAAAATTTTTAACACATTCACATAATACTAAAAGTGATAAAGTTGCTG
TATGGGGATATGATGATAGAAAATGGAGAAAATATTATAATCCACCAATAGATGAAAAAGTTGATTCATT
GTATTTAGATATTTTTAAAACATTAATTATTGATACTAATACAGAGACTAATCGTAAAAGAACAGCAATT
GATACGAAAGATGAAGTTGTTCATAAAAAACCAGCAACTTCAAATGGAACAGCAGTAACTAATACATCTA
TTATAAAAAATGATAATGAAAAAAGGGTAGATAATTCAAGTCCAGTCTTTCCAACACCACCAGGTTCAGA
ACCATCACCATCAACAGGAAATATTGTTACAAAACCTAGTATAACAAAGATTTCAAATAACATAACAACA
GTTGTTGATGTATTACCACATCAACATAATAATAATAATTTAAATGTATATGCGATGACTCAAACACAAA
ACATACGACCAAATAATAACATAGTATTACAACAAACACATCAACTACAACACCAACAGTCAAATGATAC
AAATAAATCAGCGTTTGTTGGTATTCAACAATCTATACCTAATAATGTCACATTATCGCAAAATACAATA
TTTTCACCATCAAATCTTCCACTACAACAACAACCATTACCATTACCACAACAATCACAAGCAACAATAA
TAGGACAACAACAATGTATTCCAATGATTGGTGGAAACCTTCCTCAAAATGGACTTAATTCAATGCAATT
TAGTATTCTTGTTAATCAATTGATACAAAGTCAAAATTATGTTGATGATCCAAATAAATCATTAATAGAA
AGTCTTGCAATTTTAATACCATCAAATCATTTAGCATCAGTCTTAACAAAACTTAATAATGAATTTTCTA
ATTATAAAAAAGAAATTGAATTGTTAAAAGAACAAAATAAGCGTATGGAAAAAATTATTCAAGTATGTAT
AAATGCATCTGATGGTAAATTATCAGAAACAAAAATTGGTGATATGCTTAAATAA
>“Ss_daf_5a” gene=“Ss_daf_5”
ATGAAAGTACCTAATGGGGATTTTGGAAAGTTTTTGAAACAAGAATCTTCGGAAATAAAAAATATAAATA
GGACTATTTCATCAGGTGGAGTAAATATTGTAAATAATCAAGTTTTTAATAGTATTCCACATCCACAAGG
AATTATAAATCTTCAACCACAAATTATATCTAATGGACTTTTTTCAATTCCTAAACCATATGCTTCGTGT
ATAAACCAAATTCCTGATAATATTAAATTACAAAATCAACAACAAGAACAATGCCCCTCAAATATGAATG
ATGTTTCTAATTTAATGACATTATTTCCTTCATCATCATCATCAAATAATGAAAGAAATTTAAAAACTGA
TAAAAACTCACAAAAAACAGGAGTAGAGAGTACAAATTTAATACATCAGCAATTGATAAATTCAAATTTA
GGAACAACAAATCAACAAATAATTCCAAATCAAGGAATGACAATAAATTGTGCACCAATTAATAATTCTT
CTACTAATATTACATTAGGAACTAATTATTTAGGAAATCAATGTCTTGTTAATAATTCTCATCCAAATAT
AAATGTTTTTCAAACATCTAATACTAGTTTGCAAATAAATGAACAGATAAAAAATTTTCTTAATAGTTTG
AAACAAAATCAATCTACAAATTTAACAAATATTATTCAACAATCAACAAATATTGTTCCAACATCTACAG
CTTCAACATTATCAGAAACAGCAATTAATCATTTAATAAATTCAATACCAGGACCTTCAAATATATCTAA
TATAAGCACAATTCAACAATCACAACAATCTACAGGATTTACTCCACAAATATCTGTTCAACAACAACCA
CATTTATTACATCATCTTAGAATACCAATGGAAAGTGATTGTCCACAAAATACAACAATTATATCATTAT
CTACATCACAACAACAACAAATCGTTCAACAAGCAATTCTTCTATCTACTACAGCACCACCATTACCATC
AAAAGAGGTTGTTGATGAGATATTAATAAAAAGAAAGGTATGTAAACCAAAAGCTAAAATAGAAGGTTGT
GAACCATTAGATATTTCAACTGTTGCTGGATATCCAATTACATGCTTTGTAGTAGCTGGTGAACCACGTA
TTAGTTTTTCTGAATTTTCAAATACTGTTTTACCACATATTTCTGTATCAGCTATTCATGATGCATATAA
AAAATTTAATATGTCAACAAAATGTGCCACTGATAAACAATTGCTAACATTAAAATTAGAAGGTAGAATA
CCTGTTCAATTAGGTACATGTACTTTAATAACAAAATCAAATGCTGAGAAATTGGCAGGACATTTTTTAT
GTGATGTAAGACATATGGATTCATTTATTGGTAAATATGATACATCAACTTTTATTAAAGTTATGCATAA
TTTATTTGGTGGTAACACAGGTTTATACTATCCTTATTTCCCTAAAACTCATTGTATTCAATGTATTTAT
TGTCAATTTGTTTTTGGACCTCAAAAATTTTTAACACATTCACATAATACTAAAAGTGATAAAGTTGCTG
TATGGGGATATGATGATAGAAAATGGAGAAAATATTATAATCCACCAATAGATGAAAAAGTTGATTCATT
GTATTTAGATATTTTTAAAACATTAATTATTGATACTAATACAGAGACTAATCGTAAAAGAACAGCAATT
GATACGAAAGATGAAGTTGTTCATAAAAAACCAGCAACTTCAAATGGAACAGCAGTAACTAATACATCTA
TTATAAAAAATGATAATGAAAAAAGGGTAGATAATTCAAGTCCAGTCTTTCCAACACCACCAGGTTCAGA
ACCATCACCATCAACAGGAAATATTGTTACAAAACCTAGTATAACAAAGATTTCAAATAACATAACAACA
GTTGTTGATGTATTACCACATCAACATAATAATAATAATTTAAATGTATATGCGATGACTCAAACACAAA
ACATACGACCAAATAATAACATAGTATTACAACAAACACATCAACTACAACACCAACAGTCAAATGATAC
AAATAAATCAGCGTTTGTTGGTATTCAACAATCTATACCTAATAATGTCACATTATCGCAAAATACAATA
TTTTCACCATCAAATCTTCCACTACAACAACAACCATTACCATTACCACAACAATCACAAGCAACAATAA
TAGGACAACAACAATGTATTCCAATGATTGGTGGAAACCTTCCTCAAAATGGACTTAATTCAATGCAATT
TAGTATTCTTGTTAATCAATTGATACAAAGTCAAAATTATGTTGATGATCCAAATAAATCATTAATAGAA
AGTCTTGCAATTTTAATACCATCAAATCATTTAGCATCAGTCTTAACAAAACTTAATAATGAATTTTCTA
ATTATAAAAAAGAAATTGAATTGTTAAAAGAACAAAATAAGCGTATGGAAAAAATTATTCAAGTATGTAT
AAATGCATCTGATGGTAAATTATCAGAAACAAAAATTGGTGATATGCTTAAATAA
>“Ss_pten_2a” gene=“Ss_pten_2”
ATGATAAATGTAAATGGTTCAAAACCTTCATCTCATTTAACAATTACCTCAAACGGCATAACTACTTTGT
CAACTTCCTCATCAATTGATTTATTTAATAATTGTCATACAAATTGTATCAGTGAATCATATTCTTCTCA
TACACTACATCAAAATACAATAAAAGAAGAAACTTTTTCAATGAATGATGATACATTAACAACTACAAAT
AATTTCTTATCTTACAAAGAATACCTATCAACATCTACCGACTCTAATAAAGAAGTAAAAAGCTCTGGAG
GTTGTCCTCAGTATTATATTGATTCTACTAAGTTTGCAAAAACAAATTCAACTGCAAGTATGAGTTCCCA
AGGATCTGGAAAGATATACAATCCATTACGAAAAATTGTTAGTCAAAATAGGCGGCGTTATGTTTGTGAT
GATTTTAATTTAGATTTAACATATATAACAGATAGAATAATTGCTATGGGCTATCCAGCTGAACATTCAG
AAAAATTTTATCGTAATAGTATGGAAGATACAAAAAAATTTTTAGAACAATATCATTCTAAACATTATCT
TGTTTTTAATTTACGCGGCCAATTTAGATATGATGAAAAAAATTTCGATAATAGAGTTAAAATATTTCAA
ATGACTGATCATCATCCACCAAAATTAGAACTAATGGCACCATTTTGTAGAGAAGTACACAAATATTTAC
AAGAAGATCCTAGAAATGTTGTTGCTGTACATTGTAAAGCAGGTAAAGGTCGAACAGGTGTAATGATATG
TGCTTATCTTGTTTATATAAATTTTTATGAATCACCAAGAAAAATTATGGAATATTATAGTGTTATAAGA
ACAATGAATAATAAAGGTGTTACTATACCATCGCAAAGAAGATATGTTTATTATTTTCATCATCTTCGTC
AAAAAAATCTTAATTATTTTCCATTAAGAATTGAATTAGTTGGTATTTATATTGAAAGACCACCAAGGTC
TGATACTAAATTTACAAAAGGTTTATTAAAAATAAGAGTTGCTGATAGAGATATAGAAGTGTTTTGTGGT
AAAGGATTTTCATTTAAAGGTAAAGCAGCTGATGAAGAAGAAGAAATGTGGAAAACATATACTTCAGGTA
TTGGTGATGATCAATATAATCCTTTAAATCCTGAAGAAGGTAAAGATATTATTTCACGTAGATGTTATGG
ATGGAATATAAATAAATCAGGTAAAAGAATTTTTTTAGAAGGTGATATACGAGTTGATTTATTTTGTGAA
CCACAAGTTAAATTAATTGGATATAAAAAAGATGATATTAAAATTGGTCATATATGGTTTAATACATTAT
TTACTTGTCCAGGATATTGTAATGGTAATTATATACATGGTGATGAGTATTATATTTATCCTAATAATAA
GTCAGATTTAGTAAAAGAAGTTTTAAAACCAATTATTAAAAATGGTAAAGACATAGATATAGAACATAAA
AGTCTTAGTACCTCATCAATACCTAATAAAAGTAACGAAAATGAAAATAAAAACAAATCTGATAATTTAG
ATAATGAAAATAGCAAAGTTACATCTAAAATTGGAATATCACTTAATAAAGTTAAACAAAAATTTGGCAT
AAAAAGCGATTATACACAATCATCAACATCTAAAAATAATAAATCAAATTATGGAAGAAAAAGTTTACCA
GAAACATCATCTAAGAATAGTGAAACATTACAATATAATAATAATATAGAATATAAAAAAATTCTTGAAG
TTGAAAAACCACCTGGTTTAGATAATCATTGTCCAGAAGAATCACTACGACTTATATATAATTCAAATCA
TAAGCCACCAAGAAATTATATTGATAAAATGCTTAAAGATGCATATGAAAAAAATTTAACTATTGACAAA
TATAATGAACGTCGATTATCAACTTTAACAAACGGAAAAATAATTCCAAAATCACCAGAAGGTGAACCAA
ATGGTGATGGGCCATATTGTTTAAAAAGAAAAAAAGATGAACATGTTCAAATATATAGTGTTATTGAAGT
AGATACAGCATATAAAAATAAAACAATTGATGATGGATTTAAATTAATAATTGTTACAAGATGCATTGAT
ACAGAAAATAAAGAAGAAGTTGAGATGGCAGATAAATTTATAAATGAAACATATAAAAAACAAAGAGAAC
GTGATATAAGAAAAAATAATCAAAGAAAATCATCTCATACATTGAATTCTAGCAAAGTATATGGTGTATA
TGATGAACAATTTGAGAAAGACAATTTTGTTGATCAAATATTTAAAGATGATCCACGTTTAGATGATGAA
TATCATAGAAGGTATTTTTTTAGACAACGTTGTGACTCATTATCAAGACATCCTGATATACATTACCATT
GCCCTTTAAAAAAATATATTTCAAAAGAATGTGTTAATGGAACATGTAATTTTAAAAATAATTTAGAAAA
TCATTTGTCATTAAAAAAAAATAAAATTACTGATAGTATTAATCAAGATAAGGAAGAAGAGCAAAAAAAT
AATATAAATCAAACATCAAAAAGAAAAAGTATTTGTCATGAACGTTCAAATATATTTTATGATGATTATG
AAGAAGAATGGAGTGATTGTGAGAACAATGATAATTTAATTATACAAAAAAGTGGAAGGACAAGAACAAT
GATTCCAGCAACTGCATTAGAACATTTTGGTACATCAAAACCTAGTTTTTCATCACCTTTTACAACTCCA
AGGACATCTGGTAGTTATGAAACGGATGATCAAAATATAAAAGAATCTATTATGAATAAAAGAAATTATG
AAAAATTAAGTTTATCTAAAAAAAGTACTTCATCTACAAGAAGTTCAGTAACTAGCCAAAGTGTTCATGA
AGATATAAATAGTTCTGAGAGTAGCTGGGCAACATCTTCATCATGTTCATCATCAAATAGTTTTCTAGAT
TCCAATTATGATTCAAGAAATATAAAAAGTTATGAAGAGTGTGTAGAGGGTGATGTTACACCTAATTATG
TAGTAGAAGAAGATTAG
>“Ss_pten_2b” gene=“Ss_pten_2”
ATGATAAATGTAAATGGTTCAAAACCTTCATCTCATTTAACAATTACCTCAAACGGCATAACTACTTTGT
CAACTTCCTCATCAATTGATTTATTTAATAATTGTCATACAAATTGTATCAGTGAATCATATTCTTCTCA
TACACTACATCAAAATACAATAAAAGAAGAAACTTTTTCAATGAATGATGATACATTAACAACTACAAAT
AATTTCTTATCTTACAAAGAATACCTATCAACATCTACCGACTCTAATAAAGAAGTAAAAAGCTCTGGAG
GTTGTCCTCAGTATTATATTGATTCTACTAAGTTTGCAAAAACAAATTCAACTGCAAGTATGAGTTCCCA
AGGATCTGGAAAGATATACAATCCATTACGAAAAATTGTTAGTCAAAATAGGCGGCGTTATGTTTGTGAT
GATTTTAATTTAGATTTAACATATATAACAGATAGAATAATTGCTATGGGCTATCCAGCTGAACATTCAG
AAAAATTTTATCGTAATAGTATGGAAGATACAAAAAAATTTTTAGAACAATATCATTCTAAACATTATCT
TGTTTTTAATTTACGCGGCCAATTTAGATATGATGAAAAAAATTTCGATAATAGAGTTAAAATATTTCAA
ATGACTGATCATCATCCACCAAAATTAGAACTAATGGCACCATTTTGTAGAGAAGTACACAAATATTTAC
AAGAAGATCCTAGAAATGTTGTTGCTGTACATTGTAAAGCAGGTAAAGGTCGAACAGGTGTAATGATATG
TGCTTATCTTGTTTATATAAATTTTTATGAATCACCAAGAAAAATTATGGAATATTATAGTGTTATAAGA
ACAATGAATAATAAAGGTGTTACTATACCATCGCAAAGAAGATATGTTTATTATTTTCATCATCTTCGTC
AAAAAAATCTTAATTATTTTCCATTAAGAATTGAATTAGTTGGTATTTATATTGAAAGACCACCAAGGTC
TGATACTAAATTTACAAAAGGTTTATTAAAAATAAGAGTTGCTGATAGAGATATAGAAGTGTTTTGTGGT
AAAGGATTTTCATTTAAAGGTAAAGCAGCTGATGAAGAAGAAGAAATGTGGAAAACATATACTTCAGGTA
TTGGTGATGATCAATATAATCCTTTAAATCCTGAAGAAGGTAAAGATATTATTTCACGTAGATGTTATGG
ATGGAATATAAATAAATCAGGTAAAAGAATTTTTTTAGAAGGTGATATACGAGTTGATTTATTTTGTGAA
CCACAAGTTAAATTAATTGGATATAAAAAAGATGATATTAAAATTGGTCATATATGGTTTAATACATTAT
TTACTTGTCCAGGATATTGTAATGGTAATTATATACATGGTGATGAGTATTATATTTATCCTAATAATAA
GTCAGATTTAGTAAAAGAAGTTTTAAAACCAATTATTAAAAATGGTAAAGACATAGATATAGAACATAAA
AGTCTTAGTACCTCATCAATACCTAATAAAAGTAACGAAAATGAAAATAAAAACAAATCTGATAATTTAG
ATAATGAAAATAGCAAAGTTACATCTAAAATTGGAATATCACTTAATAAAGTTAAACAAAAATTTGGCAT
AAAAAGCGATTATACACAATCATCAACATCTAAAAATAATAAATCAAATTATGGAAGAAAAAGTTTACCA
GAAACATCATCTAAGAATAGTGAAACATTACAATATAATAATAATATAGAATATAAAAAAATTCTTGAAG
TTGAAAAACCACCTGGTTTAGATAATCATTGTCCAGAAGAATCACTACGACTTATATATAATTCAAATCA
TAAGCCACCAAGAAATTATATTGATAAAATGCTTAAAGATGCATATGAAAAAAATTTAACTATTGACAAA
TATAATGAACGTCGATTATCAACTTTAACAAACGGAAAAATAATTCCAAAATCACCAGAAGGTGAACCAA
ATGGTGATGGGCCATATTGTTTAAAAAGAAAAAAAGATGAACATGTTCAAATATATAGTGTTATTGAAGT
AGATACAGCATATAAAAATAAAACAATTGATGATGGATTTAAATTAATAATTGTTACAAGATGCATTGAT
ACAGAAAATAAAGAAGAAGTTGAGATGGCAGATAAATTTATAAATGAAACATATAAAAAACAAAGAGAAC
GTGATATAAGAAAAAATAATCAAAGAAAATCATCTCATACATTGAATTCTAGCAAAGTATATGGTGTATA
TGATGAACAATTTGAGAAAGACAATTTTGTTGATCAAATATTTAAAGATGATCCACGTTTAGATGATGAA
TATCATAGAAGGTATTTTTTTAGACAACGTTGTGACTCATTATCAAGACATCCTGATATACATTACCATT
GCCCTTTAAAAAAATATATTTCAAAAGAATGTGTTAATGGAACATGTAATTTTAAAAATAATTTAGAAAA
TCATTTGTCATTAAAAAAAAATAAAATTACTGATAGTATTAATCAAGATAAGGAAGAAGAGCAAAAAAAT
AATATAAATCAAACATCAAAAAGAAAAAGTATTTGTCATGAACGTTCAAATATATTTTATGATGATTATG
AAGAAGAATGGAGTGATTGTGAGAACAATGATAATTTAATTATACAAAAAAGTGGAAGGACAAGAACAAT
GATTCCAGCAACTGCATTAGAACATTTTGGTACATCAAAACCTAGTTTTTCATCACCTTTTACAACTCCA
AGGACATCTGGTAGTTATGAAACGGATGATCAAAATATAAAAGAATCTATTATGAATAAAAGAAATTATG
AAAAATTAAGTTTATCTAAAAAAAGTACTTCATCTACAAGAAGTTCAGTAACTAGCCAAAGTGTTCATGA
AGATATAAATAGTTCTGAGAGTAGCTGGGCAACATCTTCATCATGTTCATCATCAAATAGTTTTCTAGAT
TCCAATTATGATTCAAGAAATATAAAAAGTTATGAAGAGTGTGTAGAGGGTGATGTTACACCTAATTATG
TAGTAGAAGAAGATTAG
>“Ss_ilp_7”
ATGAATCGTGGTCGTACTGTTTTTCAGTTCACCACACTTTTTTCTATAATAATTGTTTTTATATTTTCTT
TTAATTATGTTGAAGGAAGATTCAAGAATACTGGACAAATAAAAATGTGTCCTCCAGGTGGAGAAAGTTT
TGCTGTAGCTTGGCAATTATCATGTAATTTAATGAAAAAAAGAAGTCAACAAATTGATACAAATAATCAT
AAACAAGATTTTTATAATAATAAAAAAAAAAATTTAATCTATAAGCGTTATGTACAAAGGGCGTTATCAT
TAAATGAATTAATGAAATATTGCTGTTTATATGGTTGTACTCCAAATGATTTAAACAGTTATTGTTTTTA
A
>“Ss_scdh_20”
ATGTTAGTTTTAATTTTTTTTTCAACTATATTTGGAATAATTTTTATTTACCTTATTACTCAAAAGATAT
TTGAAAATTTTACCATAAATCAATTTACCACAAAATGTATTATAATAACAGGTTGTGATTCAGGTTTTGG
AAATAAATTAGCCCTAAAATGTAATGAGAAAGGATTTATTGTATTTGCATGTTGTTTAACAAAAGAAGGG
TATGATAAGATTCATAAAATTGACAAAAGAATATTACCTTATCTTCTTGATATTACAAACCAATCAAATA
TTGAAGAATTTAGTAACTATGTATTAGATACTATTTCAAAGTCGAAATCATGGAAATTATATGCTTTGGT
TAATAATGCTTCTGTTTTTGGAGCTTATGGTCCTGATGATTGGACAAATATTGAATTTTATAAAAATACA
ATTGATGTTAATCTTTTTGGAACAATTAGAATGATTCACGCTTTTAAAGAACAATTAAAAAAAGCCAATG
GAAGAATAGTAACTATGTCTTCATGTGTTGCTAATACACCACTTCCATATGCTACACCATATAATATTTC
TAAAAGGGCTATTGAAGGGTATATTGATACAATAAGATTAGAGTTAAAAAAATGGAATGTTAAATGTGTT
TTAATTCAACCAAGTTGTTATAAAACAGAAATGCTTAAAAAAGAATCTAGCGATAAAAGATTGCAAGAAG
CTTGGAGTGGATTATCTTTAGAAATGAAGAAATACTATAAAAAAAATATTTTAGAAAAGTTTGAAGAAGC
TTATTTTAATTTTATTGATGAAAATGCTTCTGTTAAAACGGATGACGTAATTAATTGTTATCTCAAAGCA
TTACTCTCAAAATATCCTAAACCTAAGTATCAAGTTGGTTTTAAAAGTAAAACAATTTTGACATGGTTAT
CATTTATGCCAACAAGATTATCAGATTTTTTTGTCTATCATTTGGCTATGAAAAATTTAGAACAAATACT
TCATATTAAATGTGAAGAAGATTTGGAACCATTTATCGAATTATAA
>“Ss_udpgt_1”
ATGAAAGTACTATGTTTGACATTTATATTTATACTATTTCTAAATAATGTATTTTCAAATAAAATAATAA
ATTTATTAATAATTACATTTGAAGGTAGTTATAGTCATATAGGGAGTATAACACCAATAGCTAAAGAATT
ATCTAAAAATAATATTAATGTTACTATAATAAGTACAAATGGGTATGAATATAAAAATCCAAATAAAACT
AATTTTCGTATATTAACAAATGTAGTTAAAAGTACAAAAACAAGACAATATCCTTCAAAGGAATTTCTAG
AAAGGTCAACTAATTATATGTGGTTTCAATATTATTCTTCTTTAATTATAAAAGATAATTTTAAAAATCA
AGTTAATAGTTTAGGAATAACATTTGAAGAAAATCAAAAATTTATTAATGATATTATCAATCAAAAATGG
GATTATGTTTTGATTGATGAATTAATAACAGTTTTTGGAAATGTTATAGTACAAAAATTATATGAAAATC
AAAATATAAGACATGGTATGTTTGCTACAGCAAGACAATGGGATTTACAATCTAGAGCTAGAGCAATGGG
ACAATCATACGCTGGTAGGCCAAGTTTTTTTGGAGATGGAATTGAAAATGAAAATGACAATGATCTTACT
ACATTAAATTATGGTTTCAAAATTTTAAAAGAAAAAATTTATGAATTTGTTTTCATAGAATGGTTATTTG
AAAAATATGCAAGAGATTTTGTTGATAGTTTGAAGTTTTTAAATAATGAATATTCACAATATTGGATTTA
TAAAAATGCTGATTTTTCTTTACGAGATTATCCAGATAAAATATTTTACCCAACTACAACAGCTGTTGAT
GTTATTGAAGGAGGAAGTCATTGTATTGAATCAAAAGAAGAAATTTTAAACGAGGAAACTAAAAAAATAT
TAGACGATCCTATGGTAAAAAATGTTATTTATATGGCTTTTGGTGGAACTGTAGATTTTTATAATGCTCC
TAAAAATGTAATAAATTCATTCTTTGAAATGTTCAACTATTTTAATGAAACAACTTTTATTTGGTCATAT
AAAGGACCAGAGATAAAAAATTTACCATCAAATGTAAATATATTTCCATGGATTCAACAAGGCGAAGTAT
TAAAACATTTAAAAACAAAACTTTTTATTTCTCATGGGGGTCTTAAAAGTTTCAAAGAAAGTTTATGTAA
TGAAGTACCAATGTTATTTTTACCAGTATTTGCTGAACAATTCCATAATGCAATATCTGCAAAAAATTAT
ATAGGATTACCATTCATTAATAAATTTTACATCAATGGCAGTGAATTAAAAAAGCTTATTAGTAAATTAT
TAAATAACTCCAGTTATCATGAAAAAATTAAAATGACAAAATTAATTATGAATGACAGAATTATCCCAGC
ATTACAAGAAAGCACATGGAAGATTAAACAATTTATTACAAAGCCATATCTGACTAAATTTACTAAAAGA
AGTGGAATAGAGAATAGTTGGTATGAATATTTTTATTTTTACGAATTATTAACATTTTTAATTACAGTAT
TTATTATTTTTAAAGATAATTAA
>“Ss_gpa_2”
ATGGGTATATGCCATAGTGAAGAAGAAAAAGAACAAGGAATGGTAAATAAGGAAATTGATAAAAAATTAA
AAGAAAGTAAGATGTTAGATGAAAAAACAATAAAATTACTACTATTAGGTGCTGGTGAGTGTGGAAAAAG
TACTATAATGAAACAAATGAAAATTTTACATAGTAATGGTTTTACGGATGATGAATTAAATCAACAAAAA
TCTGTTGTTTATAGTAATACAATAAATTCAATGGTATTACTTATTAAAGCAATGAATACTTATAAAGTTG
GATATTCAAATATTCAATGTGAAGCTGAGGCTCGTGTAATTTTAGATGTTGTAAAAAGAAATGAAGAATC
AGAACCATTTACAAAAGAGGTATATAATGCTTTAAAAATTCTTTGGAATGATACGTCAATAAATACAATT
GTATATGAAAAAAGAAAAGAATATCATTTACAAGATTCAGCAAAATATTTTTTAGATTCATTAGATAGAA
TAGCAGATAGTTCATATAAACCAACAGAAACAGATATACTTTTAACAAGAATAAAAACAACAGGAATTGT
TGAAGTAATTTTTAAAATTAAATCTGTTAATTTTAGAGTTTTTGATGTTGGAGGTCAAAGATCAGAACGT
AAAAAATGGATACACTGTTTTGAAAATGTAAATGCTATAATATTTGTTACAGCAGTTTCAGAGTATGATG
AAGTATTATTTGAAGATGAAACAACAAATAGGATGACAGAATCAATGAGATTATTTGAATCAATATGTAA
TTCACGATGGTTCATTACAACATCAATGATATTATTTCTTAATAAAAAAGATTTGTTTGCAGAAAAAATT
AAAAAAATATCAATTAAAATTTTATTTCCTGAGTATAGTGGTGAACAAAATTATGATGAATCAATTTCTT
ATATAAAAGGTAAATTTGAGGAACTTAATTCAAATCCAAAAAAAACTATTTATGTTCATCAAACATGTGC
AACAGATACCAATCAAGTACAATTGATATTAGATTCAGTTGTTAGTATGGTAATTCAAGCGAACCTTCAC
AAATCGGGATTATATTAA
>“Ss_cyp_1”
ATGCTTTCAAATTTGAATCATTTTATACAGTATCTAGTTCCATTTAAAATAACTACTTCAATATTTTTAA
TAACAATAATTTCTATGCTTATAATAATATGGGTTATAAAATTTTATGTTAAGGTTTATAAATATCCAAA
AGGTCCATTTCCACTACCATTTATAGGAAATCTTCTTCAGCTCCTTCCTTTTGATGCGATGCCAGATAAG
TTTGAGTATTATAAAAAAATTTATGGTCCAATATTTACAATTTTTATTCCATATCCTGTTGTTGTTTTGT
GTGATTATGAATCATTTAAAGAGGCACTTGTAAAAAATTCATCAATACTTAATGGAAGGCAAAAAGGATA
TCCAGAGTCATTTGTTCATCCAGAAACTGGTAGAGGACTAGTATTTGCTGATGGTCCATATTGGAAGGAA
CAAAGAAAAGTTTGCTTTCAAATATTTAGAAATTTTGGTGTTGGTAGAAGTTTAATGGAATCAAAAATAA
TGGATTATGTTAATGAGACATTAAATTATGTTGAAAAGAAAAGAAAAGATGGACCAATTGATTTTACTTG
GATATATAAGGCATGTTTTGCTAATATTATGTGTGAATTATTATTTGGTATTAAAAGATCTCTTGAAGAT
GATCAAGAAATAAAATTTATAATGGAACCACTTGAAAAAGTATTTGAATTAGGAAGATCAGGTATTTCAT
TAATTTATCATTTTTTTAATAATAATCCATGGATAATAAAGATATTAAAAAAAATTAATAATATTGGAAG
GGCTGAATTAGAAATTGCCTTTAAACATATGAATAGTATTATTATAGAAGCTAAATCAACATGGGTTAAA
GGAAAAGAACCAAAAAATTTTGTTCATGCATATATGGAAAAGACTAATTCAGATGATGAATATATAAATG
AAGTAGAAATGCCTTTTGTAGTTCATGATGTTTGGGTTGCTGGTATGGAAACAACTGCAACAACATTAAA
TTGGGCAATGAATATTTTAGGAACATTTACAGAAAAACAAGAAAAATTTAGAAAAGAAATTCATGATGTT
ATTGGATATGATACTACTATACATTATGATGATAGGGAAAGACTACCATATTGTCAAGCTGTTGTATATG
AAATTTTAAGATTTTCTAATATATTACCACATAATATTACACATAGAACAGAAAAAGATGTTATAATTGG
AGGAAAATTAATACCAAATGATACAATAGTTTTTGCACAACAATATAATATAATGAAATATGATCCAATA
TTTTATGAAAGTAATAAATTTATACCTGAAAGATTTTTGATGGAAGATGAAAAAACATATAGAAAAGAAG
CTGTTGATAGAATGTTAGCATTTAGTGCTGGTTCGCGTAAATGTATTGGTGAAAATATGGCTTTAATGCA
AATCTTTTTATTTTTAACTAATTTATTATCTAGATATGAAATAAAAGCTCCAAAAGGAGGTCCAATGCCA
TCACTTAGCGGTAAATGGGCAGGAATTATTAAAGCTCCTTCATTTGCTTTTGATGTTGTTAAAGTTAGAA
CTAAATAA
>“Ss_dbl_1”
ATGAAATTAAAAAAAATTAAATATTTAATAGATAGCCAAGATAAATCACGTTATACTTTTATAGTATTCC
TAATTCTTCTTACTTTTAAGTTTATCTTAGCAAAATCAGAAACAAATTATCATTCATTTTTGACAAAAAA
AGAACGTATTCATTATGTTAAAAGTGTTTTTTTAAATAGGTTTGGTTTGAATGAAAATATTCACAAACCA
TTGTCAAAAGTAAGTCAAGATGATGTTCCACATTATGTATGGAATATATATCACCAAAATAATTATGAAC
ATTTTGATACAATGAAACATATATTTCCAACAAAAATTAAAACAAAAAAATGTAAATGGATTATTGAATA
CGATATCAAATTGTTAGAAAATGAATATTTGATACAAATTATATTTTTAGCAAATTTAAGGAAACTTTTT
GATTCATTAAATCCTTTAAAAGGCTTATCTATAACAATTTTAAATAGTAAAACAAAAAACCATAGCATAT
TTGTTTCAGAAATTAAAGAAAAATATTATGATTGGAAAAATGTGGATATTAGTTATCTTGTTGATATAAT
TAACCCCTTAAAGAATTTGAGATTATCATTGAAACCTGATCCTGATTTTTGTAAAAATTTAAAAAAAAAT
AATATTACAAACTTACCTCCTTTGACCAATAATGATACGCCATTGATCATATTTCTTGAAAATACTTTAG
GTACCAAATCAAAAAGAACAAAAAGAAATATTATTGATGATAAATTTTTACATAGATCTAAGAGAGAAAC
AAAATCAGATTTAATACTAAGGGATATAAAATCAACCAAAAGGAAAGGAGGGCACCATAAAAATGGACGT
GGAAGAAAACTTTGCCGGAAGACAGATTTGTATGTTGACTTTAAAGAATTGAATTGGGATGATTGGATAC
TAGCTCCAGAAGGGTATAATGCTTACCAGTGTCGTGGAATATGTTCTAATCCTCTCCCATCTAAACTTAA
CACAACTAACCATGCTATTATTCAGTCTCTTATAAATACCTTAAATCCTTTATCAGTCCCTGCACCATGT
TGTATTCCGACACGTCTAGCACCCTTATCAATATTATTCGTCGATTTTAACAAACATGTAGTAATCAAAA
ATTATGCCGAAATGATTGTTGTAGAATGTGGTTGCAACTGA
>“Ss_cyp_2”
ATGTTTGTAATAACAATTTTATTTTTTACTATAATATTTTTATTAAATAACTTTTATTGGAAACGACGAA
ATCTTCCAAAAGGTCCAACTCCCTTACCGTTATTTGGAAATATGTTAGATATTGTAAAAAATCCCCCTGG
TTATGATGCTTTTATTAAATGGAAAAAAGAATATGGCAATATTTATACATATTGGTTTGGAAGTCAACAT
GTTGTAGCTATTTGCGATTATGATTTAATGGTTTCAACTTTTCTTAAAGATGGTGATAATTTCAGTGGAA
GAAATACATTTCATTTAATGAATGAAGATTTTCGTGGTGGTGAAAACTATGGAATACTAGTTTCTGATGG
TTGGCAATGGAGAGAACAAAGAAGATTTACAATACATACTTTTAGAAACTTTGGAATGGGAAAAAATTTA
ATGGAAGAACGAATATTAAATGAAATTGTTTTTCTTTTTAATGATATAGAAAAATTAAATAACATGAATG
ATGTATTTTTAATGAGAAATATTGACTTTTGTGTTGCTTCAATTATTAATAGCTTATTATTAGGATATAG
ATTTGATGGTGGAGCAGAAAATGAGGAATATATAAGATTGAAAACATTAATGGAAAAACATACAAAATTA
ATGTCTTCTGGTATTGTTGCAGCACTTCTTTCTGGACCAAGATTTTTAAAATATTTACCAATTTTTAAAA
ATGTATACAAAAAGATTATTTATAATAAAGACCAAATGTTTTTATTTATTGAAAAACAAATAGAAAAAAA
TTTAAAAACTTTTGATAATTTTGGTGAACCTTCTAATTATGTTGAAGCTTATTTAAAAGAAATGAATAAG
AAAATAAATGAAGACAGTTCATTTTCAATGAATCAACTAAAAAATGTAATAATGGATTTAAGGACAGCTG
GAACAGATACAACATCAAATACAATTTCATGGGGAATAGCTTATATATTACACAACCCGGAAGTTCAAAT
AAAAATTCATGAAGAATTTGATAATATTATAAACTCCGATCGTTTGATAACGATAAAAGATAAAGATAGT
TTAAAATACATGAATGCTGTTGTAAATGAAACACAAAGAATGGCTAATTTGATTCCACAAAATGTTTTAC
ATAGAACATATAAAGATACTATTGTAGATGGCATATTTATTCCAGGAGGAACATGTATCATTCCACAAAT
ATCTATATTACTGTACGATGAAAAAATATTTCCTAATCCATATAAGTTTAATCCAAATAGATGGTTAGAT
GAAAACAAAAATTTAAAAAAAATAGAACAATTTATTCCATTTTCATTAGGTAAACGACAATGTCTTGGAG
AAAGTCTGGCTAAAATGGAACTATTTCTAATAATGGCAAATATTTTTAATCGATATAAAATAGATATACC
AGAATCTAAAAAACTACCTTCACTACATAAACAAATGAGTTTTACTGTTTGCCCAGAACCATATAATGTA
TCTTTAAAACTAAGACTTTAG
>“Ss_pten_1”
ATGACTTCCCAAGCATCAGGAAAAATTTGTAATCCTCTAAAGAAGATTGTCAGCCAAAACAGGAGGCGAT
ACATTTGTGACAACTTCAATCTAGACTTAACTTATATAACAGATCGCATAATTGCTATGGGCTATCCAGC
TGAACATTCAGAAAAGTTTTATCGTAACAGTATGGAGGATACAAAAAATTTTTTAGAACAATACCACTCC
AAACATTACCTTGTCTTCAATCTTCGTGGCCAATTTACTTATGATGAGAGGAACTTTGACAATAGGGTAC
GAGTAATTGAGATGACTGATCACCATCCCCCAAAACTGGAGCTTATAGCACCTTTCTGTAGGGAGGTTCA
TAAATATTTACAAGAGGATCCTAAGAATATTGTTGCTGTCCATTGTAAGGCAGGAAAAGGAAGGACAGGG
GTCATGATATGTGCCTACCTTGTGTATATCAATTTTTTTCTATCACCCCGTAAAGTTATGGAATATTATA
GTGTTTTAAGGACTATTAATAATAGGGGAATAACTATTCCATCACAAAGGAGATATGTTTATTACTTTCA
CCATTTAAGGCAAAAAAATCTTAATTATATTCCTTTAAGAATTGAGTTGGTTGGGATTTATATTGAAAGG
CCCCCAAAGTTGGATTCAAAATTTACCAAAGGATTGTTGAAGATTAGGGTTGCTGAAAGGGATATTGAAG
TGTATTGTGGTAAGGGACTACTATTCAACAACAAAATGGCTGAGGAAGAAGAAGAAATATGGAAGGCATA
CCCATTAGGGGTAGGTGAGGATCATTACAATCCTAATAATCCTATAGAAGGAAAAAATATTATATCACGC
CGTTGTTATGGATGGAATATAAAAAAGTCTGGTAAAAGGGTATTCCTAGAAGGAGACATAAGAATTGACT
TATTTTTTGAGCCACAAGTAAAAATTATTGGATACAAAAAGAATAATATCAAAATTGGCCATATTTGGTT
TAGTACAATGTTTACATGTCCTGGTTATTGTGGAGGAAATTATATACATGGAGATGAGGTGTATGCATAT
CCAAATAATAAGTCAGATTTGGTTAAAGAAATAGTAAAACCAAAAAATGAAGGTTCTAGCGATTCGAAAG
ATGAGACGGCAAGCTGTGATAATTCTTTACCATTAAATTATGATAACTTTATTGAGAGTGAAAAAAATAA
TAAATTTGAAAGTTTAATTAAAGAAAATTGTAAAATTTCATCAAAAATTGGGATGTCTTTTGATAAGGTT
AAAAAAAAATTTTCAAAAGAAAGTGAAGCTAATAATTGTACGATGGCTAAATATAGTGATGATATAAATT
GTATAAAAGAACTTGTAGTAGAAAAACCTCCTGGATTAGATGCTCACTGTCCAGAATTGTCATTAAATCT
TATTTATAGCAATGATCGTAAACCTCCAAGATATTATATTAATGAAATGATAAAAAAAGCTTATGAAAAA
AATTTGATTGTCGATAGGTATAATGAGAGGCGCCTCTCTATCATATCAAGTGGAAAATTGATACCTAAAT
CACCAGAAGGGGAGCCAAATGGTGATGGTCCCTATACATTGATACGTAAAGAAGATGAGCATGTACAAAT
ATATAATACAATTGAAATAGATAGAGCTTACAAAAATAAGATGGTTGAGGATGAGTTTAAATTAATAATT
GTTACAAGATGTATTGATACAGAAAATGAGGAAGAAGTTTTGATGGCAAAAAAGTTCATTGATGAAACGT
ACCTCAAACAGAAGGAGCGTAATGCTAGAAAATGTAAATATAATAAGAAGGCACATAATTTAGAGGGTAA
TTTTAATAATGAATGTGAAAAAAAATGTGATACTTTTAATAGAAAGGATTTTGATGATCAATATTTTAAG
GATGATCCACGTCTAGATGATGTACAACAAAGGAGATATTTTTTTAGGCAACGTATTGATTCAATTTCAC
GTCACCCTGGAATACATTATCATTGTCCTTTAAAAAAGTATACCTCAATAGGGTGTATTAAAAATATATG
TGGGAAGAATAATAAATTAAAAGACTATTCTACAAATAATTCTAAAGAAGATAAAAATACAATTAATAAA
GAGGAAAACATTTCTTCATACGAAGAAGTCATATCTTATAAAAATACAAAAAAAATTTACAACGAAGATA
ATACAGTTATTGAGGAGTGTATAGATGATGATAGTCAACTACTTCATGGATGTAAAAAAATAAATATATC
TACTTTAGAAGAGTTTGAAGAACTCAAACCTAATCTATCAACTGTTATAAAAAATTCTAATAGTCGTAAA
GTTAATAATTTTTCTTCAAATGATTTCACTAATACTATTACTAATCAGAAGCAAGAAACTAATTCTAATA
ATACTAATTTATTTGCAAAAAATTTATTAAATGATAAATGTGCTAGTGAGGAAGTGTATAATTCAGATAG
TAGTTGGAGTACACTTTCATCTTCCTCATCATCCAATAGTGTAGTTAATTCTAGTTGTTAA
>“Ss_pptr_2”
ATGAATAGTCAGGTTGAGGATAGAAATTTGAAAGAGGACAATGATGCAGATAGTAAAATTCAAGAAGATT
CAAGTGATGTCAATAAAAATACAGAATTAGAAAAGCTAAATTCTATCAATCATAATATTTCCTCAACTTC
TACATCAACTCAGGCGGACAATGATGACGATGAGCCTATCACAGAAAAATATATCATCCAAATGTTAAAT
GAATGTTGTAAAGTTTGTGATTTCACTAATGATATTAATTTAGAAGAAATAGAGAGAAAGCGAGGGAAAT
TATTAGAATTAGCTGAAATTTTTTCACATCCTGGTTTTGAACAAACACCTGAATTATGGGATGCTTTAAC
AAAAATGTTTGCTGAAAATGTTTTTAGAGTTTTGTCACCTCCAACTGTTGGTCCTAGTGGGGAATTTGAT
CCAGAAGAGGATGAGCCACAAACAGATCCTTCTTGGCCTCATCTCCAACTTGTGTATGAAATATTTCTTC
GAGCTATTGGATCTGCTGATTTTAAAGCACCAGTAGCAAAGCCTTATATGGAACGCGATATGTTTGCAGT
TAAAATATTAGATCTTTTTGACAGCGAAGATCCAAGAGAAAGAGACATTTTGAAGTCAACAATTCATCGT
ATTTATGCTAAATTTCTTCCTTTAAGAACAACACTAAGAAAACATATAAATAATATATTTTATACATTTA
TTTATGAAACTGAAAGACATAATGGAATAGGAGAATTATTAGAAATATTGGGAAGTATAATTAATGGATT
TGCTTTACCATTGAAAAGTGAACACAAATGTTTTTTATTCCGTGTTCTTATGCCATTACATAAGCCAAAA
TGTTTATCTCTTTATCAAATACCACTTTCATATTGTGTTGTACAATTTGTAGAAAAAGATCCAAGTTTAT
CTGAGCAAATTATTCTTAATTTACTAAGATATTGGCCAAAAAATAATAGCCCAAAAGAAATAATGTTTTT
AAATGAAATTGAAGAGGTGTTAGATGTCATGGAAAGTAAACATTTTGAAAGTGTTATGGTACCATTATGT
CAACAGTTAGCAAAATCTGTATCATCACCTCATTTTCAAGTTTCTGAAAGGGCATTGTTTTTCTTCAATA
ATGAATATGTTATGAATTTGATTACAGAGTATGCTTCAACATTAATCCCAATTGTTTTTCCTGCTCTTTA
TAAAACAAGTAAAACTCATTGGAATAAAACAATTGGTGGTTTAATATATAATGCAATGAAAGTTTTTATG
ACAGCTAATCAGTGTTTAGTGAATGAATGTACTGAAAATTTCAATAAAGAGCTTCAACGTCAAGAGGAAC
AACAAAAAAATAAAGAGAAAATGTGGGAAAAAGTTGAAAGATTAGCAAAGGAAAATCCTTGTTATCATAT
TTATGCTGGTCTAAAAAATAACTCAGAATCTTCAAGTGACGGTACTTTGTAG
>“Ss_gcy_3”
ATGATAAGGATAAAAGTTTTACTATTACTATTATCTACCTATTATTTACCTGTTTCAACAGATGAGGTAC
CAAAAAAGTTTACTCTTGGCTTTTTAATACCACGTACAAATAATTCTCTTATTGATAATGGAATAGGTTT
TGAAAGAATTGCTGGTGCCATACCTATAGCTATAAATAAAAGTAAAGAAGATAACATTATTCCTAAAGAT
ACAGTAGTAGACATAGTATGGTATCATGAGAATTGTGATGAATCATTAGCATCAGGCTATACAGCCAAAC
TAATTTTTGAAAATGATGCTGATGTTATTTTTGGCCCAGCATGCTCTGATGCTGCAGCACAATCAGGTTC
CCTAACAACATACTACAATTTTCCTCAAGTTTTTTTTGGTCAAACGTTGTCCTCTGAGTTATCACAAACA
AATAGATATTCAACACAAATTATGATTTCTGTTGACACTGGTAATGTTGCTTATGCCCTAACCACATTCC
TAATGAATTTCCAATGGACACAATTTGCTTTTTTTTACTCATCTTTAAATGAAAATCCTTTAGCTGTCTG
TACATACGTTCAGTCTGATGTTGACTTAGCTGTCTATGCAATTCCTGAATTATCAATGATTTACAAAAGA
GGAGTCAACGGATATACTGATGCTGAACTTTCTACTGTAATATTAAGAATGAATGTAACGGCAAGGATAA
TTGTAACATGTTTTGATGAAGTAGAAATGCAAATAAGATTCTTAAATTTAATTCCTAAATTATTAGATAA
TAGGAATGAGTATGTTTTTATATTTATAGAAACGTGGAAAAAAGGTTTTGGTAGCCCATTGCTATGGGAA
ATTTCAAAAGATAGTAGTGTTAATGCAAATGTTAAAGAAGCATGTAAAAATATTATCATTTTTGACCTTC
AACCATACAATTCATCCTTAACATCTTTCTTGGAGGATGTTAAGGCAGCTGTACAAAAGGAACCCTTCAA
CTGTACAACATGTGCTAATTTAGAAATGTCAGACATTGCAGCATCATTAGCTGATGGGATACAGGCATAC
TTTAGGGGTATAACAAGATCAATTAAAGCTGGCATACCTAATGCTACAAGTAATGGAAATGAATTTATGT
TACATTCAGCAATATCATTTCAGGGTTTCACTGGAATGGTATCATTAAATCTTAATGGAACTAGAGATCC
AACATTTTACATCTACTCACTAGATGATAATTATAATAGTATACTCTTTGGTACAGTACCACTAGTTTTT
AATAAATCAAGTTATCGTCCTGTTATTAATAGTGATAAAGTAATATTTCAAAATTGGGGTGGTTCAAGGC
CCCCAGCAATACCTAAATGTAATTTTGATGGTAGTGATTGTCAGCCAAGTTTTTTTTCTCAAAATTTATC
ATGGATAATTGTTCTAATTGTCATTGGTATATTAATAATTTTATCAATAATATTTACAATAATATATGTT
ATGTATCAAAGGAAACTTGAAAAAGAAAGACAAAACTTGTTATGGCAAATCAAGTTTTCTGAACTAGAAA
AGCCAAGTGAAAAAGATAATTTAACAAAGAGTACGAGAAGTTTTCAGTCTGGTGTTAGTAGTACATCAAC
AAAAATAACTATTGATTCAAAAGTTGATACAGAGTTTCATTCATTTTATATATGGAATAATGAGAATGTT
GTTGGAAGAAAAAGTAATGTTAGAATAAAACTTGGTGATAAAGAGTGTAAAGAAATGAGATTATTAAGAG
CATTAGATCATGATAATTTATGTAAACTTCTTGGTATGTCAATTGATGGGATAAATTTGATTGTCATCTG
GAGATATTGTTCTAGAGGAAGTTTATATGATGTTATTGAACAACAGACTACACAAATGGATGACTTTTTT
TGTTATTGTTTGATAAAAGATGTTGTTAGTGCATTAGATTTTATTCATGATAACCCAGCGCTAGCTTATC
ATGGACATTTAACATCAAAAGTTTGCCTTATTGATGAAAGATGGCAAATCAAAATATCAGGATATGGTCC
AAAATTTTTACAATCACTTGAAACAAAAAGTCCAACTACAAATTTATGGACGGCACCAGAGATTTTAAGA
GAACCTAGTTTGATTGGCTCCCCAACAGCTGATATTTATTCATTTGCTATTATTATGAGTGAAGTTGTCA
ATCAAAAGACGGCATGGAATTTAGATGAAATAGAAGAAAATGAGGATGATATAGTGTATAAAGTCAAAAG
GGGTGGGGCAAATTTATTTAGACCTAAACTTGTCCCTGACTCTAGACTACAAGTTAACTCATCCGTCCTC
CATTTAATCAAAGATTGTTGGAGCGAAAACCCTACTGATAGACCAAAAACAAGTACAATAAAAAGTTTAC
TTAAATCTATTCATTCAAATAAAGGTGAAAATTTGATGGATCATATGTTTGGAATTATGGAACAGTATGC
TTCTAATTTGGAACAAGAAGTTGAAGAGAGAATGAAAGAGTTGATTGAAGAGAAAAAGAAAGCTGATATA
TTGTTATATCGAATGTTACCAAAGACTGTTGCTGATAAATTAAAATTAGGACAAACAGTCCAACCTGAAT
CATTTGAATCAGTAACTATATTTTTTTCTGATGTTGTTTCATTTACAACTCTTGCCTCCAAATCTACACC
ACTTCAAGTTGTTACGTTATTAAATGAATTATATACAACATTTGATGCTATAATTGATGAGAATGGTGTT
TTTAAAGTTGAAACTATTGGTGATGGATATCTTTGTGTTAGTGGATTACCAGTAAGAAATGGTAATGAGC
ATGCTAAACATATAGCTGATATGAGTTTTGGATTTTTAAGAAGTTTAAAAACATTTAGAATTCCTCATAT
AAAGGATGGAAAAATTAATATTAGAATTGGAATTCATACAGGACCAGTTGTGGCTGGAGTTGTTGGTTTA
ACTATGCCAAGATATTGTTTATTTGGAGATTCTGTAAATATAGCTAGTAGAATGGAAAGTAATAGTAAAC
CAGGAAGAATACAAATATCAACAGAAACTAATAGATATTTAACAGATATAATTGGTGGTTATCGTACAGA
ACCACGTGGTGAAGTTATAGTTAAAGGGCAAGGTGTAATGCAAACATATTGGCTATTAACAGGTGAAGAA
ACACCTGAAGATTTAGAAGAAATGAGACAACAATAA
>“Ss_cyp_3”
ATGATTGGTATATTAATAGTACTATTTGTTGTTATTTATTTAATAAATTTTTATAAAAAAATCAAATCTC
TACCACCGGGACCGATGCCATTACCTATTATTGGAAATTTATATTCAATTAATTTGAAAAAAATGCATTT
ATGGATTTATGAGCAAAAAAAAATTTATGGTAATGTTTTTACGGTTTGGCTTCCTAGCCCTCAAGTTGTT
TTTGCTGATTATGATTCAATATATGAAAGTCAACATAAGAATGCTGATAATTTTGCTGGAAGGAATGTTG
GTGGATTTCCAGACAAATGTATACATGACAAAGATAATGTTGGTATTGTTTTGTCTGAGGGTGAGGAATG
GAGAGATCAGAGAAGGCTATCGCTACAGATATTAAGAAATTTTGGAATGAGTAAAACGATAATGCAAGAT
AAAATTCATCTTGTTATACAAGATTCTTGGGATCATTTAGATAATTTAAAGGATAAGGATAATGTTGATA
TTTGTAAAGTTATTCAATTAGCTGTTGGTAATATAATTAATTCACTTTTATTTAACTATATATATACATA
TGATGATAGTGAATCTTTTTTTGAATTTGTTTCAACTCTTGAAAATGTTTTAAAACAAAATAAAACTTGG
GAATTTCAACTTATAATGTTAATACCTGCAGTTGATAAAATTCCAATTATAAAAGATTTATTGTATAAAA
GAATAACAAAACATCAAGAAAAATTAAGATATTTAACAGATATTGAAATAGAAAAGTGTAAAAAGACATA
TAATGCTGATGAAGAACCTACTAATTTTATTCATGCTGTTATGAAGGAGATTCAATCAATTGACTCCAAA
TATAGTTATTTAAATTCTGATCACCTCAGAGGATTAACATTAGATTTTTGGATGGCTGGTCTGGAGACAT
CATCAACTACATTAAAATGGTTTACATTACTAATAATGAAGCATTTAGATATTCAAGAGAGGCTACAAAA
AGAAATTGATGAAGTAATTGGAAAAGAAAATTTAGTCCAATTATCTGATAAAGCAAAAATGCCATATATG
AGTGCTTTTATTTCGGAAGGGCAACGGTACATTAATATGGTACCTCTCGTTCCATCACATAAATGTACAA
AAGATACAATAATTAATGGCCATCTTATTACTAATGGTACATTAACACAACCATTCTTTTGGGGTGCAAA
TAGAGATGAAAAATATTTTAAAGATTCTTTTAATTTTAATCCAAAAAGATTTTTAGATGAGGAGGAAAAA
GTTTATAAAGTAGAGAATGATCATATGGCTTTCGGAAAGGGTAAAAGAATATGTGCTGGGAAAAGTTTAG
CTGATGCTGAAATATTTTTATTTTTTACATCATTCCTTCAAAGGTACAAATTTACCCATCCAAATGGACC
AGTTGACTTAAGTACTGAGTTCGGTGGTGTATTGTTACCAAAACCATTTACATGTAAAATTGAAAGAAGA
TAG
>“Ss_cyp_7”
ATGGCTGTATTACAATTTATTTTAACATTATTATGTATATATGCTTTATCAAAAATTAAAAGTATTTGGA
TATGGTATAAAATAAGAAATCGAAAACATGAGTTGGGTGATAAAATTTCTGGTCCAAAAGGAATTCCATT
TTTTGGAAATTCACTATCATTTCCTAAAGATACTAAAAAAACTATTGAATATATGACAGAAGAATTTAAT
AAAGTTAATGAAAAAAATGAACCATTTATTAGATTTTGGATTGGGGAGAAATTACTTGTAGTACCAATAA
ATGGAAAAGCTGCAAAATATATTATTGATAATGAATTAGAAAAAGGTGCCGATTATGATTTGTTAAGGCA
ATGGTTAAATGAAGGTCTTGTAGTAAGTAGTGGTGAAAAATGGAAACATAACAGAAAATTAATTACTCCA
AGTTTTCATTTTGGTATGCTTAAAAATTATTTTTCTATTTTTAATAATGAAGGGAAAATTTTTGTTGAAA
CTTTAACAAAATATGCCAATACAAATAATGAAGTTAACATTATTAAATATGCTAAAAGAGTTGCATTAGA
CGTTATTTGTGAAACTGCTATGGGTACTAAAATGAATACACAAAAAAATCCAAATCATCAATATATTGAA
AATGTAGAAATTATTAATAGAAATGCAGCTATATTTACAAGAAATCCTCTTTATCTTATTAAACCAATTT
GGTATTTATTTGGTGAAGGTTTTAGCACTAATAGAAGTTTAAAAATTTTAAAAGATTTTACATTAAATAT
TATTAATAATCGTTGGAAACAATATAAACAAAATAACATAGATGAAAACAATAATAATAATGATAATAAT
AATAATAAAGAAAAGCATGATTTTTTGAAAAATCTTTTAGACTATAGGGCACAAAATAGTATGACTGATC
AAGATGTTCTTGATGAAGTTCAAACTTTTACATTTGCTGGTCACGATACAACAGCTACAGCATTTTCTTT
TTTAATATGGGCATTATCTACACATCCTGATATTCAAGAACGTTTATATGAAGAAATTTGTGATGTTTAT
GAGTTTGAAGAAAGAGATGTCATACCAGATGATTTAACAAAATTACCTTACTTAGATAGAGTTATTAAAG
AATCATTAAGAAGGCATCCTACAATTCCAATAATTCTTCGTAAAATTAACAAAGAAATAGACATTCTTGG
ATATACATTACCCAAAGATACAAACTTTATGATAAGCATTTATCACATTCATTTTAATCACAAAATTTAT
TCAGATCCAATGAAATTTGATCCTGATCGTTTCCTACCAGAAAATTGTGCTACTAGAGATGCTTATGATT
ATATACCATTTAGTGCAGGCCCAAGAAATTGTATTGGTCAAAAATTTAGTTTATTTGAGTTAAAAACATT
AGTAATATGGGTATTACGTAAATATAAATTTCATTCAAATCAACCATATGATTATATTAAACTCCTTCCT
GAAGTTGTTATACATAATGATAAAGATTATCCAATATTAATAACAACAAGATAA
>“Ss_tax_2”
ATGGAAGAGTTATCAGAAACTTCACAAAAAAAAGATAAATCCGAGAATAATAATGAAAAGAGGACAGAAG
AGAATGTAATTGATGTGAAAAATAATAGTAAAAATATTAAAGCATTGGAAAATAATTATTATAATAATGT
TGTTAATAATACTAATAAAGATTTCCAATTTAATTTTACCGATAACAATAATATTTCACTTCCTCCTGAC
TACATAAATTTACAAAAAAAGAAGCAAATTATTTTTAATAAAATACGTAATAAAATTACAATTAATACAT
TAGATTCATTTGATTCTATTTCCATGACTGATGTTTCACAAATTTCTACTCCTTCTCCATCTTCATATGG
TACATTACTTGGAGATCAAAGTAATATTAGTGATGATGATATATCACAAGAGGAAAAATTAAAATTAAAT
TTATTGGATCAAAAAGTTAATGATATATTAAAAGAATTTGATGAAGATTATATGGATGAAGAAATAAAAA
ATAAAGAAAATGATGATAGGCATTATTATGATGTAGATGATTCATGTGATGATACATTATCATTATCTAC
TACAGATTCAGAAGAAGATAAAATAATAAATAATAATAATAATAATAAATTACTTATACCAGAAAATAAT
CTTGGTGTTCATAGAATGTCATTTATAATGCAAGAAAAATTACATATATTAGCACAAAATATAAAAAAAA
GAACAACATATGTTAGGGAAGAAATGATAAAAGATATTTCATCAGATGAGGAGGATGGTAAAAGTGTTAC
ATTACCAGTATTAGAACAACAAACAACATTAATGGATCTTCTTGGTTTAGAAGAAAGTGTAAAAGAACCA
ACATCATGGAGTGATATAATTTTTAAATCTAGTATTAATTCACATTCAAAAGGTTACCTTTTTTGGTTAG
CATTTGTTGTATTAGCTTTTATTTATAATGCCTTAGTATGTCCATTACGAAGTTCATATCCATATCAAAC
ACCAGAAAATTTAAAATATTGGATGATGATAGATTATACAGCAGATATTATATATATTTTAGATATTCTT
TTTATTAAACCAAGATTATCATTTATGGAAAATGGAATGTTAATAACAAATACAGTTGAAACTAAAAAAC
ATTATATAAAAAGTAAAAGATTTATTTTTGATATTATAGCTATATTACCAACTGATTTAATGTATTTAAG
AACGGGTCCAGTTAGTCTTTGGAGATACAATAGAATAGTTAAAATTCAATCATATTGGGATTTTTTTTCT
ATTCTAGATAATTCTTTTTCAAATCCATATGCCATTAGAATATTAAAAACATTTAGTTATATGATATATA
TAATACATTGTAATAGTTGTGTATATTATACATTATCAGCATGGCAAGCATTTGGCCAACTTGCTTATAG
AATGAGAGGAAAATGGTATTTAAATAAATGGGTTTATAATAATCAAGGAAATTCATATTTTAGATGTTTT
TATTTTACAGCAGCTGTTGCTACATCTACAGGTAACAATCCAGCACCAACAAATGTTATTGAATATATTT
ATATGACATTTTCATGGATGATGGGTGTTTTTGTTTTTGCTTTACTTCTTGGTCAAATAAGAGATATTGT
ATCTAATGCTAATAAAAATAAAGAAATGTTTAGAACAACAATGGATCAAGCTTTAAGTGAATGTAAAAAA
TTAAATTTACCAAAAGAATTAACTAATAGAGTTAGAGATTGGTTTCTTTATACTTGGGATCAACAAAAAA
CATTAGAAGAAAAAAATTTAGTTAATAAATTACCATTAAAATTACAAGCTGATCTTGCCTTATCAGTACA
CTATAATACATTAAGTAAAGTACAACTTTTTCAAGATTGTGAAAGAGCATTATTACGAGAGTTGGTTTTA
AAATTACAACCTGTAATTTTTCTTCCTGGTGATATGATATGTAGAAAAGGTGATGTTGGTAAAGAAATGT
ACATTATAAATCAAGGTATTCTTCAAGTTGTTGGTGGAGATAATAATGAAATTGTTTTTGCTGAAATGTG
TGAAGGTACTGTATTTGGTGAAATATCTTTAATGGCTATTGGTGGAAATAATCGTCGTACAGCATCTATA
CGTTCTAAAGGTTATTCAACATTATTTGTATTATCAAAAGAAGATCTTAATGATGTTATTAAAGATTATC
CAGAAGCACAAAGATTATTAAAAAAGAAAGCAAAACAAATGCTTAAAAAAGATCAAAAAAGTAAAGAAAC
AGAAACTAAAGATAGTAAAAAAGATATTTCTGAGAAATGTAAAGTTACTGCTGAAATTAAAACACCAAAA
ATGTTTTCTACAATTGCAAATGTTTTAAGACCAGGAAGTGCAATTTCAAAAACAATTTCAGAAATTATAG
AACATGACAAAGAAGATAGAAAAATCCGCCATTGGGGAACATTACAATCAGATTCAGATATGTCTGACAT
TGAATTTCCAAAAATAAATATTGAAGGAGAATAA
>“Ss_pdk_1”
ATGGAAGGCTTAACCACTAACATATCAAACAGCGGCAATTCAAAACGAAAAAAACATCTTATGACAGAAA
GGAATCCAAATGACTTTTATTTTATCAAAATACTAGGCCAAGGATCATTTTCAACAGTTTATCTAGGAAA
AGAAGTTGAAACAGGAAATGAATATGCCATTAAAGTCGTAAAAAAAGCAACAATAATAAGAGAAAAAAAG
GCTAAAAATATTATGAGAGAAAAAGATATTATGATTATGCTAACATTAAGAGCTAATGATTGCCCACTTA
TCACAACACTTTATAGTACATTTCAAGATAATAAAAATGTTTATTTTGCTATGGATTATGCTAAAAATGG
TGAATTATTTAAGTATTTACAAAAATTAGGATGTTTAGATCAAAAGACAACGCAATTTTATTCAGCTGAA
ATTTTATTAGGATTAAAGTTTTTACATACTAATAATGTTATTCATAGAGATTTAAAACCTGAAAATATAT
TATTATCAAATAATTGGCATGTATTATTAGCAGATTTTGGTTCGGCAAGAATACTTGGTGATCAAGATGT
TATCAATGGTAATAATAATATTAAATTAGAACCAGAACCAGTTATTAGCGATCGCTCATCTTTTGTTGGA
ACAGCACAATATATAAGTCCCGAAGTTATTACTGGAAGTTGTTTTGGCCCAGAAACTGATTATTGGGCAT
TAGGAGCAATAATATATCAAATGGTTTCTGGTAATGCACCATTTAAAGCTGTTAACGAGTATAATACATT
AAAATTAATTAAAACTCTTTCATATGATTTCCCTCAAGGTTTTCCTGATACGTCACAAGATATTGTTAAA
AAATTACTTGTTTTAAAACCATCAGAACGTTTAGGTTCTCAAGAAACAGGAGGAATAGAAGCTCTACAAA
GTCATCCATTTTTCGATGGTATCGATTGGGAAAATTTAACTAAATTAACACCACCAGAATTGAAGCCATA
CCTTCCTGCAAGTGCTGGTGAGCCTGCTTTTTATTCAGATGTTTATTGTAATAGTACTGATATATCTCCT
GGATTAAATGATGCACAAATGGCAAAATTAATATGTTTTAATGAATTTTTACAAGATTGGCAAAATGAGC
AAAATGATACAACTTTAGAACGCAACGAAAAATATGATAATAATGTTGAGAATGTTGTTGATAAACCAAA
AATTAATAAGAAGACATTATTTGCTAGATGTGAGGAAGAGTATGATATGATGATACAAAAACAACGTTTA
GAACATAAATATCATCGATTCGTTGAAGATAACCTTATTTTAAAATCAGGAATTATTGATAAAAAAAAGG
GTTTATTTGCAAGAAGGCGTATGTTTTTGCTAACTGAAGGACCACATTTATATTACGTTGATCCACAAAC
AATGGAATTTAAAGGTGAAATACCATGGTCAAAAGATATTCAAACGGAAGCTAAAAATTTTAAAACATTT
TTTGTTCATACACCTAATAGAACATATTATTTATTTGATCCTGAGAAAAAAGCTGAAGAATGGTGTCAAG
CAATTGAGGCTGTCAAAGCAAAATATTATGGATAA
>“Ss_emb_8”
ATGGATATTTTTTCTTCTTTAGATAGTGGAGATATTATTGTTATTACTTTAATATTAGCTATAGCTTTAT
ATTATTTTTTTCCTAATTATTTTTCTGATAATAATTCTTCTAAATCAACAAACACAATTATTCTTCATAG
TGCTACAGGAAATAATTCTATTAGTAAAAAAAAAACATTTTATGAACGTATGGTTTCAGAAAATAGGCAA
GTATTAATTTTATTTGGTAGTCAAACAGGAACTGGGGAAGAATTAGCCGGTAGGATGGCTAAAGATTTAG
TTAGATATGGTCAGAAAGCATTAGTAATAGATCCAGAAGAAATAGAACCTGAGGATATTGTTAAAATTAC
ACAAGTAAATAATCCACTTTTAATGCTTTTTGTTGCAACATATGGAGAAGGTGATCCAACTGATAATTGT
CAACAATTTTATGAATTTTTCCAAAATACAGATATAAATTTATCGGGTATTCGTTATGCAGTATTTGGTT
TAGGAAATAAAACATATGAATATTTTAATGAAATGGGTAAATTCTTTGATAAAAAACTTGAAGAATTAGG
TTGTGAAAGAGTTTTTGAATTAGGTTTAGGAGATGATGACGCTAATTTGGAAGAAGATTTTATGAGATGG
AAGGAAGCTCTTTTACCAAAACTTGGAGAAAAATTTAAATGGGAAATGTCTGCTGATGCTGCTTTAATAA
GAGAATATCAATATGAAGAATTACCAAAAAATACAACTCCTATATTTACTGGTGAATTTTGTAGAATAGG
TGCTTATAATAATCAAAGAGCACCATATGATCAACGAAATCCATTACTTAGTACAGTTATTGTAAATCGA
GAACTTCATACTGAAAAAAGTGATAGAAGTTGTAAACATATTGAATTTAGTATTGAAGGTTCTCGAATGA
GATATGAAACTGGTGATCATGTAGCTGTTTTACCAACAAATGATATTGAATTAGTTAATAAAATGATTGA
ACTTTTGATGATTGATGGAGATACTATTTTTAAATTATCTAATAAAGATTCTGAAAGTACTAAAAAGTTT
CCATTTCCATGTCCAACAACATTCAAAACAGCTCTTCTTCATTATGTTGATATTTGTGCACCAGTTAAAT
CTCATGTTTTAAAAGTTCTTGCTGAATACGCTAAAGATGAGAAAGAAGCAAAATATCTTAAATTACTTTC
AACTGCAAATGAAGAAGGATTAAAAGAATATGGAGAATTTATTCAGAAAGGTAGACGTTCAATTGTTCAT
ATACTTAATCAATTTCAATCATGTGTACCACCAATTGAATTTCTTTTTGAACTTTTACCACGTCTTCAAC
CACGATATTATAGTATATCATCATCTCCTAAAACTGATTCCTCAAAAATTTCTATTACAGCTGTTGTAAC
TGAGTATGACATTGAAAATAGGCATATTAAAGGGGTTTGTACAAATTTCTTACGTGATAAAGAAAAAGGA
GCAAAAATACCAATTTTTGTTAGAAAATCAACAATGAGATTACCACATCGTCATAATGTTCCAGTTATTA
TGATTGGTCCTGGAACTGGACTTGCTCCATTTAGAGGATTTTTAGAAGAAAGAAAAGCTCAAAAAGAACA
AGGAAAAGAAGTAGGTGAAATGCATTTATTTTTTGGATGCCGTAATCCTGAAATTGATTATATTTATAAA
GAAGAATTAGAAAATTATCATAGTTCTGGTTTATTAACAACATTAAATGTAGCTTTTTCTAGAATTCCTG
GAAAAGATAAAGTTTATGTTCAAAATCTTTTATGGGAAAAAAGAGAAGAAATATGGAAAAGCATTGATAA
CGGTGCTTATATATATGTATGTGGAGATGCTAAAAATATGTCAAAAGATGTACAAAACAAATTTGTACAA
ATTTTCCAACAAATAGGAAAATTAAATGAAGAAGAATCACATAAACTTTTAAAGACATTAGAAAGACAAA
AAAGATACCAAACAGATGTGTGGTAA
>“Ss_Y105E8B_9”
ATGAAATATTTAGTAAATTGTTGTATTTTTATTTTATTACATTTAACACCTATTAAAAGTATTCTTTTTC
CTCAAAAAAATCAAATTAGATCTTATGATTTATTAGATGGTTTATGGACATTTGTTAGGGAACCAAAAAA
TTCTATAGGTTATGGATTTATTAATAATTGGTATAAATTAAAATTAAAATCATTTACTAATAGTAGTGTT
ATGCCAGTACCATCTGCATACAATGATATTAATGAAGATAAAAATTTACGTGATCATGTTGGTTGGGTAT
GGTATCAAAAAGAATATATTGTAACAAATGATGATTGTAATAAAAGATTTTTTTTACGTTTTGGAAGTGT
AAATTATAATGCTGTTGTTTTTTTAAATAATGAACATATTATGTCACATACTGGAGGACATCTTCCATTT
GAAAATGAAGTATTTTTTATATGTAATAATGTAAATATAATAACAGTTGCTGTTAATAATACACTTAGTC
ATGATACTATACCACCTGGAGAATTTCAATATAAATTAGGAAATAGTTATCCAAAAGGATTTTTTACAAC
AACACCAGGTTTTGATTTTTTTAATTATGCTGGAATTTTACGTAGTGTATACGTTGTTAAATTAAATAAA
TATTTTATACAAAGTTTAACAATAAATACTAATACAAATGGTTTATTAAAGTATAAAATTAAAATTGATA
AAGGGATGATTAATAAAAAAAAATATAATAAAAGTATTGATATAGAAAAAGAAATAAAATTTCCGTATAT
TTATGATATAAAAATTATTGATGAAGATGATAATATTATTCAAAATTATATTGGTAATGATTATGGTGAT
ATAAAAATTAATCAACCGAAATTATGGTGGCCTCGTGGTTATGGAAATGCAACATTATATAAATTTGTAA
TTGATATACTATCAAAAGATAAAAAAATTATTTATGATAAATATATAGAGACATTTGGTTTTAGAAGTAT
TGATTTAACTAATGATTCTATATTAATAAATGGAAAACCATTTTATTGTATTGGTTTTGGAATGCATGAA
GATAGTGATATTCGTGGAAGAGGTTTTGATCGTGTTATTATGACAAGAGATTTAAATCTTTTTGAATGGA
TGAATGGTAATTGTTATAGAACATCACATTATCCTTACTCTGAAGAAAGAGCATATGAAGCAGATAGAAG
GGGAATTGTTGTAATAACAGAAACTCCAGCAGTTGGTCTTAAATATTTTGATAAATCAAATTTAATTAAA
CTTCATCAAAAGATGATAAAAGAAATGATTACAAGAGATAGAAACCATCCATCTATAATTGCATGGTCAT
TAGCAAATGAACCTTGGAGTACAACAAATGATAGTGGAAGTTATTTTTATCAAATGTATAAAACAGCTAA
AGAAATAGATCCAACAAGACCAATTACTACAGTATATGGTCCTACAGGATATGGAAATGATAAATCAGCT
AAATATATGGACTTTATTTGTATTAATAGATATTATGGATGGTATAATAATATTGGATATTTAGAAATAA
TTAATTCTAGTCTTGTTCATGATATAATTAATTGGAAAAAAAAATATAATGTTCCATTAATTATTACAGA
ATATGGAGCAGATTCAATAAGTGGACTAGAATCATTACCATCTGTAGATTTTACTACAAATTATCAAAAT
GATTTAATTATTGAAACACATAAAGCTTTAGATAATTTACGTCTTTCTAAAACATTAACTGGTGAGATGA
TATGGAATTTTGCAGATTTTATGACAGCTCCAAGTATTACCAGAGCTTATGGAAATCATAAAGGTGTTTT
TACTAGGCAACGCCAACCAAAACTGGCTGCATTTACATTAAGAGATAGATATAAAAAATTAAGTAAAATA
TAA
>“Ss_cyp_4”
ATGATTGGAATATTTTTAATATTTATTATAAGTATTTATTTAATTAATTTTTATAAAAAAATTAAAAGTT
TACCACCTGGTCCTGTTCCATTACCAGTTATTGGAAATTTATTATCAGTTGATATTAAGAAAATACATTT
ATATGCCATGGAACAATCAAAGAAGTATGGAGATGTCTTTACACTTTGGCTTCCTCATCCAATAGTTGTA
ATTTCAGGATATGATACAATTAAAGAAGCTGTAATAAAGAATGGGGATAATTTTAATGGTAGAAATGTTT
ATGGATATCCTGAAAATACAATTCATGAAATAGTAAATGTTGGTGTAGTATTTTCAGAAGGTGAGGAATG
GAGAGATCAAAGAAGACTATCCTTACAAATTTTAAGAAATTTTGGTATGAGTAAAACAATAATACAAGAT
AAGATACATATTTCTATCAGTGATGCTATTAATTATATTGATAATCTTCAAGATAAAGATAATGTAGATA
TTGGAAGAGTAATATATTTATCTATTGGAAATGTAATTAGTTTAATCTTATTTGGATCTATGTATAAACA
TGATAATTCAGAAGAATTTTTTAATTTTATAAATAATTTAGATGATTCTATAAAAAAAAGAGCTTCTGTT
GAGTCAAAGATTCTTTTAATGTTTCCTATTATTCAAAAAATACCATTTTTAAAAGAATTTATTTATAAAC
GTATTGCAAAACCTACACGTAAATTGAAAGAATTAACTAATCAACAAATAGAATTAATTAAAAAAGATTT
TGATCCTAATAATGATCCACCAAATTTTATTCATGCAGTTATGAAAGAGATACAAGCAATCGATTCAAAA
TATAGTTATTTAAATTCAGATCATCTAAATGGTATGGTATTAGACTTTTGGACGGCTGGAACAGAAACTA
CATCAACAACAATCAAATGGTTGCTACTTTTCGCAATGAAATATTTAGATATTCAAGAAAAGTTACATAA
TGAAATTGATGAAGTCATTGGAAGAGATCATTTAGTATTATTAAGTGATAAAAATAGGATGCCTTATATG
TCTGCATTTATTGCTGAAGGTCAAAGATTTGCAAATATTGTTCCATTTGTTCCATTTCATAAATGTACAA
TAGATACAGTAATAAATGGACGTCTTATTCCTAAAGATACCCTAACTCAACCATTCTTCTGGAGTGCTAA
TGTTGATGAAAAATATTTTAAAGATCCTTATACTTTTAATCCTAATAGATTTTTAAGTGATGATGGTAAA
AAATTTAACCCAAAACATGATCATTTAAGTTTTGGATTAGGAAAAAGATCATGTGTTGGGAAAAGTTTAG
CTGAAGCTGAATTATTCCTAATGTTTACATCATTGCTACAAAAATATAAATTTACTCATATAAATGGGCC
TGTTGATTTAAGTTATGATTTTGGTGATGTATCTTTAGTAAGACCATATAAATGTAAAATTGAAAAGAGA
TAA
