# Supplementary material for: RNAseq Analysis of the Parasitic Nematode Strongyloides stercoralis Reveals Divergent Regulation of Canonical Dauer Pathways
Source: PLoS Negl Trop Dis. 2012 Oct 25;6(10):e1854. doi: 10.1371/journal.pntd.0001854 (PMC3493385; doi:10.1371/journal.pntd.0001854)
Supplement: Data S4 — Accession numbers for protein alignments. (XLS) [file pntd.0001854.s017.xls]

## Sheet: Guanylyl cyclases
Species Name	Label	Accession number
Ascaris suum	As-GCY-1	GenBank: ADY42234
Ascaris suum	As-GCY-32E-1	GenBank: ADY43087
Ascaris suum	As-GCY-32E-2	GenBank: ADY41279
Brugia malayi	Bm-GCY-23	NCBI: XP_001900272
Brugia malayi	Bm-GCY-A	NCBI: XP_001898315
Brugia malayi	Bm-GCY-C	NCBI: XP_001895190
Brugia malayi	Bm-GCY-D	NCBI: XP_001897808
Caenorhabditis briggsae	Cb-DAF-11	NCBI: XP_002636586
Caenorhabditis elegans	Ce-DAF-11	GenBank: CAD56284
Caenorhabditis elegans	Ce-GCY-18	GenBank: CAB05325
Caenorhabditis elegans	Ce-GCY-23	GenBank: CCD7400
Caenorhabditis elegans	Ce-GCY-25	GenBank: CAB60311
Caenorhabditis elegans	Ce-GCY-29	GenBank: CAB03842
Caenorhabditis elegans	Ce-GCY-3	GenBank: CAA88052
Caenorhabditis elegans	Ce-GCY-8	GenBank: CCD67714
Caenorhabditis elegans	Ce-GCY-9	GenBank: CAA91488
Heterodera glycines	Hg-GCY-A	GenBank: AAC72366
Loa loa	Ll-RGC-B	NCBI: XP_003140237
Loa loa	Ll-RGC-C	NCBI: XP_003139149
Loa loa	Ll-RGC-D	NCBI: XP_00313999
Trichinella spiralis	Ts-GCY-A	NCBI: XP_003372819

## Sheet: TGFb ligands
Species Name	Label	Accession number
Ancylostoma caninum	Ac-TGH-1	GenBank: AAX36081
Ancylostoma caninum	Ac-TGH-2	Genbank: AAX36082
Ascaris suum	As-BMP-3	GenBank: ADY43685
Ascaris suum	As-DAF-7	GenBank: ADY41407
Ascaris suum	As-DPP	GenBank: ADY42122
Ascaris suum	As-TGFb-A	GenBank: ADY46047
Brugia malayi	Bm-TGFb-A	NCBI: XP_001897718
Brugia malayi	Bm-TGFb-B	NCBI: XP_001901880
Brugia malayi	Bm-TGFb-C	NCBI: XP_001897073
Brugia malayi	Bm-TGH-2	GenBank: AAD19903
Brugia pahangi	Bp-TGH-1	GenBank: AAB65415
Caenorhabditis briggsae	Cb-DAF-7	NCBI: XP_002648583
Caenorhabditis briggsae	Cb-DBL-1	NCBI: XP_002637319
Caenorhabditis briggsae	Cb-TIG-2	NCBI: XP_002635502
Caenorhabditis briggsae	Cb-UNC-129	NCBI: XP_002632981
Caenorhabditis elegans	Ce-DAF-7	NCBI: NP_497265
Caenorhabditis elegans	Ce-DBL-1	NCBI: NP_504709
Caenorhabditis elegans	Ce-TIG-2	NCBI: NP_504271
Caenorhabditis elegans	Ce-UNC-129	NCBI: NP_501566
Drosophila melanogaster	Dm-ACTIVIN	GenBank: AF454392
Drosophila melanogaster	Dm-DPP	NCBI: NP_477311
Danio rerio	Dr-BMP-3	NCBI: NP_001071233
Haemonchus contortus	Hc-TGH-2	GenBank: ACQ84508
Heligmosomoides polygyrus	Hp-TGH-2	GenBank: ACR27076
Homo sapiens	Hs-BMP-2	NCBI: NP_001191
Homo sapiens	Hs-INHIBIN-bA	NCBI: NP_002183
Homo sapiens	Hs-MYOSTATIN	GenBank: ABI48372
Homo sapiens	Hs-TGFb-1	NCBI: NP_000651
Loa loa	Ll-BMP-6	XP_003147288
Loa loa	Ll-GDF-10	NCBI: XP_003139713
Parastrongyloides trichosuri	Pt-DAF-7	GenBank: ABQ10586
Strongyloides ratti	Sr-DAF-7	GenBank: AAT79346
Trichinella spiralis	Ts-INHIBIN-b	NCBI: XP_003382121
Trichinella spiralis	Ts-TGFb-A	NCBI: XP_003379082
Trichinella spiralis	Ts-TGFb-1	ACT10101
Trichinella spiralis	Ts-TGFb-3	GenBank: ACT10103
Trichinella spiralis	Ts-TGFb-4	GenBank: ACT10104
Xenopus laevis	Xl-BMP-4	GenBank: AAC61694
Xenopus laevis	Xl-INHIBIN	NCBI: NP_001084055

## Sheet: SMADs
Species Name	Label	Accession number
Ascaris suum	As-MAD-2	GenBank: ADY43040
Ascaris suum	As-MAD-4	GenBank: ADY43285
Ascaris suum	As-MAD-5	GenBank: ADY41746
Ascaris suum	As-MAD-A	GenBank: ADY45483
Ascaris suum	As-SMA-2	GenBank: ADY43320
Ascaris suum	As-SMA-4	GenBank: ADY43155
Brugia malayi	Bm-MAD-3	NCBI: XP_001892233
Brugia malayi	Bm-SMAD-1	NCBI: XP_001899664
Brugia malayi	Bm-SMAD-A	NCBI: XP_001895042
Brugia malayi	Bm-SMAD-B	NCBI: XP_001898760
Brugia malayi	Bm-SMAD-C	NCBI: XP_001899205
Brugia malayi	Bm-SMAD-D	NCBI: XP_001900568
Caenorhabditis briggsae	Cb-DAF-14	NCBI: XP_002634408
Caenorhabditis briggsae	Cb-DAF-3	NCBI: XP_002643241
Caenorhabditis briggsae	Cb-DAF-8	NCBI: XP_002640041
Caenorhabditis briggsae	Cb-SMA-2	NCBI: XP_002642500
Caenorhabditis briggsae	Cb-SMA-3	NCBI: XP_002641865
Caenorhabditis briggsae	Cb-SMA-4	NCBI: XP_002641225
Caenorhabditis briggsae	Cb-TAG-68	NCBI: XP_002639783
Caenorhabditis elegans	Ce-DAF-14a	GenBank: CAB02890
Caenorhabditis elegans	Ce-DAF-14b	GenBank: CCA65544
Caenorhabditis elegans	Ce-DAF-3	GenBank: AAB61748
Caenorhabditis elegans	Ce-DAF-8	GenBank: CAA99889
Caenorhabditis elegans	Ce-SMA-2	GenBank: CCD61720
Caenorhabditis elegans	Ce-SMA-3	GenBank: CCD70180
Caenorhabditis elegans	Ce-SMA-4	GenBank: AAA97605
Caenorhabditis elegans	Ce-TAG-68	GenBank: CAB70215
Drosophila melanogaster	Dm-DAD	GenBank: BAA22841
Drosophila melanogaster	Dm-MAD	GenBank: AAB60230
Drosophila melanogaster	Dm-MEDEA	NCBI: NP_524610
Drosophila melanogaster	Dm-SMOX	GenBank: AAC83344
Homo sapiens	Hs-SMAD1	GenBank: AAH01878
Homo sapiens	Hs-SMAD2	GenBank: EAW62915
Homo sapiens	Hs-SMAD4	GenBank: AAH02379
Homo sapiens	Hs-SMAD5	GenBank: AAH09682
Homo sapiens	Hs-SMAD6	GenBank: AAB94137
Trichinella spiralis	Ts-MAD-A	NCBI: XP_003377797
Trichinella spiralis	Ts-MAD-B	NCBI: XP_003380218
Trichinella spiralis	Ts-SMAD-1	GenBank: AEU11045
Trichinella spiralis	Ts-SMAD-2	GenBank: AEU11046
Trichinella spiralis	Ts-SMAD-4	GenBank: AEU11047
Trichinella spiralis	Ts-SMAD-A	NCBI: XP_003381867

## Sheet: Short chain dehydrogenases
Species Name	Label	Accession number
Ascaris suum	As-RD7-A	GenBank: ADY47624
Ascaris suum	As-DHS-16	GenBank: AEF32525
Ascaris suum	As-DHS-A	GenBank: ADY45813
Ascaris suum	As-DHS-B	GenBank: ADY43076
Ascaris suum	As-DHS-C	GenBank: ADY46226
Ascaris suum	As-DHS-D	GenBank: ADY47061
Ascaris suum	As-RD7-B	GenBank: ADY4712
Brugia malayi	Bm-DHS-A	NCBI: XP_001894743
Brugia malayi	Bm-DHS-B	NCBI: XP_001894745
Brugia malayi	Bm-DHS-C	NCBI: XP_001894746
Brugia malayi	Bm-DHS-D	NCBI: XP_001902316
Caenorhabditis briggsae	Cb-DHS-16	NCBI: XP_002636827
Caenorhabditis elegans	Ce-DHS-16	GenBank: CCD64121
Caenorhabditis elegans	Ce-DHS-20	GenBank: CAA98465
Caenorhabditis elegans	Ce-DHS-2A	GenBank: CCD65438
Loa loa	Ll-DHS-A	NCBI: XP_003144399
Trichinella spiralis	Ts-DHS-6	NCBI: XP_003380863

## Sheet: Cytochrome P450s
Species Name	Label	Accession number
Ascaris suum	As-CYP-13A3	GenBank: ADY45109
Ascaris suum	As-CYP-2C39	GenBank: ADY43810
Ascaris suum	As-CYP-3A24	GenBank: ADY43509
Ascaris suum	As-CYP-3A31	GenBank: ADY43572
Ascaris suum	As-CYP-4C1	GenBank: ADY45110
Ascaris suum	As-CYP-4V2	GenBank: ADY46187
Ascaris suum	As-CYP-B	GenBank: ADY45201
Brugia malayi	Bm-CYP-A	NCBI: XP_001901707
Brugia malayi	Bm-CYP-B	NCBI: XP_001901706
Brugia malayi	Bm-CYP-C	NCBI: XP_001900320
Brugia malayi	Bm-CYP-D	NCBI: XP_001899881
Brugia malayi	Bm-CYP-E	NCBI: XP_001898176
Bursaphelenchus xylophilus	Bx-DAF-9	GenBank: ADB22437
Caenorhabditis briggsae	Cb-DAF-9	NCBI: XP_002644834
Caenorhabditis elegans	Ce-CYP-14A1	NCBI: NP_510203
Caenorhabditis elegans	Ce-CYP-23A1	NCBI: NP_494797
Caenorhabditis elegans	Ce-CYP-33C1	NCBI: NP_503592
Caenorhabditis elegans	Ce-CYP-33D1	NCBI: NP_507076
Caenorhabditis elegans	Ce-CYP-36A1	NCBI: NP_492267
Caenorhabditis elegans	Ce-DAF-9	NCBI: NP_741807
Drosophila melanogaster	Dm-CYP-18A1	GenBank: AAN09473
Homo sapiens	Hs-CYP17A	GenBank: P05093
Homo sapiens	Hs-CYP21B	GenBank: AAA52063
Loa loa	Ll-CYP-A	NCBI: XP_003139614
Loa loa	Ll-CYP-B	NCBI: XP_003138701
Trichinella spiralis	Ts-CYP-4V2	NCBI: XP_003370228
Trichinella spiralis	Ts-TAS-A	NCBI: XP_003380197
