# Supplementary material for: RNAseq Analysis of the Parasitic Nematode Strongyloides stercoralis Reveals Divergent Regulation of Canonical Dauer Pathways
Source: PLoS Negl Trop Dis. 2012 Oct 25;6(10):e1854. doi: 10.1371/journal.pntd.0001854 (PMC3493385; doi:10.1371/journal.pntd.0001854)
Supplement: Data S5 — Protein alignment for guanylyl cyclases similar to Ce -DAF-11. (NEX) [file pntd.0001854.s018.nex]

#NEXUS
begin taxa;
	dimensions ntax=26;
	taxlabels
	Bm-GCY-23[&Text="NCBI: XP_001900272",Created=Thu Mar 20 00:00:00 EDT 2008,Modified=Tue Jun 05 12:47:45 EDT 2012,"Genetic Code"="Standard",description="Guanylyl cyclase protein 23 [Brugia malayi]",Topology="linear",Taxonomy="Eukaryota; Metazoa; Nematoda; Chromadorea; Spirurida; Filarioidea; Onchocercidae; Brugia",Accession="XP_001900272",Organism="Brugia malayi",GID="170591026","Molecule Type"="AA"]
	Ll-RGC-B[&Text="NCBI: XP_003140237",Created=Mon Nov 15 00:00:00 EST 2010,Modified=Tue Jun 05 12:46:44 EDT 2012,"Genetic Code"="Standard",description="RGC/RGC protein kinase [Loa loa]","Common Name"="eye worm",Topology="linear",Taxonomy="Eukaryota; Metazoa; Nematoda; Chromadorea; Spirurida; Filarioidea; Onchocercidae; Loa",Accession="XP_003140237",Organism="Loa loa",GID="312075034","Molecule Type"="AA"]
	Ce-GCY-18[&Text="GenBank: CAB05325",Created=Mon Nov 11 00:00:00 EST 1996,Modified=Thu May 10 11:38:51 EDT 2012,"Genetic Code"="Standard",description="Protein GCY-18 [Caenorhabditis elegans]",Topology="linear",Taxonomy="Eukaryota; Metazoa; Nematoda; Chromadorea; Rhabditida; Rhabditoidea; Rhabditidae; Peloderinae; Caenorhabditis",Accession="CAB05325",Organism="Caenorhabditis elegans",GID="186929258","Molecule Type"="AA"]
	Ce-GCY-8[&Text="GenBank: CCD67714",Created=Mon Oct 10 00:00:00 EDT 2011,Modified=Thu May 10 11:39:10 EDT 2012,"Genetic Code"="Standard",description="Protein GCY-8 [Caenorhabditis elegans]",Topology="linear",Taxonomy="Eukaryota; Metazoa; Nematoda; Chromadorea; Rhabditida; Rhabditoidea; Rhabditidae; Peloderinae; Caenorhabditis",Accession="CCD67714",Organism="Caenorhabditis elegans",GID="351060091","Molecule Type"="AA"]
	Ce-GCY-23[&Text="GenBank: CCD74008",Created=Mon Oct 10 00:00:00 EDT 2011,Modified=Thu May 10 11:39:14 EDT 2012,"Genetic Code"="Standard",description="Protein GCY-23 [Caenorhabditis elegans]",Topology="linear",Taxonomy="Eukaryota; Metazoa; Nematoda; Chromadorea; Rhabditida; Rhabditoidea; Rhabditidae; Peloderinae; Caenorhabditis",Accession="CCD74008",Organism="Caenorhabditis elegans",GID="351050934","Molecule Type"="AA"]
	Ss-GCY-1_allele_1[&Created=Thu May 10 13:36:41 EDT 2012,Modified=Mon Jun 04 16:44:10 EDT 2012,description="contig-24453 ByteAddress=18513875, GeneiousOriginalName='contig-24453'",Topology="linear"]
	Ss-GCY-1_allele_2[&Created=Thu May 10 13:40:12 EDT 2012,Modified=Mon Jun 04 16:44:22 EDT 2012,description="contig-6298 ByteAddress=18728497, GeneiousOriginalName='contig-6298'",Topology="linear"]
	Ss-GCY-2[&Created=Thu May 10 13:36:50 EDT 2012,Modified=Mon Jun 04 16:43:04 EDT 2012,description="contig-115787 ByteAddress=16689119, GeneiousOriginalName='contig-115787'",Topology="linear"]
	Ce-GCY-29[&Text="GenBank: CAB03842",Created=Wed Nov 06 00:00:00 EST 1996,Modified=Thu May 10 11:38:45 EDT 2012,"Genetic Code"="Standard",description="Protein GCY-29 [Caenorhabditis elegans]",Topology="linear",Taxonomy="Eukaryota; Metazoa; Nematoda; Chromadorea; Rhabditida; Rhabditoidea; Rhabditidae; Peloderinae; Caenorhabditis",Accession="CAB03842",Organism="Caenorhabditis elegans",GID="26985832","Molecule Type"="AA"]
	As-GCY-32E-1[&Text="GenBank: ADY43087",Created=Sat Mar 05 00:00:00 EST 2011,Modified=Tue Jun 05 12:48:47 EDT 2012,"Genetic Code"="Standard",description="Guanylate cyclase 32E [Ascaris suum]","Common Name"="pig roundworm",Topology="linear",Taxonomy="Eukaryota; Metazoa; Nematoda; Chromadorea; Ascaridida; Ascaridoidea; Ascarididae; Ascaris",Accession="ADY43087",Organism="Ascaris suum",GID="324507272","Molecule Type"="AA"]
	Ce-GCY-9[&Text="GenBank: CAA91488",Created=Sat Nov 04 00:00:00 EST 1995,Modified=Thu May 10 11:38:41 EDT 2012,"Genetic Code"="Standard",description="Protein GCY-9 [Caenorhabditis elegans]",Topology="linear",Taxonomy="Eukaryota; Metazoa; Nematoda; Chromadorea; Rhabditida; Rhabditoidea; Rhabditidae; Peloderinae; Caenorhabditis",Accession="CAA91488",Organism="Caenorhabditis elegans",GID="211970380","Molecule Type"="AA"]
	Bm-GCY-A[&Text="NCBI: XP_001898315",Created=Thu Mar 20 00:00:00 EDT 2008,Modified=Tue Jun 05 12:44:54 EDT 2012,"Genetic Code"="Standard",description="Adenylate and Guanylate cyclase catalytic domain containing protein [Brugia malayi]",Topology="linear",Taxonomy="Eukaryota; Metazoa; Nematoda; Chromadorea; Spirurida; Filarioidea; Onchocercidae; Brugia",Accession="XP_001898315",Organism="Brugia malayi",GID="170587096","Molecule Type"="AA"]
	Ss-GCY-11a[&Created=Thu May 10 11:30:52 EDT 2012,Modified=Mon Jun 04 16:42:09 EDT 2012,description="contig-122676",Topology="linear"]
	Cb-DAF-11[&Text="NCBI: XP_002636586",Created=Tue Nov 17 00:00:00 EST 2009,Modified=Tue Jun 05 12:43:54 EDT 2012,"Genetic Code"="Standard",description="C. briggsae CBR-DAF-11 protein [Caenorhabditis briggsae]",Topology="linear",Taxonomy="Eukaryota; Metazoa; Nematoda; Chromadorea; Rhabditida; Rhabditoidea; Rhabditidae; Peloderinae; Caenorhabditis",Accession="XP_002636586",Organism="Caenorhabditis briggsae",GID="268557194","Molecule Type"="AA"]
	Ce-DAF-11[&Text="GenBank: CAD56284",Created=Fri Jun 14 00:00:00 EDT 1996,Modified=Thu May 10 11:39:03 EDT 2012,"Genetic Code"="Standard",description="Protein DAF-11 [Caenorhabditis elegans]",Topology="linear",Taxonomy="Eukaryota; Metazoa; Nematoda; Chromadorea; Rhabditida; Rhabditoidea; Rhabditidae; Peloderinae; Caenorhabditis",Accession="CAD56284",Organism="Caenorhabditis elegans",GID="198447220","Molecule Type"="AA"]
	Bm-GCY-D[&Text="NCBI: XP_001897808",Created=Thu Mar 20 00:00:00 EDT 2008,Modified=Thu Jun 07 13:38:14 EDT 2012,"Genetic Code"="Standard",description="Adenylate and Guanylate cyclase catalytic domain containing protein [Brugia malayi]",Topology="linear",Taxonomy="Eukaryota; Metazoa; Nematoda; Chromadorea; Spirurida; Filarioidea; Onchocercidae; Brugia",Accession="XP_001897808",Organism="Brugia malayi",GID="170586079","Molecule Type"="AA"]
	Ce-GCY-25[&Text="GenBank: CAB60311",Created=Thu Sep 02 00:00:00 EDT 1999,Modified=Thu May 10 11:38:54 EDT 2012,"Genetic Code"="Standard",description="Protein GCY-25 [Caenorhabditis elegans]",Topology="linear",Taxonomy="Eukaryota; Metazoa; Nematoda; Chromadorea; Rhabditida; Rhabditoidea; Rhabditidae; Peloderinae; Caenorhabditis",Accession="CAB60311",Organism="Caenorhabditis elegans",GID="345107493","Molecule Type"="AA"]
	As-GCY-1[&Text="GenBank: ADY42234",Created=Sat Mar 05 00:00:00 EST 2011,Modified=Tue Jun 05 12:50:12 EDT 2012,"Genetic Code"="Standard",description="Guanylate cyclase receptor-type gcy-1 [Ascaris suum]","Common Name"="pig roundworm",Topology="linear",Taxonomy="Eukaryota; Metazoa; Nematoda; Chromadorea; Ascaridida; Ascaridoidea; Ascarididae; Ascaris",Accession="ADY42234",Organism="Ascaris suum",GID="324505183","Molecule Type"="AA"]
	Ss-GCY-3[&Created=Thu May 10 13:46:03 EDT 2012,Modified=Mon Jun 04 16:42:35 EDT 2012,description="contig-90255 ByteAddress=12615935, GeneiousOriginalName='contig-90255'",Topology="linear"]
	Hg-GCY-A[&Text="GenBank: AAC72366",Created=Tue Nov 10 00:00:00 EST 1998,Modified=Thu Jun 07 13:35:07 EDT 2012,"Genetic Code"="Standard",description="guanylyl cyclase [Heterodera glycines]","Common Name"="soybean cyst nematode",Topology="linear",Taxonomy="Eukaryota; Metazoa; Nematoda; Chromadorea; Tylenchida; Tylenchina; Tylenchoidea; Heteroderidae; Heteroderinae; Heterodera",Accession="AAC72366",Organism="Heterodera glycines",GID="4337130","Molecule Type"="AA"]
	Ce-GCY-3[&Text="GenBank: CAA88052",Created=Sat Jan 28 00:00:00 EST 1995,Modified=Thu May 10 11:38:37 EDT 2012,"Genetic Code"="Standard",description="Protein GCY-3 [Caenorhabditis elegans]",Topology="linear",Taxonomy="Eukaryota; Metazoa; Nematoda; Chromadorea; Rhabditida; Rhabditoidea; Rhabditidae; Peloderinae; Caenorhabditis",Accession="CAA88052",Organism="Caenorhabditis elegans",GID="3879188","Molecule Type"="AA"]
	Bm-GCY-C[&Text="NCBI: XP_001895190",Created=Thu Mar 20 00:00:00 EDT 2008,Modified=Thu Jun 07 13:37:37 EDT 2012,"Genetic Code"="Standard",description="Receptor family ligand binding region containing protein [Brugia malayi]",Topology="linear",Taxonomy="Eukaryota; Metazoa; Nematoda; Chromadorea; Spirurida; Filarioidea; Onchocercidae; Brugia",Accession="XP_001895190",Organism="Brugia malayi",GID="170580273","Molecule Type"="AA"]
	Ll-RGC-C[&Text="NCBI: XP_003139149",Created=Mon Nov 15 00:00:00 EST 2010,Modified=Thu Jun 07 13:38:40 EDT 2012,"Genetic Code"="Standard",description="RGC/RGC protein kinase [Loa loa]","Common Name"="eye worm",Topology="linear",Taxonomy="Eukaryota; Metazoa; Nematoda; Chromadorea; Spirurida; Filarioidea; Onchocercidae; Loa",Accession="XP_003139149",Organism="Loa loa",GID="312072623","Molecule Type"="AA"]
	As-GCY-32E-2[&Text="GenBank: ADY41279",Created=Sat Mar 05 00:00:00 EST 2011,Modified=Tue Jun 05 12:49:34 EDT 2012,"Genetic Code"="Standard",description="Guanylate cyclase 32E [Ascaris suum]","Common Name"="pig roundworm",Topology="linear",Taxonomy="Eukaryota; Metazoa; Nematoda; Chromadorea; Ascaridida; Ascaridoidea; Ascarididae; Ascaris",Accession="ADY41279",Organism="Ascaris suum",GID="324502928","Molecule Type"="AA"]
	Ll-RGC-D[&Text="NCBI: XP_003139999",Created=Mon Nov 15 00:00:00 EST 2010,Modified=Thu Jun 07 13:38:58 EDT 2012,"Genetic Code"="Standard",description="RGC/RGC protein kinase [Loa loa]","Common Name"="eye worm",Topology="linear",Taxonomy="Eukaryota; Metazoa; Nematoda; Chromadorea; Spirurida; Filarioidea; Onchocercidae; Loa",Accession="XP_003139999",Organism="Loa loa",GID="312074501","Molecule Type"="AA"]
	Ts-GCY-A[&Text="NCBI: XP_003372819",Created=Fri Jul 01 00:00:00 EDT 2011,Modified=Thu Jun 07 13:39:24 EDT 2012,"Genetic Code"="Standard",description="putative adenylate and Guanylate cyclase catalytic domain protein [Trichinella spiralis]",Topology="linear",Taxonomy="Eukaryota; Metazoa; Nematoda; Enoplea; Trichocephalida; Trichinellidae; Trichinella",Accession="XP_003372819",Organism="Trichinella spiralis",GID="339251594","Molecule Type"="AA"]
;
end;

begin characters;
	dimensions nchar=1750;
	format datatype=protein missing=? gap=-;
	matrix
	Bm-GCY-23	----------------------------------------------------------------------------------------------------------------------------------------------------------------MVQILETAKERIKLKLGHIGAAG-ALLHEDKMLNISLEDLYENGIIDERIDIEISSRPGCGYSFEGATVAAEMYYKQEIRAFIGPYCSSELDVVAKMAAFWNIPVISYTAT-NGLIDKTIYRTLARVSFTNINSIAEAVAAVLTHYKWFKVAIVTNTG--------VDDR-----------VLTLEQVLGRRGITVLNKVIFEMNSTSEEMIASGLINQLRSSAR-----------------------------IIICSFSSMLQMSREFMAATYNVGMHSNDFVYILPWIREGKKDTLPWLGTAGETMQKVREQYE-------------------------------NAIMDNIYSYLHIYDALLLYAYAIRALLNETNDP-SLFNNGKLIWNKMRRLKFEG----------------------------------GTTGSIMMDDLADRVPNLAAFYVPANGN-----KISKIVNMSSKLRPNCDGILNKFGCYDLLVTDVITGFWPSHDGLLPLDEPICGFHNE------------------------------NESHTLRK-----------------------------------------------------------------------------------------MPWRIYKD-----DIKILDEE-------------------------------------------------------------QLKSMKSVGSSITKMSESS--IGQKKHALVGVNTHVT------YHLYPQRRPIKFGREDLKLLSQMK-AAVHDNLNTFIGIVFN-QGENMFLIWKFCSRGTIQDIIYN-----------QNMILD----EKFHAAFIRDITQGLEYLHTSP-IGYHGSLSPWACLIDRNWMVKLTDFGIANSIERWEKRGWISVNALISDDDKSG---PTQRTFILYCSPEMLKNRELNRRSVKDHDWKKQSKVLRQAGDIYSLGMVMYEILFR---SLPYPENMD----INELVDTISDGSRTFPPRIMHSRN----VHPDLCALLEDCWSENLEVRPTIR-RVHLNTKRILKVKD--SLVDQMMSVMEQYATNLEKLVADRTAMLEEANTRADKLLSQLLPPYVANELKLGRSVPPKLFEMATVLFSDIVGFTNICSSSTPLE---------VVTMLNGLYSGFDECICRSGAYKVETIGDAYMVVSGIPE-ENGAKHIQCIADVALDMRKYLNSYQVPHR-SDKLQCRWGFHTGPAAAGVVGLTSPRYCLFGDTVNEASRMESTSFPGKIQMSSDARDFLMIHYPFYACQERGK---VEIKGKGVLLTYWLEKKLDDGS-----TSSDAAV--------------------------------------------------------------------------------------------------------------------------------------------------------------------------------------------------------------------------------------
	Ll-RGC-B	----------------------------------------------------------------------------------------------------MEMLVNSITNFNN------------HSDKELDLLR----------------------YTRDDEILETTNEQIKLKLGHIGAAG-TLSHEDKMLNVSLEDLYENGIIDERIDIEISSRPGCGYSFEGAAVAAEMFYKQEIRAFIGPYCSSELDVVAKMASFWNVPVISYAAT-SGLIDKTIHRTLARVSFTNMNSIAEAVAALLAHYKWFKVAIATNTG--------AIDR-----------VLILEQVLKRRQITVVKKVIFEMNSTSEEMIASGLISQLRSSAR-----------------------------IIICSFSSMLQMSREFMAATYNVGMHSNDFVYILPWSRDGKVNSVPWVGTAGETMQR-----------------------------------------DNIYSYLHIYDALILYAYAVRALLNETNDP-SALSNGKLIWNKMRRVKFEG----------------------------------GTTGSVIMDDLADRVPNLAAFYVPTNGK-----KILKIVNMSSKLRPNCDGILSKFGCYDLLVTDVITGFWPSHDALLPLDEPICGFRDEKCSYLIEIISGSTLIALVMLILLSYYVYRCCESRTLRK-----------------------------------------------------------------------------------------MPWRIYKD-----DVKILDDE-------------------------------------------------------------QLKSLKSIGSSTTRMSESS--IGQKKHALVGVNTHVT------YHLYPQRRPIKFGREDLKLLSQMK-AAIHDNLNTFIGLVFN-QGENVFIIWKFCSRGTIQDIIYN-----------QNLTLD----EKFHAAFVRDITQGLEYLHTSP-IGYHGSLSPWACLIDRNWMVKLTDFGIANSIERWEKQGWISQNALTSDDDRSG---PTQRTSVLYCAPEMLKNREINRRSIKDEDWKKQSKIIRQAGDIYSFGMVMYEILFR---SLPYPENIN----INELVDTISDGSRTFPPRIIHSRN----VHPDLCALLEDCWSENLEVRPTIR-RVQLNTKRVLEVRG--SLVDQMMSVMEQYATNLEKLVADRTAMLEDANTRTDKLLSQLLPPYVANELKLGHSVPPKLFEMATVLFSDIVGFTNICSSSTPLE---------VVTMLNGLYSGFDECINRSGAYKVETIGDAYMVVSGIPE-ENGTKHIQCIADVALDMRDYLNTYQIPHR-SDKLQCRWGFHTGPAAAGVVGLTSPRYCLFGDTVNEASRMESTSFPGKIQISSDARNFLMIHYPFYACQERGK---IEIKGKGVLQTYWLEKKLDDQSTIINNTPSDAAV--------------------------------------------------------------------------------------------------------------------------------------------------------------------------------------------------------------------------------------
	Ce-GCY-18	---------------------------------------------------------------------------------------------------MLKTLLFILIFFNIPIIAIEEIPDIKENGEKSSYTQ----------------------FDNGAKLEVNKEHKRVIKIGHIGAVG-VMPNDARILNISKENLIEEGLVGDDIEFEIVSRQACSESFEGVAVAAELYHVHQVRAFIGPYCAAELEAVTKMATFWNIPIISYSSVPNAVSDRSVYKTLARVSSKNTNSIAEATVALLLHYKWLKVAIATNTGS------TAFER-----------VSIFEEIMHREGVTIVKKVMFDENTDANEMMNSGQLGDLAANAR-----------------------------IIICLFSSTKELSKEFMQATYTMRMNNAEYAYIIPWLQSGTKDLTPWIGADGEMLQRVKDHYANAIIVDDVNGFDDSVVSSFVEKIEKHGMQKSDIDVTNINGYLHLFDSLKLYALAIRKVLNETDNE-AYVTNGQFIWNRMRRMKFEGVVSRSSSEENK---------------------DAGAIGTVLMDDVADRAPIFSAFYISPNRD-----KVMKMVNMESELISNCDGLKNKSGCFQLKINDIKSGFWPSEDGSMPLDEPICGYRGQRCSYLLEISVGSLIILLILISVVFFFLFRYCENKQLEK-----------------------------------------------------------------------------------------MPWRIFHD-----DLQFIDEE-------------------------------------------------------------QVKSMMSVGSVTTKLSNIQ--TGQKQHAIIGVNTHTT------YHRYKQRRPIKFIKEDMQLLTQMK-QAVHDNLNPFLGAAFN-EKEEMLVLWKFCSRGTIQDIIYN-----------ANVVLD----EKFHGAFVRDITLGLEYLHASP-IGYHGSLTPWCCLIDRNWMVKLSDYGIANPLERWEKQGAIEIAAAKDSDDKSQ---ASQATSIIYMAPELLKNRETNKRRGMDQSWVKQSMLRRQAGDIYSFGMVMYEILFR---SLPFRDNTN----ISELVDYLADGSKTVSPEIQNQMG----LHPDLNALLRDCWSENPEIRPSIR-RVRLNTEMVLKTKG--SLVDQMMKMMEQYANNLEKLVAERTGMLEEANIRADQLLTQLLPAYVANELKMGRSVAPKLYSSATILFSDIVGFTTICSGSTPLE---------VVNMLNGLYTGFDECITRNKSYKVETIGDAYMVVSGIPE-ENEYNHSRNIANTALDMRQYLTGYQIPHRPTHRVRCRWGFHTGSVAAGVVGLTCPRYCLFGDTVNVSSRMESTGTPGMIQMSEEAHMHIRAHHPVFTTTERGE---VQVKGKGTCRTFWLEDRVGDASTTNYIQNVEGV---------------------------------------------------------------------------------------------------------------------------------------------------------------------------------------------------------------------------------------
	Ce-GCY-8	---------------------------------------------------------------------------------------------MRTKKAFLLLTFNVLIYLAACQETERILANNGTEDNEITTSKGVSPN------------TNPLFLSNSTAGLYDSKGRIRLTIGHIGAIG-ALRNDVKILEVSHKALQAEGILDDDLDVEIISQTGCGESYEGVAVAADMYHLQKVKAFIGPYCNAEMDAVARMAAFWNIPIIGYMAASNNLADKNAYPTLARISLRTTNSIAEATCAMLRHYGWNKVAIITNTGI------LAYDR-----------VLSFEEVFHQRGINVVKKIMFDEFADSKAMIASGLLNDIKNSAR-----------------------------IVVCLFSNTRESSREFLTAANTQGMNVNEYGYVFPWLQDGGKDASPWTGADGSMLQKVKDQYANAIIIDDVNSFDNTIVGPFIERIKDVGLTEADVDIANIYGYLYLFDALKLYAIAARKVLNETGKA-ENLLNGRMMWQNMRKLKFVGMVGASG----------------------------IASGQVSMDDRAERAPLYRGFFVSPNSD-----SVLPMVHMEPTMLDNCDGIANKSGCYEIVVTDIMRDFWPSVDRKMPKDEPDCGYRNERCDYTLIIIGAALILLFIVAAVSAFFAQKILEKRALDK-----------------------------------------------------------------------------------------LPFRIYRD-----DLQFIDEE-------------------------------------------------------------QLKSMLSLGSTRTKMSNMN--YGSRNHAIVGTNTHAI------YHKYVQRRPIVFNRADKTLIQLMK-AAVHDNINPFLGMVWN-EREEMLLVWKFCSRGTLQDIIYN-----------ESIQLD----TKFHGAFIRDILAGLEYLHASQ-IGYHGSLTPWSCLIDRNWMIKLTDYGIADPLERWEKSQSISRDGLTSDDDKSQ---ATQATSILYESPEMLKNREKNRVRRVDQDWMRQTQTRRQLGDVYAFGLVMYEIIFR---ALPFPEGTN----QSELVEWLRDGSKVVKPTIPQNKV----LNMDLSALIQDCWNTTPEMRPSLR-RIKLNVETYLNIKG--SLVDQMTRMMEQYANNLEKLVAERTGMLEEANQRADRLLSQLLPAYVANELKLGRPVPPKTFTSSTVLFSDIVGFTEMCQNASPLE---------VVAVLNGIFDGFDQFIARKDAYKVETIGDAYMVVSGVPE-ENGHRHINEIASIALDVHKFLSEFIVPHKRDTKVQCRLGFHTGPVAAAVVGLNAPRYCLFGDTVNMASRMESNSEPGKTQISETAKNLLLKEYPDYICEQRGE---IPIKGKGLCMTYWLMGTKSEGSGRSGAYLAPSMKSAGTGFTGMLGNSANDYSLNLKNPTGLQR---------------------------------------------------------------------------------------------------------------------------------------------------------------------------------------------------------
	Ce-GCY-23	----------------------------------------------------------------------------------------------------MRRELFIFL------------------------------------------------------LLLGECANVKVKVGHIGAVG-SMRNAEKILQLSKEQLTQEGVLGNDFDIEILNQMGCGESYEGVAVGADMYHVQGVRAFIGPYCNAELDAVAKMATFWNIPVVGYMASSNSFADKTIFKTLARVSLRTTNSLAEAAAALIKHYGWNKVAIATNTGA------VAFER-----------VQSFEEVFHQRGINVVRKIMLEEYTNAKAIMNSGLLQELENSAR-----------------------------VVVCAFSSTRDMNKEFMQAVTLSGMNNANYAWILPWLQLETKDMAPWLGENGEYQQNVKDHFANSFIIDDVNGFDNTLVTPFKERLEASGYSTDDLEMKNIYGYIHLYDALRLYALAVRATMNETGNE-NSYLNGKEVWNHMRRITFPGLVSNAG----------------------------VTSGTVMMDDIAERAPVYAAFYVPPNSD-----TVRKVCELEPVMLTNCDGTKTGNGCYELQVTDLSTGFWPSIDGSLPADEPACGFRNEKCDYTTLIIGGCIVLLIILLIICFFILSRVCENRALAN-----------------------------------------------------------------------------------------TPWRIYRD-----DFRTIQEN-------------------------------------------------------------EMKSMLSIGSSKTKMSNMS--MFVKHHAVVGTNTHAS------FHLYPQRRPIVFNRQDLQLLNQMK-QAVHDNLNPFLGMSFN-EKEEMVVLWKFCSRGTIQDMIYN-----------QEVSLD----SKFHGAFIRDITLGLEYLHSSI-IGYHGSLTPWSCLIDRNWMIKLTDYGIANPLERWEKLGLISTETLKEGDDKSG---SAQKTSLLYQPPEMLKNKESNRTRRMDQSWVKQSQARRQMGDIYAFGMVMHEILFR---ALPFPNGTN----VSEVMDYIRDGTKTFRPTVHDRTQ----IHPDLVALLLDCWNENPEVRPSIR-RVRLNTENYLKVKG--SLVDQMMRMMEQYANNLEKLVAERTGMLEEANVRADKLLGQLLPKYVANELKMGRSVPAKTFDMATVMFSDIVGFTTICSSSTPLE---------VVSMLNSIYSKFDDAINKHGSYKVETIGDAYMIVSGIPE-ENGNEHIRNICNTALELMLLLKTYEIPHRRNVKLRIRLGIHTGTVAAGVVGLTAPRYCLFGDTVNVASRMESTSEPEKIQMSQEARDFCVRYYSEFQITLRGT---VEAKGKGPVTSYWLLGKQSESQMQQQNFSQLGI---------------------------------------------------------------------------------------------------------------------------------------------------------------------------------------------------------------------------------------
	Ss-GCY-1_allele_1	--------------------------------------------------------------------------------------------MMKKKLFLCFALIFYLKFIYS----SSTTERPIELSTKIDDKNTATPSTDDSN-------TTETHTSLLEGNTIRKGKGKVVRIGHIGSTN-AMPNAELVIEMARKELWRDGILDDEFDVEIINTRACGESFEGVAVAADMFHLQNIKAFIGPYCSAEMDAVSKMAAYWNVPIIGYMAASNTFSDKSIYKTLARVSIRTTNSLAFAVATTLKHYNWKNVAIVTNTGV------VALER-----------TVSFEENFHKVGVNILKKITFDENADSKMIVDSGLMQDIKNTAR-----------------------------IVICIFTKTRDMTLEFMKAVVQAKMNTNDYVYIFPWLQAEAKELPPWIDGEGQMNANVKKMFSNGIIVDDINGFDNTLTAPFVEKMEKNHLDINELDLSNVYGYIHLYDSLKLYSLVVRSIMNKTGGSFDPLNNGKKIWNEMRRFTFPGLASKEG----------------------------VSAGTVVMDDLSERAASYGAFYVNADRD-----DVVKMIEMEPVFISNCDGLKTKSGCYDLKVSDIVTGFWPSSDGKLPKDIPSCGFRNEKCDYTLIIVIGSVALLVLILVLSGLAISRILENRALAN-----------------------------------------------------------------------------------------TPWRIWRD-----DTRTITED-------------------------------------------------------------EMKSMLSIGSSKTKISNMS--KFVKHHAVIGTNTHSS------YHIYPQKRIITFAREDIKLLNQMK-LLVHDNLNPFLGMSFN-EKDEMVVYWKFCSRGTVQDIIYN-----------DEINID----SNFHAAFIRDITAGLEYLHLSP-VQYHGSLTPWACLIDRNWTVKLTDYTIANLIEKWTKQSMIDPESIKDGENKSA---ATQKTYVLYASPETLKMSENNKRRTNENDWVKQSGNRKQASDIYSFGIVMYEILYR---ALPFSDTIN----LDELIEGNKTGNAHIKPTIGDRSK----IHPDLCALLLDCWNANPEVRPSIK-RVRLNTEHYLKVKG--SLVDQMMRVMEQYANNLEKLVQERTGMLEEANVRADKLLSQLLPSYVANELKMGRSVPPKMFEQASVMFSDIVGFTKLCGSSSPLE---------VVNFLNSVYTGFDDIINKFDAYKVETIGDAYMVVSGIPQ-ENGVNHLANLADVALCMMEFLQTYIIPHKKEEKLRIRLGLHCGSVAAGVVGLTAPRYCLFGDTVNTASRMESTGLPEQIQISSFFNERLNKHFPEFDTSLRGP---VFVKGKGEINTYWLEGKNGRSITVPIPVDLQNQLGKT-----------------------------------------------------------------------------------------------------------------------------------------------------------------------------------------------------------------------------------
	Ss-GCY-1_allele_2	---------------------------------------------------------------------------------------------MSKHLYI-FIIFYCLNIINSNDINTTTISPEIIGTTTLPSNNIQTITSNANNDKNNNLPTIETNKSSSNDTVFRKGTGKVIRVGHIGSIN-AMPNAELILDMARKELWRDGILDDEFDIELIQKRACGESFEGVAVAADMFHTQNVKAFIGPYCGSEMDAVSKMATYWNVPIIGYMAASNIFSDKVIYKTLSRVSIRTTNNLAIAVAALLKHYNWKNIAIVTNTGV------VALER-----------LQSFEENMHLANINILKKITFDENSDSKQIIDSGLMQEIKNTAR-----------------------------IIVCIFSKTREMTKEFMKAVVTSKLDSSDFVYIFPWLQAEAKEPPPWINSDGSIDSSVKKLFSNVIIVDDINGFDDTLVNPFKEKLISNNLDINELDLNNVYGYIHLYDSLKLYALIIRSIMNKTNGDPNGANNGKLVWSEMRRYSFPGLVSKEG----------------------------VSAGLVQLDDRAERAAQYGAFYINPDKD-----DVVKMVDMEPIFLTKCDGLKTKTGCFELKITDIVTSFWPSIDGKLPNDIPACGFKNEKCDYTLIIIIVVIVLIILIIIISGIVIARILENRALSN-----------------------------------------------------------------------------------------TTWRIWRD-----DARTITED-------------------------------------------------------------EVKSMLSLGSSKTKISNMS--KFVKHHAVIGTNTHAS------YNVYPQKKIITFSRDDIQLFNQMK-QIVHDNVNPFLGISFN-EKDELLVYWKFCSRGSVQDIIYN-----------DEVAID----ESFHAAFVRDITCGLEYLHLSP-VQYHGSLTPWACLIDRNWTVKLSDYAVCNLIEKWSKEHYITDETIKDCENKSA---AKQKTHIFYRAPENLLLTEQNNRRDEAQNWLKTSLAKKQAGDIYSFGILLYEILHR---QLPFNDQII----ADELNENNKSIRNPLKPTIQDKGK----IHPDLCALLLDCWNTNPEVRPSIK-RVRLNTEHYLKVKG--SLVDQMMRVMEQYANNLEKTVQERTGMLEEANKKADKLLSQLLPGYVANELKMGRSVPPKNFEQASVLFSDIVGFTKLCGTSSPIE---------VVNMLNSIYTGFDDIINRFDAYKVETIGDAYLVVSGIPE-ENGTRHLANISDVALSMMEYLQTYRVPHKKNISIKIRLGLHTGPVAAGVVGVNAPRYCLFGDTVNTASRMESTGTPEQIQISCVMNEKLN----------------------------------------------------------------------------------------------------------------------------------------------------------------------------------------------------------------------------------------------------------------------------------------
	Ss-GCY-2	-------------------------------------------------------------------------------------------------------------------------------------------------------------------------------------------------------------------------------------------------------------------------------------------------------------------------------------------------------------------------------------------------------------------------------------------------------------------------------------------------------------------MSKNNIDINQLDLNNIYGYIQLYDSLKLYALVVKKLIKQSNGDFNVTNNGKLIWDKMRRFSFPGFMYNIG----------------------------LVSENLIMDDLAEQMASYGAFFISPKQD-----DILNVFEIEPVLKENCDSFKTKSGCFEMKIISVVKNFWPSIDGELPLDEPTCGYKNEKCNYTIYIVTGCVIIFLIVLIIVIFIVSRILENKALEK-----------------------------------------------------------------------------------------TPWRVWRD-----DLRIISEE-------------------------------------------------------------EMESVVSMESFKTRISNIN--KLIKYHAILGTNTHTS------FHLYPQKSYIQFSREDIILLTEMK-KLVHDNINPFIGISFN-EKDEMLILWKFCSRGTIQDIIYN-----------DNVVLD----DKFHAAFIRDITNGLEYLHFST-VRYHGSLTPWCCLIDRNWVVKLTDYCIANPIEKWTRKKLIDPESIRLGDDKSA---ATQKTNVLYCAPEVLKTSKENQRRRIDQSWIKQSQAKRQAGDIYAFGILMYEILFR---KLPFNEDVC----SSELVDIIKSDTNDIKPVIHDYSK----LHSDLVALLLDCWHPNPDIRPTIR-RVRLNTENCLKVKG--SIVDQMMRVMEQYANNLEKLVHERTAMLEEANLKADNLLAQLLPKYVANELKMGRSVPPRIFQETSVMFSDIVEFTKLCSNSTPLQ---------VVNFLNSVYAGFDDIIKQYDAYKVETIGDAYMVVSGLPE-ENGKRHLAHLSNIALDIILFLNEYVIPHRKNQELQVRLGIHCGPTAAGVVGLTAPRYCLFGDTVNTASRMESTGVRKQIQVTEVFKESLSLHYPEFDLSLRGF---TEVKGKGSLVTYWLIGRNGQQITTSLNQNT------------------------------------------------------------------------------------------------------------------------------------------------------------------------------------------------------------------------------------------
	Ce-GCY-29	---------------------------------------------------------------------------------------------MLPNFWNFQFIFVIFCWIP----------------------------------------------------IVVSDEKIVLKIGSISSRD-NAKMLESILEMAKKKMTEQGVLGEKLDIQIITVEGCGASFEGVAAAAELYHVQKVDAYFGPYCSKELSPVATMASYWNIPIFAYTATSAEFANTKVYKTLLRTSFQSLNSISEATAAFMAHHNITKAAIVANIGT------DSFEK-----------IQSLEKALRSRGITVARRVMFEEAASAQDLVDNGYMNELRDNAR-----------------------------VILPIFSSTRDLSTVFRNATWLANMASPEFIYINPLIVARNSEEPPVFYG----------------------------------KMAQKSIKAENPNTIQIYNSYGFSDDLLNEFLAIFDQNQRIYIDEKDLFNYVALYESFCVFAKLT--------------------------------------EKYLHSLKE-KPEDGKIRIDGKAL-----WNMAIRTVSLINSTVTSKNCMDPVCIELVVSDVVTKFWSSPSGKLPDSEPECGFREENCDYTQTIVIATAVVCIILTVFLGIWLRRACETSALDK-----------------------------------------------------------------------------------------MPWRVFRD-----DVQILDEE-------------------------------------------------------------QVKSVVSLNSASTKMSQVET-KLIKNHAIVGVNTHAV------YDLYEQRQNIRFTREDLILLTKMK-QAVHDNINPFIGVSFN-EKSELLLLWKFCSRGTLQDVIYC-----------EKFAMD----EKFQGAFVRDITMGLEYLHSSP-IGYHGGLACWSVLIDKNWMLKLTDYAVCDPLKRWEKHGRIN---CKVDNEAEK---QWQKMASLYVPPEIRTANEKNRLKRMDQKWQGQTILKRQQSDIYAFGVIIYEILFR---SLPYDEKVD----LTELAQKAAEGDKIQKPSIQRNKK----LNPDLIALLQDCWSDQPDMRPTIR-RVRLATEIALKTKG--NLVDSMMRMMEEYANNLEKLVGERTKLAEEANLRAERLLFQLLPKHVAIELKAGRTVAPKMYDSATVMFSDIVGFTKLCSASTPIE---------VVNLLNKLYSEFDTVISKHDCYKVETIGDAYMVVSGIPI-ENGQRHVANISAVTLGIMDLLKVFEVPHRRDYRLTIRLGFASGQVSAAVVGLSSPRYCLFGETVNIAAVMESSGEGGRVQITETSKILLENEYPEFIIEIRGI---NKDVKQDDFVTYWLTGKDEDYFKKKNNTFDF-----------------------------------------------------------------------------------------------------------------------------------------------------------------------------------------------------------------------------------------
	As-GCY-32E-1	------------------------------------------------------------------------------------------------------------------------------------------------------------------------------------------------------------------------------------------------------------------------------------------------------------------------------------------------------------------------------------------------------------------------------------------------------------------------------------------------------------------------------------------------------------------------------------------------------------------------------------------------------------------MVSCQ--RKCPIVVLMACYAITQRFIRS---------------------------FGVLVFLAIAAPLSYFLYSKQKEKRLYD-----------------------------------------------------------------------------------------MTWRIPRD-----TVRIFETN-------------------------------------------------------------LTRSERSLTRSVGSESIIGSSIPSKANAKISVKQAVCNGVNLAVKRYTQLRNISFSRAELRMLKELK-LVEHENLNKFYGICFN-QQNEFLVLWLLCSRGSLEDILFN-----------DELKLG----HNFQVSFAKDTVKGLQFLHSSQ-LHCHGFLCLQNCLVDSNWTVKLTNFCTEQAISERLLRAEIKLIIDEGDEETKA---ASS------SRKYIQQAPEVIR----ELLQTKVLPPGTQAADIYALGMVLYQILFR---IQPFQERSKSNKKLMELISMANDDDQCIRPTFPSANEE-QSYSLQLLSGIEACWLEIPEMRPNIK-KIRSIVHSNLKTTGSGSLVDQMMKMMEEYTTNLEVLVKERTAMLEEAQMQADRLLNNMLPRSVAEDLKVGKPVLPQLYQSSTILFSDIRGFTKISSTSTPFQ---------IVTFLNDLFSGFDAIIAKHDAYKVETIGDAYIISSGVPN-ENGNAHVQHIADVALKMRSFVSNFKLAHRPEEVMMVRIGFHSGAVAAGVVGMEAPRYCLFGETVNISSRMESSGVANKIQISEQSYNLLHSFYPMFQTVQRGK---QIIDDDKEIMTYFLEGKDKHRK--------------------------------------------------------------------------------------------------------------------------------------------------------------------------------------------------------------------------------------------------
	Ce-GCY-9	---------------------------------------------------------------------------------------------MRLYLFFISSLLLAESRRSIS---------------------------------------KISHDEINQHVKTTLSSEGIVRIGHLHPTNPIIAHEPDVLKMCADDLKMRNILPQNYTLTVFTMESC-NKYSGVEHAAFLHYLKNASVYFGPGCNNEMLVIGRLAPRWNVPIIAHMSGDDALSDRVQFPTLGSVALTSASEMAKATVTYLNLNNWDQIGIVRPSVG------YERLS-----------VYSLQHQIKKRDINLNVILDIEPFSSPEEIISTGKLTTLKSMAR-----------------------------IIVVELGMDIHSVTNFMLAIHRSEIKNEEFVFVIPWLAHQN-DHYPWEAANVDKQEVKLAFENTIIITAHG----YDKKFFDDFQMKFSAVTGVLANHYATLSYMSLYDALFLYGLALRDAFEDGGGY-NVHMNGSLIWSRMTNRQFIG-----------------------------------MTGQVLMNNKAIRVPSYATYHAINGTL-----KIVVELEAKNNDRGQCE--KNEEMCSEHVAHETIQYYWPSDSGKLPPAVPKCGFTGAECDYRPYFIGASLLAFILTVGPLSYFIYLKQKERLLYD-----------------------------------------------------------------------------------------MTWRIPRE-----SIKMLEG--------------------------------------------------------------KSKSEHSLASKSQSSGSFSGSMNSKQNGLIAAKQAVSNGVKLAIKRYQQVRNITFPKSELRLLKELK-ICENDNLNKFYGISFN-QQNEFIVMWVLCSRGSLEDILFN-----------DELKLG----RNFQVSFAKDVVKGLNFLHTSP-LLHHGMLCLQNCLVDSNWTVKLTNFATEAVIFEKLDHNELRPFINTDSESADD---VSDPTKDFARKKYLQQAPEIIR----EIVTTKTIPEGSQSADIYALGMVLYQILFR---VEPFHERNKSINKLMETLAMANDDDQLIRPTFPSSNTG-EGYNLQLLSCIEACWLEIPEMRPPIK-KVRTMVNANLKSTGKGSLVDQMMKMMEEYTANLENMVRDRTALLEEAQKQADRLLNSMLPKSIAEDLKIGKPVLPQLYSCATVLFSDIRGFTRISSTSTPLQVCKLRQKIIVVTFLNDMFSGFDAIIAKHDAYKVETIGDAYMIVSGVPT-ENGNSHAQNIADVALKMRAFICNFKLAHRPEELMMVRIGFHSGPVAAGVVGLAAPRYCLFGDTVNTASRMESTGVANKIQISEGAYNLLHCFFPQFQMVERGKIEVKVSEKSEKKATIIYNYREKESV--------------------------------------------------------------------------------------------------------------------------------------------------------------------------------------------------------------------------------------------------
	Bm-GCY-A	-------------------------------------------------------------------------------------------------------------------------------------------------------------------------------------------------------------------------------------------------------------------------------------------------------------------------------------------------------------------------------------------------------------------------------------------------------------------------------------------------------------------------------------------------------------------------------MFGTIAFEK-LKTN----------------------VAGPFGTIWLNQYTVRLTPFQVKYVEVFQEEPVG--IADLFLTQECDQDKIRKKGASRRCI--TLTGKITNYNTTITKHFPVDMPLCGFEGEMCDYTG-------------------------KSGETSQ-----------------------------------------------------------------------------------------MPWAIPYQ-----LLKFVN----------------------------------------------------------IEAS----SMMSVQSLQQQMESKIKLKDLLRSREF-AMTEFG---AVIVEPYALKAGLFFDNSDVALLHQMK-QLVHDNINQFVGICLD-KRTEFYAIWNHCFRGTLADLMFFNATTSAKNKLSSDNEIGPAFQENFKRAFVRDIIRGLEFLHSST-IGYHGSLTPSQCLIDSRWILKLSGFGLSKLLYKWRIKGSISAKNGMWLISNS----------DLHYYSPEMRRFLKN-MSK---GSITFNAKQARAADIYAFGIILYEIVFHRKLIILDDNHYDIETVNEDTLSIFCESVEALIPPYPSIPGN-IEVHPDLLGLMHKCWSGIIDQRPEAT-LARKITDATLKISG--SLVDQMIKNLEQYTNNLEKLVKERTQQLEEAQEHAERLLLELLPKSVADELKVSRRVDPKNYKSATVMYSDVVGFTSLCSDSLPME---------VVTLLSGVFQKFDIIISQHQCYKVETIGDAYMVTSGVPI-TSRHNHVRDIASVAIIMRDFLSEYEIPHRPGQKLHCRWGFNTGPVFAGVVGLNAPRYCVFGQTVTLAAKMENSGLPDKIQISLKSYQLLTARYPEFKCSPRGG---VRIDGIGTLLTYWLDDCEELLASSRSVIGSDR----------------------------------------------------------------------------------------------------------------------------------------------------------------------------------------------------------------------------------------
	Ss-GCY-11a	--------------------------------------------------------------------------------------------------MYFYDKIFYDYIKLIVCSGKFNISLNSRYFLICYFFIFLSTVFIIPQTIFEEPTHAKPLAMNVGVIYDDKWANNIKTFLSTVINN---IYNENSSLIFTINPIFSSKIPQCKNIIGSGEGAYILSQIYYSNQNKNSNIGGVETFIGPTCSSDLRIASRISKQLNLLEFN---IWNEYVNEAFDNEIVQMSTESGTNIALNLYTVLTRLNWKQVALLYCSEC------MFKFNGNILVNEEDLTLQTIMNVLKANYIIVTECIVVKKQDMNNSIYMKKLLQELKTKTR-----------------------------IIVPIFGASLNNYKAYMEAAKENDMKTNKYMTIIFKFFEFPKSPEPWITTNGSINEDILKLYDRTIVLKN-----------------DYYLEEQINAFEKKYSLQVTDNSILFYLQLYETIFTFMFMITKAYAHSSNNISLFSSSEYSSYLMEY-IRNNK---------------------IDGPYGPIYFDNSNQRVAPYKIEAIEYSTTVKGYNKFIDININEICISEDVDP-SYSKNCP--ALIAYITNTDAHILEDLPQDMPSCGFDGELCDQTGTIIIIVAVIITVILVTLIFIFVRRMRTGETAN-----------------------------------------------------------------------------------------MPWAIEPE-----DLEIFEDNSHL-----------------------------------------------------IGSSGGFQSNVSIHSMHQQFGSKVKMRELLRNCLVGKIKGTG---TVFVEPYQLKEKMVYDKQDMQLLFTLR-QTIHDNINPFIGICMDNKRNEFSFIWQCALRGNLSSMLFS-----QQDKIIRDVDIG----KDFTGAFVRDILKALDYIHSSS-LQYHGGLTPSNCWIDSHWILKIGGCCTARMLFKWKSHGILAGKKDFPIILNS----------DLHYYAPELRKAIRNNMHTNKIEKLEFSNADGQKQDIYSFGIILYEMLFKKKVVEIDD-SYGMQNNDED-FGIFNTQAEALIPLYPTIPENHDDVHPDLISLMHKCYNGNASLRPDSN-MARKITDATLKMPG--SLVDQMIKNLEQYTNNLENLIEERTGELEREQKRAEQILLDLIPKSVADDIKLGRKIEAKTYKYCTIMNSDIVGFTSLCSGILPME---------VVNLLSGLAKNFDRIITDNKCFKIETIGDAYVVSCGLPE-PSRYNNVKNIANMTLQMREFLLSYKVPHRPEKHLQCRFGFNSGPVFSGVIGLKAPRFCVFGQTASIASKMEQNGVPDHIQMTLRSYQLLEGKFPEFICVPRGG---IRIEGIGTLLTYFLEGKDLSKIRTDLVPWDDTDIDN------------------------------------------------------------------------------------------------------------------------------------------------------------------------------------------------------------------------------------
	Cb-DAF-11	----------------------------------------------------------------------------------------MPKYPLKTQNFNHSKVKNRRTVKIKTDLFLLGTTSPSDCSFCCFKVSLDSSRPTAVYNVFILIQYYFLLSILETSQKTIAANIPVSLFIDSSIRNSDAIFNQARDEVLQFSPNVTLENVVYKSETCGSLESDTKDIFSYFTNYHSKNHR---ITMGPTCSGNFLRFANLTAEIQTLQIN---ILKGYP--YYHPTMIDMVTRSPQNLAENVVAVVRGFEWGQVGVVFCEEC------YADDK-----LASEAYFSYVEDILLDNNIAMKEIVKLRKGE--SKENISEIITIFEPSAR-----------------------------VILLFLGNTLEEYIPFMEAMSFNNYTTEEYTPVIVISKNSLDLAYPWQN-----NMPMLEIFHKTIIVHN-----------------NCYEKSKLSSFLSKYTFSSLDETLIS-LQMYEGYYLLGSYLYSAITN---------ITLFNYVAPEKSIASMD---------------------IHGPFGPIYINNNGQRVAGFEVMIVNKS-------------EPMRNYTTDLGTVSTTKKCPRMACLHFVINSTSSPSYEPPKDVPLCGFHGEICDQTGVIYAIGVVGAVVAIFIVFYVAIRKLVTSTRGRS--------------------------------------------------------------------------------------ISNPWLIPFH-----DLRFID-----------------------------------------------------------LTTTDGSQQMSVQSLKEKMAERAHLKSIARTKLIATVDQT----YVLVDKFVVRDKIRYEKSDINLLYQMKSQVQHDNLNQFVGLSLD-KSSHIYVIWNQCFRGSLYDHIFT-------KERSRDTATN------FEGAFLRDILKGLDYLHNSS-LEYHGNLTLHNCLLDSHWIVKISGFGVNRLLVKWKASGQIFTEDHTPVLKSEGIEIIELKVEEIHYFDPLMKAVWKSMNGTKQ-DKGMISGDMGRRGDMYSFGVILYEICFKKKMVPPLFDYPKGED-ESVLIDDENDAIASKYPLPLDLPPN-HDMHNDLIKLLENCFG---TNRPDVK-LARKIIDTVLKVQG--SLVDLMIKNLTAYTEGLSETVKQRTDQLEQEMRKNEDLLRELLPASIAEDVKRGLRPGAKSYSQVTILYSDIVGFTSLCSESKPLE---------VVNLLSGMYQRFDQIISTNGGYKMETIGDAYCVAAGLPE-ERAMEHVKIICMIALYQRDSLHHFEIPHRTGQYLNCRWGFNSGEVFAGIIGQRAPRYACFGEAVMLASKMESSGVEDRIQMTLVSKQLLEDHYPFFKCSFRGG---VTVEPFGHMLTYWLEGVQEGNTIRVAEFEESTNENLKKTVEVGEYGHVVKVVLKHSTPSPKASEQKSRQELAREKVLKEKELEESRLKRQQTLHEALEEYEDEVEMNAILKDDDE---KHSAGDLTSILSVPLEGEDGEEEEEGRAIGHGRLDSQASTIFAADDPAEESLKKSDPDLKKTDPEPA-------------------------------------------------------------------------------
	Ce-DAF-11	--------------------------------------------------------------------------------------------------------------------------------------------------------------------------------------------------------------------------------------------------MGPTCSSNFLRFANLTAEMQSLEIN---ILKGYP--YEHPTMIDMVTRSPQNLAQNLVSLLRGFEWGQVGAVLCEEC------YEGDE-----LASEIYFSTIEDIFENNNIALKETVRIGKRE--NSVNISDAITIFEPSAR-----------------------------VILLFLGNKLNDYTEFMTAMSMNNYTTEEYTPVIVISKNSLELTFPWKE-----NDAIAELFDKAIIVYN-----------------NCYDKSKISSFLSSYSFSTIEETIIS-LQMYEGYHLLGYYLYTAITN---------TTLFNYVQPEKAISSMS---------------------IPGPFGEIFINSNGQRIAGYDVLVVDKS-------------LNSNNFIMPLGTISTDKKCPDQACLNFVLNSTS--SFEPLKDVPLCGFHGEICDQTGVIIAIAVIMGVLLMFIIILTTIRKCCNGSKGRS--------------------------------------------------------------------------------------ISNPWVIPFQ-----DVRFID-----------------------------------------------------------LTNTEGSQHMSIQSLQRNMEEKQRLQSLARTKHIATVDQV----YVLADKYVMRDKLRYDKIDINLLYQMKSHLQHDNLNSFVGITID-KASHMYIIWNQCFRGSLHDHIFT-------KERQRGTATR------FEGLFLRDILKGLEYIHASA-IDFHGNLTLHNCMLDSHWIVKLSGFGVNRLLVKWKTSGQIFTEDHTPVIKSE----------ELHYFDPAMKKIWKNY-ADRN-ERALITPQFGKKCDMYSFGVILHEIILKKKFVEQLFDSPREED-DSVLIDDENDAIASRFPLPIIIPEG-IEMHNDLIKMLENCFG---SVRPDIA-LARKIIDTVLKMSG--SLVDLMIKNLTAYTQGLNETVKNRTAELEKEQEKGDQLLMELLPKSVANDLKNGIAVDPKVYENATILYSDIVGFTSLCSQSQPME---------VVTLLSGMYQRFDLIISQQGGYKMETIGDAYCVAAGLPV-VMEKDHVKSICMIALLQRDCLHHFEIPHRPGTFLNCRWGFNSGPVFAGVIGQKAPRYACFGEAVILASKMESSGVEDRIQMTLASQQLLEENFPQFVCSNRGG---RTIEGIGRILTYWLEGVNAGEQVKVVEFQNDLNDELSRIMKKDGELLAAATALKP----------KDKMTLAKEKVIAERKNEEERLQRQQTLQEALEEHEEEIEMNEVLVDEDEGEGKPKEVDLTSIVSTQMEELE--DEPAGRTIGHGRLDSQASTIPDN------------------------------------------------------------------------------------------------------
	Bm-GCY-D	------------------------------------------------------------------------------------------------------------------------------------------------------------------------MXRNMIVLFFIISTLLCGAIKLGILESDQ-NLVHICKMAIEDG--------------------------------------------QDAGHCTANIIQIQDAATCMINNPAKGTANAIAFHFQEHVEAFVNSRCESEILEIAGLARFWNS------PVMIR----------AVTNPIISDQDLYPTVVQFGRTSALDFTYAIKSLTDYLNITSLAP-----------------------------IIEQYKVMVDKLSERLNFTIK-----EEEIEMYVTMYDACYG------------------FCFGT-------------------RHSSTVNGKKFAQSMRNQHFTDIFGNITLDGAGKR------------LQNYAFQWLPSRNDEFQ-------------------------------------------------------------------------------RVMTLSMIEAQCTHGNKCFDLYKRIP-------------------------------------------------------------------------------------------------------------------------------------------------------------------------------------------------------------------------------------------------------------------------------------------WNKAQLKFLYELK-SLNHNNLTNFIGICYN-DLDRFYVLHTLIERASLEDFIYDQ-----------QFNVD----DTFKCAFIRDILKGLQYLHKSS-IGYHGLLSLKTCMIDTNWVLKLTNFGISTMLNELIDQNYIRT------------------IELIP----QQFYITVAPELLNGIQIGWNFPKGTAVGDIYSFGMMLYSIIFR---IKPFDR-----LSLKEVLHNVV--QKSLRPQIDNDN------GDPLITLMCQCWNSVPEERPKLE-NIRQTIGTIFSN-SKGNLVDQMIKMNEKYAQDLEHIVAERTSLLVEAQEQTDRLLCEMLPPSIAAQLKAGETIIPRNYESVTVGFCQIVEFMYLMEHCTPEQ---------VISFLNEAFMTFDEVIKCHDAYKVETTGETYMMASGVPR-ENGGRHIFEIAEIALKIREKTFAYKVTAAPNWHLRVRIGFHCGPIAAGVIGLRSPRYCLFGDTVNFASRMQSNCEANQIQVAESTAKILMENS-KYNLTKRGV---VHVKGKGDVNTYWLN--ELILNKQQY----------------------------------------------------------------------------------------------------------------------------------------------------------------------------------------------------------------------------------------------
	Ce-GCY-25	---------------------------------------------------------------------------------------------------------------------------------------------------------------------------MLLLLLLLKISTFVDSFQIGHLEFENSNETRILEICMKNAGSWRDHRLISLPSCHNFNGLENAANLNYQYSVDLLIGAACDEETQTVSRLALRWHKLYLSSAPLSTKEKESTTIALKPHSLAGTAEVILAMCKSMKWKEIGIIYSEET------KYTAH----------AIYDMLAEQEDDLKINVFLETDGLSNTYTILHSARALISFLTTLD-----------------------------LSKFFKTLKENAFRPLEFSIVHVDCNKSEISNFYTYLDNNAGEEPNPISAARLRKLYRHVALLKN-------------------SHDDMEKTEEFAKKYGLPSYTLYKALILCDGLQLLNNYTAPRGNLSIVQQLPYLWNHVTNTETQGY-----------------------------------SGPVFIGNDGVRLPYYEMHMWRDGKA---------------VHVANVKPRESDYCGGNMTKNCYEFLPSSPLLEDLPPYTSDCGYDNNLCSDFHVFMIAAIVFSILLIPMAIAFYLQRKEHLIQQM------------------------------------------------------------------------------------------PWRVPLDSISFDDNG---------------------------------------------------------------GSLSASRRVSTISTARASYSSIFSGNVAEHAIVNKQKVSV-------KRHVQRRAITFSRQEMEMLNQLK-YMSHTNINPFTGICFN-QGSELIVMWQFTTRYSLEDLIFVK-----------EQKFG----RNFQSTFIKHIVHGINYIHNSS-IKVHGALYLSNCVVDSYWVVKLTDFGIKGILKERTNHKELAP------------------SSAFDVDAIHYKYLQLAPEHISAILEKLEEPRGTVEGDIYQLAMCIYQILFY---MRPFAERQESIKELAHLLSSQS--TAPLHPKVPEGNSF----TMRLLSIIQQCWLYKPAARPALI-KITDAVNREFGQDVKGTLIDQMIEMIDEYSANLEQIVAERTRELEQDMSVTENLLYQLLPKSVADSIRSGKTVVPEQHSSVTLLVVDVCQFTKFCEAFIPVH---------ILETLQELYSSFDNIVQKNKAFKVENVGDAYLICSGIPE-MSGFRHLREICKISLKLQAFMKTFKVRHRPSHTLQIKMGITSGAVAAGILGSTAPRFCIFGDTVNMACRMASTGNPGSIQLSELTANTLMEKFPSFMLEERGM---IDVKGKGACLTFWLTGEKDIMRRQSSRSSCISQIKFELDEADNSKKMFLNV---------------------------------------------------------------------------------------------------------------------------------------------------------------------------------------------------------------------
	As-GCY-1	-----------------------------------------------------------------------------------------------------------------------------------------------------------------------------------------------------------------------------------------------------------------------------------------------------------------------------------------------------------------------------------------------------------------------------------------------------------------------------------------------------------------------------MSLTAFHKEVIERMKDYPFYCTVACEN---YTEASSQSPYLADTMYIYAHAINRTLTADPVNG-------LSNGTAINDATEG-IYAGYTG-RVVIDDTGNRNPIYMLFGINKNEES-------------EVFVVMQTYRNS--TTWQPTYTDEATSIWAVRGGVRPLSKPKCGFTGAACVPTFLEAYFVYVTIAAIIFALMAALLTGIGIYTVR--------------------------------------------------------------------------------WKRKEHERLNRLWQINHVCLM-----KPIA-------------------------------------------------------------KIDVAKSRRSLQSGVTSIS--TREMFDKFSETTSHAFYYLFDELVVAGKHTARPRIGEKEAAELRLMC-QMDHENLNKFIGLCTD--GPQYLSVWKFCSRGSLKDIIEK-----------GLFTMD----AFFIVSIILDICEGLIAIHRSP-IGHHGHLTSSVCLVDERWLVKISNFGLSFLKQIEQRPEDTF---------------------------------LWTAPEHLR--ESNSVG--SKAGDVYSFAIICSEIITRKSAFDNDDDNR--NVEELVQKIKRRSPDP-FRPEISTPDLQGIP--LAMLHLIRSCWSENPEARPKIE--KVKEILKSMH--RGGNLMDHIFSMLEQYANNLEEEIEGRTRELVEEKKKSDILLQRMLPKQVAERLKLGQSVSPESFESVTIFFSDVVQFTNLASRCTPLQ---------VVNLLNDLYTMFDTIIDEHNVYKVETIGDGYMCVSGLPH-RNGNEHARDIAEMSFALLRTLNTFRVPHLPDEKINIRIGINTGPVVAGVVGLSMPRYCLFGDTVNTASRMESSGKPGHIHVSPETNRYLTEIIG-GYRTESRG--EVIIKGKGVMETFWLIP-------------------------PEGLPSKVEPSQ-------------------------------------------------------------------------------------------------------------------------------------------------------------------------------------------------------------------
	Ss-GCY-3	-------------------------------------------------------------------------------MIRIKVLLLLLSTYYLP--------VSTDEVPKKFTLGFLIPR----------------------------TNNSLIDNG------------------------IGFERIAGAIPIAINKSKEDNIIPKDTVVDIVWYHENCDESLASGYTAKLIFENDADVIFGPACSDAAAQSGSLTTYYNFPQVFFGQTLSSELSQTNRYSTQIMISVDTGNVAYALTTFLMNFQWTQFAFFYSS------------LNENPLAVCTYVQSDVDLAVYAIP--ELSMIYKRGVNGYTDAELSTVILRMNVTA-----------------------------RIIVTCFD-EVEMQIRFLNLIPKLLDNRNEYVFIF-----------IETWKKG---FGSPLLWE--ISKDSSVNANVKEACKNIIIFDL--QPYN-SSLTSFLEDVKAAVQKEPFNCTTCAN-----LEMSDIAASLADGIQAYFRGITRSIKAGIPNA-------TSNGNEFMLHSAI-SFQGFTG-MVSLNLNGTRDPTFYIYSLDDNYNS-------------ILFGTVPLVFNK--SSYRPVINSDK-VIFQNWGGSRPPAIPKCNFDGSDCQPSFFSQNLSWIIVLIVIGILIILSIIFTIIYVMY--------------------------------------------------------------------------------QRKLEKERQNLLWQIKFSELE-----KPSE-------------------------------------------------------------KDNLTKSTRSFQSGVSSTS--TKITIDSKVDTEFHSFYIWNNENVVGRKSNVRIKLGDKECKEMRLLR-ALDHDNLCKLLGMSID--GINLIVIWRYCSRGSLYDVIEQ-----------QTTQMD----DFFCYCLIKDVVSALDFIHDNPALAYHGHLTSKVCLIDERWQIKISGYGPKFLQSLETKSPTTN---------------------------------LWTAPEILR--EPSLIG--SPTADIYSFAIIMSEVVNQKTAWNLDEIEE--NEDDIVYKVKRGGANL-FRPKLVPDSRLQVN--SSVLHLIKDCWSENPTDRPKTS--TIKSLLKSIHSNKGENLMDHMFGIMEQYASNLEQEVEERMKELIEEKKKADILLYRMLPKTVADKLKLGQTVQPESFESVTIFFSDVVSFTTLASKSTPLQ---------VVTLLNELYTTFDAIIDENGVFKVETIGDGYLCVSGLPV-RNGNEHAKHIADMSFGFLRSLKTFRIPHIKDGKINIRIGIHTGPVVAGVVGLTMPRYCLFGDSVNIASRMESNSKPGRIQISTETNRYLTDIIG-GYRTEPRG--EVIVKGQGVMQTYWLLT-------------------------GEETPEDLEEMRQQ-----------------------------------------------------------------------------------------------------------------------------------------------------------------------------------------------------------------
	Hg-GCY-A	-----------------------------------------------------------------------------MEMPSCFFLLFFLMLFVSPSRHQLVTVSNSSSSPIGTTVAFGTPSPIIPISTAPSTNGTATFGVPPPISPPINSSSSLPSTGPLEASVQLKIGFLFANGTQRLRMLFGFGQSAPAVTLALERARQEHLIDS-INFTYTWRMCGCFQPWAVGYATQLVLTENVDALIGPPCAIAAG---YVASFYNIPLYLWGATVASEFYNTTVYPTLNNVNVNSDMLALALQSVLVQFNWTEVSFVYTP------------DNER--MVCNSVKQSLTN-VLNVT--NVTIVFQHQMESNVDSMKATLRN-LRSRS-----------------------------RIVLSCFDVEVDRRNFLLSIFDTGLAADNEFVFIMGSLRNQGMLQQVASREDGSVKYVNNWMDK--NSPGDGRDSDALAATKHVIMIDL--ENQSSDHLNEFNRDLSAKFGTYPFFCNGSCMGGAAEQSPSQYARALFDTTYAYFRALNRTMEKRKSNGR----DLLRNGTELNAETAGTTFQGETG-RITFDAHGNRQPTFFVTMLNALNVP-------------TVMVKVNITNGV--LKMERLYGSEA-SLWVNWGGFRPMTTPLCGYNGTMCG----QNVTVYILIGVTLMLLLLVAALLGIGYAIR--------------------------------------------------------------------------------EKMREKQRLTRECLIPFAELRNLKELRSSEEL-----------------------------------------------------------KSETEKSMRSMRSSQSGSTRLTVGSHKAQRETANCAFFVFNREIVLAVKYHVRVRIMSEDLAFIRKLR-QLDHDNMNKLYGVCTD--GPLLFAIWRNCQRGTLKELIAK-----------EQYVGD----NCVMFALMRDIANGLLAIHQSF-IGAHGLLSSENCLINDRWQVKISDFGLNMIRESQTLSKKAL---------------------------------LWTAPELLR--ENNRKG--AKEGDVFSFAIICVEMMNRETVWNGVERDQ--DIDEILYRLRRTNTTIPHRPQLHP--RAEIN--QSLLHLIRDCWSEVPSERPRMD--IVRTMLKQMVQDGSQNLMDYVFGMLEQYASSLEQEVEERTKELVEEKRKSDILLYRMLPRQVADKLKIGESVEPESFQMATIFFSDVVSFTTLAGKCSPLQ---------VVNLLNGLFTAFDGIIDTHDCYKVETIGDGYLVCSGIPK-RNGDQHAKEIAELSFAFLRTVSSFRVDHLPSERVNLRIGFHSGPAVAGVVGLTMPRYCLFGDSVNTASRMESNGKAGRVHISSSANHFLTSVIG-GYVTEPRG--EVIIKGKGVMETFWLLGRIGEAH------------------LSEGTAERNASAATRK----------------------------------------------------------------------------------------------------------------------------------------------------------------------------------------------------------------
	Ce-GCY-3	-------------------------------------------------------------------------------MKNVFQLLIPLFFHLFSLVSLQNIPVSTGTTRPKLKVGIAAAQK---------------------------TQSAS----------------------------IGWNVCGGAVPLAIERLKQAGYVTN-FDFEYYVEYTECDLASTVRTGINFLKNLEVDVIIGPPCSEAIRTMATLATLYKKPVLGWGFVSQADLSDMTRFPYLITVLPTSQTLGYAASKLLELYKWDKVALLYYK------------SEVN---HCGGVMNDVETTFNDPSTYSIQIVLKAEIDASDNVTTNAVISSVKTRA-----------------------------RIILWCAQLGSEKRDYMIKISQLGLDT-DEYVHVLISMRSIGFGVQTFVGKTTFKLSGLTPVWESFSNVTDGLENVAKRGATNVLVIDLNSEVSDKAYLDYMQRNILNVVKLPPLNCSTVDCVSSTATGMGAYARHLFDVVYLYGIALTRVNSTDSAVY--------DDMSKLIPQFVT-SFNGMTG-LVAINQNLSRMPLYQLYGLDEQYEQ-------------TSLMNLSFADGTTVATISLAYSNESSAVWHFWGGIRPLATPICGFLGNSCPLPFWEQYGILIFVGAGVFLIMITTNLICFLFMIK--------------------------------------------------------------------------------NRREEQARINSEWQIPFVKLR------ELE-------------------------------------------------------------RKSKGTSKRSLQSAPSTITG-ESKVSTGSEFCENYEVKMFEKDMVLTMKFQY-MNLNKADMDKFVKLR-KLDHENLNKFIGLSID--SSQFISVTKLCSRGSLLDILYK-----------GNFSMD----FFFMYCIIKDVAEGMSYLHKSF-LRLHGNLRSATCLVNDSWQVKLAEFGFDQLLEEITPTKRRL---------------------------------LWAAPEVLR--GSLTVSQMDPSADVFSFAIIASEILTRKEAWDLKERKE--GYDEIIYRVKKGGSFP-IRPDIIT-DVPDVN--PTLIALVKDCWAEAPEDRPTAE--NICEQLRDLMPKTKSNLMDHVFNMLEEYTSTLEVEVEERTKELTLEKKKADLLLSRMLPKQVAERLKAGQTVEPEGFDSVTVFFSDVVKFTILASKCTPFQ---------VVNLLNDLYSNFDTIIEEHGVYKVESIGDGYLCVSGLPT-RNGFNHIKQIVDMSLKFMDYCKNFKIPHLPRERVELRIGVNSGPCVAGVVGLSMPRYCLFGDTVNTASRMESNGKPSLIHLTSDAHLLLMKHFPHQYETNSRG--EVIIKGKGVMETFWVLGRSGDIEPSISNRSTPPVTQERFTVRAPDTPEARSVSSHGSRPSSNHNNNNDPLYRQYKMDTLKI----------------------------------------------------------------------------------------------------------------------------------------------------------------------------------------
	Bm-GCY-C	-----------------------------------------------------------------------------------------------MDGILNNSKQMLEKVADEKLSSDRLILISYLAAISQFPKNLFDSLKLLSEANN--------------IETAAERDKNYGYLSKCFRTDFEGSMISGALQVAVDDVNADPELLPNHKLIYTFNNTCGDEQQSTRFFMQHWAQGAKVFIG----PEMNCRTEATMAAAQNLPILSYKCKDEMMSDKSKYPTFARTVPTETEITAALIALFKHFEWRKFSIIYER--------NVANEELFRSIKSTIEKQNMGLEVSDTHYVIINVSTVPHPFSEIERSNIKQIISDTYVS-----------------------------TRIYLTFGNVRLFRRILLEMGAQGLMESGDYALIYLDPDYNWLNTYHAMNNHFFRDTLLSVKQS------WDDLNSQDRKVVNFSKFALAIIPTPVQLNAPEFVAFWRKANHYLSLFGVKQSSTATSIKANRFACYLYDAVKLYASALTMVLNETANEQLSVGYDPISDGKRIIGHILGRVYRSIQGFDMHINSNGDAQGNYTLLSLQEIEPVLDM----DNPDYYPLNYGLDISADFVHDFTGDLPLLRFKRDIQWPTGFAPRDEPICGFHGKMCKKG------------------------------------------------------------------------------------------------------------------IFFKKELSNVWKIDQREIEKIVQCCESAAS-------------------------------------------------------------LYVVENNQILLQNDEECNQEKRWPGLCGVALYKGAVVSIDEITYPRK---VKELTRAAKLEMRIMR-QLHHDNVNSFRGIVIG--SSSICVVREFCARSSLMDILRN-----------HDLKLD----HLFIASFVEDLVKGMIYLHESD-LGVHGNLKSTNCLITSRWALQIADFGLHEIRDGQEWESDDF----------------------------MWENFLWTSPELLRKSGCLHAVKGTQKGDAYSFGIILHEIITRQGPFMMLRNSD-LTAKEVVLNVLNNVD---YRPSCDGLPAAS-----YVINVMTLSWSAIPANRPDFR-TIRHKLKPMLEPIYKRNIMDHMMVMMEKYQNQLEDLVDERTTELREEKRRTENLLQRMLPVSVAQQLLAGLDVVPESFSSVTIYFSDIVDFTKISGVSTPLQ---------VVEFLNKLYTLFDHIIKQYDVYKVETIGDAYMVVSGMPEARPVEVHAEHIGMMALHLLAAVRNFKIPHLPQEQLRLRIGIHTGPCVAGVVGKTMPRYCLFGDTVNTASRMESNGCPLKIHCSEQT-QDVLARIDG-FELKKRG--TLQIKGKGLMTTYWLTSRRNVTFAIKDECELLLDEKLAPNIFPRMSVRNRRLSTSAISKGSSISLAGKEPSLLRRIIERATFLRNDNLEFCSGYIDESSSVNSKRPQMT-------RSSSLPYNDACSQQLEDAENAEINTMQKSDNMKYLRSDGMMQSFCGSFMSRKRPLSYEAGIYSVDNTEMSDVCSPLILEKCKMSKWPKLIRSALSLSQNREREQKNRFGQNLKKCLTTSTSTNASWHRLTHALYSSDLSINHVDESNCA
	Ll-RGC-C	-------------------------------------------------------------MIHLLTLWLVYYIAAATNGRLIYNSTISAKQQRPVQNIHGKAVDRMVKTVDEKLNNDRLILISYLAAISQFPKNLFDSLKLLSEASN--------------IETAAERDKNYGYLSKCFRTDFEGSMISGALKVAVDDVNADPELLPNHKLIYTFNNTCGDEQQSTRFFMQHWAQGAKVFIG----PEMNCRTEATMAAAQNLPILSYKCKDAMMSDKSKYPTFARTVPTETEITAAMIALFKHFKWRKFSVIYER--------NVANEELFHSIKSTIEKQNVGLKAIYDHYMIINVSIVPHPFSEIERSNIEQIIRDTYAS-----------------------------TRIYLTLGNVRLFRRILLEMGAQGLMESGDYALIYLDPDYNWLNTYHAMNNHFFRDTLLSVKQS------WDDLNSQDRKVVNFSKFALAIIPTPVQLNAPEFIAFWRKANHYLPLFGMKQSNTTTSIKANRFACYLYDAVKLYALALTIVLNETTSEQYSDGYDPVSDGKRIINHILGRVYRSIQGFDMHINSNGDAQGNYTLLALQEIEPVLDV----NNPDYYPLNYGLAITADFVHDFLGDLPLLRFKRNIQWPTGFAPRDEPICGFHGKMCKKDW--WLTVFLTTTTAFCFFSVIGSAMIYR-------------------------------------------------------------------------------------SYKFEKELSNVWKIDQREIEKIVQCCESAVS-------------------------------------------------------------LYVVENN----QNDEECNQEKRWPGLCGVALYKGAVVSINEITYPRK---VKELTRAAKLEMRIMR-QLHHDNVNSFRGIVVG--SSSICVVREFCARSSLMDILRN-----------HDLKLD----HLFIASFVEDLVKGMIYLHESD-LGVHGNLKSTNCLITSRWALQIADFGLHEIRDGQEWGSDDF----------------------------MWENFLWTSPELLLKSGCVHSVKGTQKGDAYSFGIILHEIITRQGPFMMLRNSD-LTAKEVVLNVLNNVD---YRPSCDGLPAAS-----YVVNVMTMSWSAIPGNRPDFR-TIRHKLKPMFEPIYKRNIMDHMMVMMEKYQNQLEDLVDERTTELREEKRRTENLLQRMLPVSVAQQLLAGRDVVPESFSSVTIYFSDIVDFTKISGVSTPLQ---------VVEFLNKLYTLFDHIIKQYDVYKVETIGDAYMVVSGMPEARPVEVHAEQIGMMALHLLAAVRNFKIPHLPQEQLRLRIGIHTGPCVAGVVGKTMPRYCLFGDTVNTASRMESNGCPLKIHCSEET-HDVLARIDG-FELKKRG--TLQIKGKGLMTTYWLTSRRNATFAIKDECELLLDEKLTPNIFPRMSVRNRRLSTSAVSKGSSISLVGKEPSLLRRIIERATFLRDDN--LCTSYIHENNNVNSNRPQLTCSIFPYRRSSSLPYKDACGQQMKDTEKLQVNEMQKSDNMQYLGNYSGMQSLCKGLMSRKRPLSYEAGIYSTDNAEISDVRSPLILEKCKISKWPKLIRSALSLSQSRDREQKNRFGQNLKNV----------------------------------
	As-GCY-32E-2	-------------------------------------------------------------------------------------------------------------------------------------------------------------------------------------------MISGALHVAVEEVNADPNILPNHKLIYIFNNTCGDEKQSTRFFMEHWAQGAKAFIG----PEMNCRTEATMAAAQNVPIISHKCKDHIVSDKTKYPTFARTVPAETEITAAFISLFKHFNWRKFSIIYER--------HVTNEELFSSIRSALDLENLRAGPEERRYTVLNVSTVAYPFSEVEKSNVAQIIADTYPT-----------------------------TRIYLTFGNVRLFRRILLEMGAHGLMDSGAYALIYLDADYNWLNTYHAMNNHFFRDTLLSVSQS------WDDLESQDRKVVNFSKSALAIIPTPVRLNTPEFTAFWQKANYYLSLFGVQRHDSTSSIKANRFACYLYDAVKLYATALTAVLDDTSPEKIAAGYDPISDGERIITKIIGRVYHSIQGFDMRINSHGDAQGNYTLLSLQEVEPVLDA----ANPDYYPLRSALTISADFIYDTSHDLPLLRFQREIQWPNGQAPLDEPECGFHNEKCKEDYGWSFVILTTTIVLLIMVVVIGSTFFYR-------------------------------------------------------------------------------------NRKFEQELSSIWKIDQKEIEKIVQCNESSTS-------------------------------------------------------------LFVVGGSRASLLNGDAMH-EKHWSGLRGVALYKGAVVAIKELGYSRK---PRELTRSTKLEMRIMR-QLHHDNINSFMGIVVC--QSSILMVREFCAKSSLMDILRN-----------RDLKLD----HLFIASFVEDLVKGMIYLHESE-LKVHGNLKSTNCLITSRWALQVADFGLHELRDGQEWDSDEL----------------------------MWESWLWTAPELLRESECSRAVKGTQKGDVYSFGIILHEMITRQGPFMLIENDN-DTAKDVVDRVMRGTN---YRPSLEGISVAN-----YLADAMTLCWAENPDNRPDFRNAIRHKLKPMFSPIYKRNIMDHMMIMMEKYQNQLEDLVEERTAELRDEKRRSENLLQRMLPITVAQQLLAGKDVVPESFPSVTIYFSDIVGFTAISGESTPMQ---------VVEFLNKLYTLFDHIIKQYNVYKVETIGDAYMVVSGIPEAQPLVFHAEQIAMMALHLLSAVNNFRIPHRPDDQLKLRIGIHTGPCVAGVVGKTMPRYCLFGDSVNIASRMESSGSAGKIQISAQV-NHLLTNILGGFQTESRG--EVLIKGIGVMETFWLLSDR------------------------------------------------------------------------------------------------------------------------------------------------------------------------------------------------------------------------------------------------------
	Ll-RGC-D	MCVGEEVYVYVAWVEKPPFMCVGGRGRTCELLATQHVVNDNDDKVNDDGDNQFLSFGYIITALPPLSSPSTLSALSLIECPKMIDFGLSLQASLMTSVIVMTAVTEFRSHFGRLPRKKQAVTISLLISIALFGNFVRTTFGEVVDDKISRSAINGHQLPFNVLVVLPENESNNDNFGITMPKARPVIDISVMDAIQSGKIGADFLNFTYHDSKFSENANLAERFATLGVVTAYCSHRLDAILGFADSYSLATTSKITAAFGHGVPVITTAGMVSNLGDRQTYPFLTRIQGSYRQMADSMYKLIAYREEFEKGASIDKGNGKFTSGSGLHSALRSRSPVQESRLSLGYQNLVLMYHDKRRAVNRPRLANGEVMVVESVSSHCYFTLYAIKNFFTEKSAYFKEAWKIQTPSLAFDEEIARIPGEIESWLKIVSELANVIILCASPNTVREIMLAAYDLGMATSGEYVFINIDVSTGSHAERPWLRSNDTTSRENEKAKKAYQALKTISLRRSD-LDEYKNFESRVKERAEKKYNYSAKTGKEYEMNNFISAFYDALLLYAIALNETLTEGLDP---------RNGHNITSKMWSRTFVGITG-NVSIDENGDRYSDYSLLDLDPQQ----------------------DKFVEVAYYSGASNELKQVAEFHWVGGSPPRDSPICGWDHSKCPEGYPFYVYLLSGSTIFILILMSGFIYFWRRYRLEAELAAMSWKIRWEDLDGDEVKKDKKKSRRMRRLHGFSFESEALLRSYSRTSNGSENVRLFRSTSSNATRKFSALIDRKLSLFTRKKNSNHQDSTHVQNHISKDFDHKMDATSRSGQHVTINEGVEPKDYDTESGRLPSPLSLVSNSKRKPPSEDGFDLHAKKSLSLRNRKLSFAGFSIGSGGSVETIQMQNNAQIYTKTANYKASSGTIVAVKNLNIDPKKYPKLDLTRSMLMEFKRIK-DLQHDHITRFTGACVD--CPHYCLVQEYCPKGSLEDILEN-----------EKIELD----KMMKYSLLHDLVKGMYFLHNSF-VGSHGKLKSSNCVVDSRFVLKVTDFGFHELHAMEDENTEEIG------------------------EHAFYKRRLWTAPEILRNPNAYR-PNGTKAGDAYSFAIILHEMLFRKGAFYMTNEPAPKEICERVQRVPASDEEL-CRPEIPESALIDGQIEPNLINLMLSCWAEEFQDRPDFA-VIRKVVRSLNKSNETSNVVDNLLKRMEQYANNLEGLVEERTQEYLAEKQKVEDLLHQLLPRSVADQLISGRAVQAEAFESVTIYFSDIVGFTALSSMSTPMQ---------VVTLLNDLYMAFDGVVDNFKVYKVETIGDAYMVVSGLPE-RHN-HHASQIAQMSLALLHKVKNFVIRHRPNEQLKLRIGIHSGPVVAGVVGCKMPRYCLFGDTVNTSSRMESTGLRKFFFAS------------------------------------------------------------------------------------------------------------------------------------------------------------------------------------------------------------------------------------------------------------------------------------------------
	Ts-GCY-A	------------------------------------------------------------------------------------------------------------------------------------------------------------------------------------------------------------------------------------------------------------------------------------------------------MQDDFSWQLSNVSQAER-----------------EQDLKTFASLKIVTLRRPSQSLYRRFEEDVKALAQKKFN--------------------------------------------------------------------------------------------------------------------YTQITGKPYKVCKLLYFQLCIIST-----------------------------YGNKAQVTKFTSAFYDAIMLYAIALNETLSLGFSP---------RNGLEVTRRMWNRSFAGIGG-NVTISKDGDRFSDYSVLDLNPQT----------------------GTFEEVAYYAGSQDKLYVVGQWYWAGGSPPPDRPICGFDNSKCPSKN------LSPWAVILIVFSTLTVIFG-------------------------------------------------------------VIALF--------------------VFSRAEND------ELENFLGRTFWAEEAEQ-------------------------------VSQAKRQ------------------------SGVPLVSLCTVEGLELEKEKNAFTKIANYR---GQIVAVKMLNIQRN---RIELSRKLLIELKKMK-DLSHEHVTRFVGACID--SPHYCIVTEYCPKGSLQ---------------------------------------GMVFIHSTD-IRSHGKLKSTNCVVDSRFVLKITDFGLNHIHELET-VKEDFL------------------------SNSFWRAKLWTAPELLR-LDCPP-MGGTQKGDVYSFAIILHEMLFRRGVFYTSDENS--FARDIVENVRMGMQPP-FRPTVLETSFDG-----VIISLMVRCWSENPDDRPDFR-MIRKQVISLTREFETSNIVDNLLRRMEQYANNLESLVQERTADYLQEKQKAENLLYQLLPKSVASQLIKGEPVKAEAFDCVTIYFSDIVGFTSLCADSTPME---------VVNLLNDLYTCFDSIIENYDVYKVETIGDAYMVVSGLPR-KNGVAHAFEIARMALALLSAVRCFTIVHRPKEQLKLRIGIHSGPVCAGVVGLKMPRYCLFGDTVNTASRMESNGLPLKIHVSSAT-KTLLDSFNC-FQLEYRG--EVVMKGKGAQVTYWLLEPTENHVT-------------------------------------------------------------------------------------------------------------------------------------------------------------------------------------------------------------------------------------------------

;
end;
