# Supplementary material for: RNAseq Analysis of the Parasitic Nematode Strongyloides stercoralis Reveals Divergent Regulation of Canonical Dauer Pathways
Source: PLoS Negl Trop Dis. 2012 Oct 25;6(10):e1854. doi: 10.1371/journal.pntd.0001854 (PMC3493385; doi:10.1371/journal.pntd.0001854)
Supplement: Data S6 — Protein alignment for truncated TGFβ ligand domains. (NEX) [file pntd.0001854.s019.nex]

#NEXUS
begin taxa;
	dimensions ntax=45;
	taxlabels
	Cb-DBL-1[&Text="NCBI: XP_002637319",Created=Fri Jul 19 00:00:00 EDT 2002,Modified=Thu Mar 29 15:58:49 EDT 2012,description="Hypothetical protein CBG19011 [Caenorhabditis briggsae]","Genetic Code"="Standard",Topology="linear",Taxonomy="Eukaryota; Metazoa; Nematoda; Chromadorea; Rhabditida; Rhabditoidea; Rhabditidae; Peloderinae; Caenorhabditis",Accession="CAE71944",Organism="Caenorhabditis briggsa…
	Ce-DBL-1[&Text="NCBI: NP_504709",Created=Mon Oct 10 00:00:00 EDT 2011,Modified=Thu Mar 29 15:59:22 EDT 2012,description="Protein DBL-1 [Caenorhabditis elegans]","Genetic Code"="Standard",Topology="linear",Taxonomy="Eukaryota; Metazoa; Nematoda; Chromadorea; Rhabditida; Rhabditoidea; Rhabditidae; Peloderinae; Caenorhabditis",Accession="CCD74236",Organism="Caenorhabditis elegans","Molecule Type"="A…
	Ac-TGH-1[&Text="GenBank: AAX36081",Created=Wed Mar 16 00:00:00 EST 2005,Modified=Thu Apr 19 14:51:21 EDT 2012,"Genetic Code"="Standard",description="transforming growth factor beta [Ancylostoma caninum]","Common Name"="dog hookworm",Topology="linear",Taxonomy="Eukaryota; Metazoa; Nematoda; Chromadorea; Rhabditida; Strongylida; Ancylostomatoidea; Ancylostomatidae; Ancylostomatinae; Ancylostoma",Ac…
	As-DPP[&Text="GenBank: ADY42122",Created=Sat Mar 05 00:00:00 EST 2011,Modified=Thu Mar 29 16:04:51 EDT 2012,description="Protein decapentaplegic [Ascaris suum]","Genetic Code"="Standard",Topology="linear","Common Name"="pig roundworm",Taxonomy="Eukaryota; Metazoa; Nematoda; Chromadorea; Ascaridida; Ascaridoidea; Ascarididae; Ascaris",Accession="ADY42122",Organism="Ascaris suum","Molecule Type"="A…
	Bm-TGFb-B[&Text="NCBI: XP_001901880",Created=Thu Mar 20 00:00:00 EDT 2008,Modified=Thu Mar 29 16:05:06 EDT 2012,description="Transforming growth factor beta like domain containing protein [Brugia malayi]","Genetic Code"="Standard",Topology="linear",Taxonomy="Eukaryota; Metazoa; Nematoda; Chromadorea; Spirurida; Filarioidea; Onchocercidae; Brugia",Accession="XP_001901880",Organism="Brugia malayi",…
	Ss-DBL-1[&Created=Wed Mar 14 12:21:44 EDT 2012,Modified=Thu Mar 29 16:09:51 EDT 2012,description="contig-87602",Topology="linear"]
	Bm-TGFb-C[&Text="NCBI: XP_001897073",Created=Thu Mar 20 00:00:00 EDT 2008,Modified=Thu Mar 29 16:05:10 EDT 2012,description="Transforming growth factor beta like domain containing protein [Brugia malayi]","Genetic Code"="Standard",Topology="linear",Taxonomy="Eukaryota; Metazoa; Nematoda; Chromadorea; Spirurida; Filarioidea; Onchocercidae; Brugia",Accession="XP_001897073",Organism="Brugia malayi",…
	Ll-BMP-6[&Text="XP_003147288",Created=Mon Nov 15 00:00:00 EST 2010,Modified=Thu Mar 29 17:57:40 EDT 2012,description="bone morphogenic protein 6 [Loa loa]","Genetic Code"="Standard",Topology="linear","Common Name"="eye worm",Taxonomy="Eukaryota; Metazoa; Nematoda; Chromadorea; Spirurida; Filarioidea; Onchocercidae; Loa",Accession="XP_003147288",Organism="Loa loa","Molecule Type"="AA",GID="3120922…
	As-TGFb-A[&Text="GenBank: ADY46047",Created=Sat Mar 05 00:00:00 EST 2011,Modified=Thu Mar 29 16:04:59 EDT 2012,description="Unknown [Ascaris suum]","Genetic Code"="Standard",Topology="linear","Common Name"="pig roundworm",Taxonomy="Eukaryota; Metazoa; Nematoda; Chromadorea; Ascaridida; Ascaridoidea; Ascarididae; Ascaris",Accession="ADY46047",Organism="Ascaris suum","Molecule Type"="AA",GID="32451…
	Ss-TIGL-1[&Created=Wed Mar 14 13:04:36 EDT 2012,Modified=Thu Mar 29 16:12:02 EDT 2012,description="contig-143745",Topology="linear"]
	Cb-TIG-2[&Text="NCBI: XP_002635502",Created=Fri Jul 19 00:00:00 EDT 2002,Modified=Thu Mar 29 16:05:22 EDT 2012,description="Hypothetical protein CBG08804, partial [Caenorhabditis briggsae]","Genetic Code"="Standard",Topology="linear",Taxonomy="Eukaryota; Metazoa; Nematoda; Chromadorea; Rhabditida; Rhabditoidea; Rhabditidae; Peloderinae; Caenorhabditis",Accession="CAE64179",Organism="Caenorhabditi…
	Ce-TIG-2[&Text="NCBI: NP_504271",Created=Mon Oct 10 00:00:00 EDT 2011,Modified=Thu Mar 29 16:05:29 EDT 2012,description="Protein TIG-2 [Caenorhabditis elegans]","Genetic Code"="Standard",Topology="linear",Taxonomy="Eukaryota; Metazoa; Nematoda; Chromadorea; Rhabditida; Rhabditoidea; Rhabditidae; Peloderinae; Caenorhabditis",Accession="CCD65248",Organism="Caenorhabditis elegans","Molecule Type"="A…
	Hs-BMP-2[&Text="NCBI: NP_001191",Created=Sun Oct 01 00:00:00 EDT 1989,Modified=Thu Mar 29 16:00:45 EDT 2012,description="RecName: Full=Bone morphogenetic protein 2; Short=BMP-2; AltName: Full=Bone morphogenetic protein 2A; Short=BMP-2A; Flags: Precursor","Genetic Code"="Standard",Topology="linear","Common Name"="human",Taxonomy="Eukaryota; Metazoa; Chordata; Craniata; Vertebrata; Euteleostomi; Ma…
	Xl-BMP-4[&Text="GenBank: AAC61694",Created=Tue Apr 21 00:00:00 EDT 1998,Modified=Thu Mar 29 16:06:25 EDT 2012,description="bone morphogenetic protein 4 [Xenopus laevis]","Genetic Code"="Standard",Topology="linear","Common Name"="African clawed frog",Taxonomy="Eukaryota; Metazoa; Chordata; Craniata; Vertebrata; Euteleostomi; Amphibia; Batrachia; Anura; Mesobatrachia; Pipoidea; Pipidae; Xenopodinae…
	Ts-TGH-3[&Text="GenBank: ACT10103",Created=Fri Jan 01 00:00:00 EST 2010,Modified=Thu Mar 29 16:06:18 EDT 2012,description="transforming growth factor Tgh-3 [Trichinella spiralis]","Genetic Code"="Standard",Topology="linear",Taxonomy="Eukaryota; Metazoa; Nematoda; Enoplea; Trichocephalida; Trichinellidae; Trichinella",Accession="ACT10103",Organism="Trichinella spiralis","Molecule Type"="AA",GID="2…
	Dm-DPP[&Text="NCBI: NP_477311",Created=Fri Apr 01 00:00:00 EST 1988,Modified=Thu Mar 29 15:59:59 EDT 2012,description="RecName: Full=Protein decapentaplegic; Short=Protein DPP-C; Flags: Precursor","Genetic Code"="Standard",Topology="linear","Common Name"="fruit fly",Taxonomy="Eukaryota; Metazoa; Arthropoda; Hexapoda; Insecta; Pterygota; Neoptera; Endopterygota; Diptera; Brachycera; Muscomorpha; E…
	Ts-TGH-4[&Text="GenBank: ACT10104",Created=Fri Jan 01 00:00:00 EST 2010,Modified=Thu Mar 29 16:06:22 EDT 2012,description="transforming growth factor Tgh-4 [Trichinella spiralis]","Genetic Code"="Standard",Topology="linear",Taxonomy="Eukaryota; Metazoa; Nematoda; Enoplea; Trichocephalida; Trichinellidae; Trichinella",Accession="ACT10104",Organism="Trichinella spiralis","Molecule Type"="AA",GID="2…
	Bm-TGFb-A[&Text="NCBI: XP_001897718",Created=Thu Mar 20 00:00:00 EDT 2008,Modified=Thu Mar 29 16:05:02 EDT 2012,description="Transforming growth factor beta like domain containing protein [Brugia malayi]","Genetic Code"="Standard",Topology="linear",Taxonomy="Eukaryota; Metazoa; Nematoda; Chromadorea; Spirurida; Filarioidea; Onchocercidae; Brugia",Accession="XP_001897718",Organism="Brugia malayi",…
	Ll-GDF-10[&Text="NCBI: XP_003139713 ; similar to unc-129",Created=Mon Nov 15 00:00:00 EST 2010,Modified=Thu Mar 29 17:46:31 EDT 2012,description="growth/differentiation factor 10 [Loa loa]","Genetic Code"="Standard",Topology="linear","Common Name"="eye worm",Taxonomy="Eukaryota; Metazoa; Nematoda; Chromadorea; Spirurida; Filarioidea; Onchocercidae; Loa",Accession="XP_003139713",Organism="Loa loa"…
	As-BMP-3[&Text="GenBank: ADY43685",Created=Sat Mar 05 00:00:00 EST 2011,Modified=Thu Mar 29 16:04:44 EDT 2012,description="Bone morphogenetic protein 3 [Ascaris suum]","Genetic Code"="Standard",Topology="linear","Common Name"="pig roundworm",Taxonomy="Eukaryota; Metazoa; Nematoda; Chromadorea; Ascaridida; Ascaridoidea; Ascarididae; Ascaris",Accession="ADY43685",Organism="Ascaris suum","Molecule T…
	Ts-TGFb-A[&Text="NCBI: XP_003379082 ; similar to unc-129",Created=Fri Jul 01 00:00:00 EDT 2011,Modified=Thu Mar 29 17:43:00 EDT 2012,description="putative transforming growth factor beta like domain protein [Trichinella spiralis]","Genetic Code"="Standard",Topology="linear",Taxonomy="Eukaryota; Metazoa; Nematoda; Enoplea; Trichocephalida; Trichinellidae; Trichinella",Accession="XP_003379082",Orga…
	Ss-DBL-2[&Created=Wed Mar 14 13:05:01 EDT 2012,Modified=Fri Mar 30 11:09:45 EDT 2012,description="contig-1493",Topology="linear"]
	Dr-BMP-3[&Text="NCBI: NP_001071233",Created=Sun Nov 19 00:00:00 EST 2006,Modified=Thu Mar 29 16:05:36 EDT 2012,description="bone morphogenetic protein 3 [Danio rerio]","Genetic Code"="Standard",Topology="linear","Common Name"="zebrafish",Taxonomy="Eukaryota; Metazoa; Chordata; Craniata; Vertebrata; Euteleostomi; Actinopterygii; Neopterygii; Teleostei; Ostariophysi; Cypriniformes; Cyprinidae; Dani…
	Cb-UNC-129[&Text="NCBI: XP_002632981",Created=Fri Jul 19 00:00:00 EDT 2002,Modified=Thu Mar 29 15:59:08 EDT 2012,description="Hypothetical protein CBG21741 [Caenorhabditis briggsae]","Genetic Code"="Standard",Topology="linear",Taxonomy="Eukaryota; Metazoa; Nematoda; Chromadorea; Rhabditida; Rhabditoidea; Rhabditidae; Peloderinae; Caenorhabditis",Accession="CAE74086",Organism="Caenorhabditis brigg…
	Ce-UNC-129[&Text="NCBI: NP_501566",Created=Sat Mar 23 00:00:00 EST 1996,Modified=Thu Mar 29 15:59:34 EDT 2012,description="Protein UNC-129 [Caenorhabditis elegans]","Genetic Code"="Standard",Topology="linear",Taxonomy="Eukaryota; Metazoa; Nematoda; Chromadorea; Rhabditida; Rhabditoidea; Rhabditidae; Peloderinae; Caenorhabditis",Accession="CAB61007",Organism="Caenorhabditis elegans","Molecule Type…
	Hs-INHIBIN-bA[&Text="NCBI: NP_002183 (GI: 4504699)",Created=Mon Nov 18 00:00:00 EST 1996,Modified=Thu Apr 19 14:55:21 EDT 2012,"Genetic Code"="Standard",description="inhibin betaA","Common Name"="human",Topology="linear",Taxonomy="Eukaryota; Metazoa; Chordata; Craniata; Vertebrata; Euteleostomi; Mammalia; Eutheria; Euarchontoglires; Primates; Haplorrhini; Catarrhini; Hominidae; Homo",Accession="1…
	Hs-TGFb1[&Text="NCBI: NP_000651 (GI: 63025222)",Created=Mon Jul 21 00:00:00 EDT 1986,Modified=Thu Apr 19 14:54:56 EDT 2012,"Genetic Code"="Standard",description="RecName: Full=Transforming growth factor beta-1; Short=TGF-beta-1; Contains: RecName: Full=Latency-associated peptide; Short=LAP; Flags: Precursor","Common Name"="human",Topology="linear",Taxonomy="Eukaryota; Metazoa; Chordata; Craniata;…
	Hc-TGH-2[&Text="GenBank: ACQ84508",Created=Thu Oct 08 00:00:00 EDT 2009,Modified=Thu Mar 29 16:05:45 EDT 2012,description="transforming growth factor beta-like protein 2 [Haemonchus contortus]","Genetic Code"="Standard",Topology="linear","Common Name"="barber pole worm",Taxonomy="Eukaryota; Metazoa; Nematoda; Chromadorea; Rhabditida; Strongylida; Trichostrongyloidea; Haemonchidae; Haemonchinae; H…
	Hp-TGH-2[&Text="GenBank: ACR27076",Created=Thu Oct 08 00:00:00 EDT 2009,Modified=Thu Apr 19 14:54:24 EDT 2012,"Genetic Code"="Standard",description="transforming growth protein 2-like protein, partial [Heligmosomoides polygyrus]",Topology="linear",Taxonomy="Eukaryota; Metazoa; Nematoda; Chromadorea; Rhabditida; Strongylida; Trichostrongyloidea; Heligmosomatidae; Heligmosomoides",Accession="ACR270…
	Ac-TGH-2[&Text="Genbank: AAX36082 (GI: 60752676)",Created=Wed Mar 16 00:00:00 EST 2005,Modified=Thu Mar 29 16:04:39 EDT 2012,description="transforming growth factor beta [Ancylostoma caninum]","Genetic Code"="Standard",Topology="linear","Common Name"="dog hookworm",Taxonomy="Eukaryota; Metazoa; Nematoda; Chromadorea; Rhabditida; Strongylida; Ancylostomatoidea; Ancylostomatidae; Ancylostomatinae; …
	Cb-DAF-7[&Text="NCBI: XP_002648583 (GI: 268570643)",Created=Fri Jul 19 00:00:00 EDT 2002,Modified=Thu Mar 29 16:05:18 EDT 2012,description="Hypothetical protein CBG24910 [Caenorhabditis briggsae]","Genetic Code"="Standard",Topology="linear",Taxonomy="Eukaryota; Metazoa; Nematoda; Chromadorea; Rhabditida; Rhabditoidea; Rhabditidae; Peloderinae; Caenorhabditis",Accession="CAE57030",Organism="Caenor…
	Ce-DAF-7[&Text="NCBI: NP_497265 (GI: 17552832)",Created=Mon Dec 03 00:00:00 EST 2001,Modified=Thu Mar 29 16:05:25 EDT 2012,description="abnormal DAuer Formation family member (daf-7) [Caenorhabditis elegans]","Genetic Code"="Standard",Topology="linear",Taxonomy="Eukaryota; Metazoa; Nematoda; Chromadorea; Rhabditida; Rhabditoidea; Rhabditidae; Peloderinae; Caenorhabditis",Accession="NP_497265",Org…
	As-DAF-7[&Text="GenBank: ADY41407",Created=Sat Mar 05 00:00:00 EST 2011,Modified=Thu Mar 29 16:04:47 EDT 2012,description="Dauer larva development regulatory growth factor daf-7 [Ascaris suum]","Genetic Code"="Standard",Topology="linear","Common Name"="pig roundworm",Taxonomy="Eukaryota; Metazoa; Nematoda; Chromadorea; Ascaridida; Ascaridoidea; Ascarididae; Ascaris",Accession="ADY41407",Organism=…
	Bm-TGH-2[&Text="GenBank: AAD19903 (GI: 4406216)",Created=Fri Mar 12 00:00:00 EST 1999,Modified=Thu Mar 29 16:05:14 EDT 2012,description="transforming growth factor b homolog [Brugia malayi]","Genetic Code"="Standard",Topology="linear",Taxonomy="Eukaryota; Metazoa; Nematoda; Chromadorea; Spirurida; Filarioidea; Onchocercidae; Brugia",Accession="AAD19903",Organism="Brugia malayi","Molecule Type"="A…
	Hs-MYOSTATIN[&Text="GenBank: ABI48372 (GI: 113912353)",Created=Sun Nov 16 00:00:00 EST 1997,Modified=Thu Mar 29 16:05:55 EDT 2012,description="myostatin [Homo sapiens]","Genetic Code"="Standard",Topology="linear","Common Name"="human",Taxonomy="Eukaryota; Metazoa; Chordata; Craniata; Vertebrata; Euteleostomi; Mammalia; Eutheria; Euarchontoglires; Primates; Haplorrhini; Catarrhini; Hominidae; Homo…
	Ts-TGH-1[&Text="ACT10101",Created=Fri Jan 01 00:00:00 EST 2010,Modified=Thu Mar 29 16:06:15 EDT 2012,description="transforming growth factor Tgh-1 [Trichinella spiralis]","Genetic Code"="Standard",Topology="linear",Taxonomy="Eukaryota; Metazoa; Nematoda; Enoplea; Trichocephalida; Trichinellidae; Trichinella",Accession="ACT10101",Organism="Trichinella spiralis","Molecule Type"="AA",GID="251735220"]
	Sr-DAF-7[&Text="GenBank: AAT79346 (GI: 50593070)",Created=Sat Jul 31 00:00:00 EDT 2004,Modified=Thu Mar 29 16:06:06 EDT 2012,description="DAF-7 [Strongyloides ratti]","Genetic Code"="Standard",Topology="linear",Taxonomy="Eukaryota; Metazoa; Nematoda; Chromadorea; Rhabditida; Panagrolaimoidea; Strongyloididae; Strongyloides",Accession="AAT79346",Organism="Strongyloides ratti","Molecule Type"="AA",…
	Ss-TGH-1[&Created=Wed Mar 14 13:03:48 EDT 2012,Modified=Thu Mar 29 16:01:57 EDT 2012,description="contig-2905",Topology="linear"]
	Pt-DAF-7[&Text="GenBank: ABQ10586 (GI: 146217001)",Created=Mon May 07 00:00:00 EDT 2007,Modified=Thu Mar 29 16:06:03 EDT 2012,description="transforming growth factor beta-like protein [Parastrongyloides trichosuri]","Genetic Code"="Standard",Topology="linear",Taxonomy="Eukaryota; Metazoa; Nematoda; Chromadorea; Rhabditida; Panagrolaimoidea; Strongyloididae; Parastrongyloides",Accession="ABQ10586"…
	Ss-TGH-2[&Created=Wed Mar 14 13:03:58 EDT 2012,Modified=Thu Mar 29 16:02:04 EDT 2012,description="contig-78434",Topology="linear"]
	Ss-TGH-3[&Created=Wed Mar 14 13:04:05 EDT 2012,Modified=Thu Mar 29 16:02:11 EDT 2012,description="contig-145787",Topology="linear"]
	Ss-TGH-5[&Created=Wed Mar 14 13:04:17 EDT 2012,Modified=Thu Mar 29 16:02:29 EDT 2012,description="contig-55657",Topology="linear"]
	Ss-TGH-6[&Created=Wed Mar 14 13:04:24 EDT 2012,Modified=Thu Mar 29 16:02:41 EDT 2012,description="contig-63525",Topology="linear"]
	Ss-TGH-4[&Created=Wed Mar 14 13:04:10 EDT 2012,Modified=Thu Mar 29 16:02:20 EDT 2012,description="contig-164035",Topology="linear"]
	Ss-TGH-7[&Created=Wed Mar 14 13:04:30 EDT 2012,Modified=Thu Mar 29 16:02:53 EDT 2012,description="contig-181412",Topology="linear"]
;
end;
begin characters;
	dimensions nchar=112;
	format datatype=protein missing=? gap=-;
	matrix
	Cb-DBL-1	CRRTDLYVDF-DDLGWQDWIMAPKGYDAYQCQGSCPNPMPAQLN---ATNHAIIQSLLHSLKP-DE----VPPPCCVPTETSPLSILYMDVDK-VIVIREYADMRVDSCGCR
	Ce-DBL-1	CRRTDFYVDF-DDLNWQDWIMAPKGYDAYQCQGSCPNPMPAQLN---ATNHAIIQSLLHSLRP-DE----VPPPCCVPTETSPLSILYMDVDK-VIVIREYADMRVESCGCR
	Ac-TGH-1	CRKKALYVDF-EEIGWQEWILAPKSYEAGQCVGSCPHPLPAHLN---ATNHAIGQSLTNSLNP--Q----VPPPCCVPTETTHLSILFLDVDN-KIIIKNYPDMRVEACGCR
	As-DPP	CQRRELHVDF-NELNWQDWILAPPSYSAFQCQGECPNPLTGHFN---TTNHAIVQGLINSVNP-SQ----VPAPCCVPIEMESLAILYIDVES-KIVIKNYPDMEVISCGCR
	Bm-TGFb-B	CRRTQLLVDF-NELNWQDWILAPSSYSAYQCQGECPNPLTSHFN---TTNHAIVQGLINSVDP-NL----VPAPCCVPTEMESLAILYIDVEG-KIVIKNYPDMEVLSCGCR
	Ss-DBL-1	CRKTDLYVDF-KELNWDDWILAPEGYNAYQCRGICSNPLPSKLN---TTNHAIIQSLINTLNP-LS----VPAPCCIPTRLAPLSILFVDFNK-HVVIKNYAEMIVVECGCN
	Bm-TGFb-C	CRRRTLYVDF-KDLGWQDWVIAPDGYHAYYCDGFCSFPLNNHMN---ATNHAIVQTLVHLIDP-TR----TSEAKCAPSSLRSMKILFIDNAQ-NVVLKRYKDMQVRDCGCQ
	Ll-BMP-6	CRRRTLYVDF-KDLGWQDWVIAPDGYHAYYCDGFCSFPLNNHMN---ATNHAIVQTLVHLIDP-TR----TSEAKCAPSSLRSMKILFIDNAQ-NVVLKRYKDMQVRDCGCQ
	As-TGFb-A	CRRRTLYVDF-KDLGWQDWVIAPDGYHAYYCDGYCSFPLNNHMN---ATNHAIVQTLVHLIDP-TR----TSEAKCAPSALRSMKILFIDNAQ-NVVLKRYQDMQVRECGCQ
	Ss-TIGL-1	CQLYKFFIEF-KDLGWDHWVIAPRGYEASYCDGSCTFPLNNNMN---ATNHAIISTLIHLIDS-TR----TDPPKCAPTKLKPMKILFIDDNS-NVVIKRYQAMMAIECGCQ
	Cb-TIG-2	CQRKGLYVDF-DILGWKQWVIAPEGFPAYYCSGACSAPFHKTMN---ATSHAIVQSTIHLVRP-NT----TMPAKCAPSHLTSMKILFVDQKK-NVQIKRYRDMVVDECGCH
	Ce-TIG-2	CQRKGLYVDF-DILGWKQWVIAPEGFSAFYCSGDCSAPFSKEMN---ATSHAIVQSTLHRVRP-NS----TTPAKCAPSSLGSYKILFVDQNK-QVQIKRYRDMVVDECGCH
	Hs-BMP-2	CKRHPLYVDF-SDVGWNDWIVAPPGYHAFYCHGECPFPLADHLN---STNHAIVQTLVNSVN--SK----IPKACCVPTELSAISMLYLDENE-KVVLKNYQDMVVEGCGCR
	Xl-BMP-4	CRRHSLYVDF-SDVGWNDWIVAPPGYQAFYCHGDCPFPLADHLN---STNHAIVQTLVNSVN--AS----IPKACCVPTELSAISMLYLDEYD-KVVLKNYQEMVVEGCGCR
	Ts-TGH-3	CQRHELYVDF-ESVGWNDWIVAPPGYKAYYCQGDCPFPLNDHLN---ATNHAIVQTLVHSVNP-GA----APKSCCVPTELSPISMLYLDEYD-KVVLKTYQDMVVESCGCR
	Dm-DPP	CRRHSLYVDF-SDVGWDDWIVAPLGYDAYYCHGKCPFPLADHFN---STNHAVVQTLVNNMNP-GK----VPKACCVPTQLDSVAMLYLNDQS-TVVLKNYQEMTVVGCGCR
	Ts-TGH-4	CQRRTLYVSF-RDLGWQDWIIAPDGYAAYYCYGECSFPLNAHMN---ATNHAIVQTLAHLMNP-GR----VPKPYCAPTKLSSISVLYFDDSS-NVVLKKYNNMVVKTCGCH
	Bm-TGFb-A	CRAEKLNVRF-RDIGWEHWIIAPTSFEAHYCSGVCPFPLKKEVN---PSNHAIVQSIIHRLGLNPY----VPDVCCAPDKMDSLTLLYYDEMD-NIVLKNYPRMTVTSCACL
	Ll-GDF-10	CKTEKLNVRF-RDIGWEHWIIAPTSFEAHYCSGTCPFPLKKEVN---PSNHAIVQSIIHRLGLNPY----VPDVCCAPDKMDSLTLLYYDEMD-NVVLKNYPRMTVTSCACL
	As-BMP-3	CGKRKLLVQF-RDIGWEHWIIAPKSFEAHYCSGSCPFPLQKEVN---PSNHAIVQSIIHTIGLNPY----VPAVCCAPDKMDSLTLLYFDEMD-NVVLKNYPKMIVSSCACI
	Ts-TGFb-A	CQKHNLIVDF-RDIGWQERIIAPKSFEAHYCAGSCQFPLNWESN---PSNHAIIQNIIHTIGFQPK----VPQVCCSPDKMDSLTLLYFDEDQ-NVVLKTYPKMTVMSCGCV
	Ss-DBL-2	CGKRILQVKF-SDIGWGSKVIAPKVFEANYCSGTCSFPLTKDVP---HSNHAIIQSLLYNMKIIQR----IPNVCCAPEKMDSLTILYFDEQD-NVVLKTYPKMSVSSCSCI
	Dr-BMP-3	CARRYLKVDF-ADIGWSEWIISPKSFDAYYCSGSCQFPMPKSLK---PSNHATIQSIVRAVGVVPG----IPEPCCVPEKMSSLSILFFDEDK-NVVLKVYPNMTVDSCACR
	Cb-UNC-129	CHKEGTLVSL-KHFGWDKFVMEPRTIETSFCKGKCAKPMLASGK---ASNHAMLQSLFA-----------AEPVCCAPTNLKSLNFLYRDEKG-RTVIRNYSKMLIGSCSCL
	Ce-UNC-129	CHKEGVLVSL-KHFGWDRYVIEPKTIETSFCKGKCAKPMLTSGK---ASNHAMLQSLFA-----------AEPVCCAPTNLKSLNFWYRDEKG-RTVIRNYSKMLIGSCSCL
	Hs-INHIBIN-bA	CCKKQFFVSF-KDIGWNDWIIAPSGYHANYCEGECPSHIAGTSGSSLSFHSTVINHYRMRGHSPFA----NLKSCCVPTKLRPMSMLYYDDGQ-NIIKKDIQNMIVEECGCS
	Hs-TGFb1	CCVRQLYIDFRKDLGWK-WIHEPKGYHANFCLGPCP-YIWSLD----TQYSKVLALYNQ--HNPGA----SAAPCCVPQALEPLPIVYY-VGR-KPKVEQLSNMIVRSCKCS
	Hc-TGH-2	CCLYDLIVDF-QQIGWK-FIIAPHKYNAYMCRGDCTVNHTHV----SRSGHTKVAKTG-VITRQDATG--NQGMCCHPAEYDAVRMIYMNGDN-QVTMARVPGMIARKCTCS
	Hp-TGH-2	CCLYDLIVDF-QEIGWK-FIIAPHKYNAYMCRGDCTVNHTHI----SRSAHTKVSKHGGVITRQDATG--NQGMCCHPAEYDAVRMIYMNADN-QVTMARVPGMIARKCTCS
	Ac-TGH-2	CCLYDLTVDF-QQMGWK-FIIAPHKYNAYMCRGDCSLSHAHV----ARAGHTKVAKTG-IITRQEATG--NQGMCCHPAEYDAVRMIYMNADN-QVTMARVPGMIARKCSCS
	Cb-DAF-7	CCLYDLIVEF-NKIGWD-WVIAPPRYNAFMCRGQCEKNAHHL-L--NDFGHARIMRAANSIYSVANMDLTSLGLCCHASEFDYLKVIYLNQQG-VINVANLNGMVANRCGCS
	Ce-DAF-7	CCLYDLEIEF-EKIGWD-WIVAPPRYNAYMCRGDCHYNAHHFNL--AETGHSKIMRAAHKVSNPE------IGYCCHPTEYDYIKLIYVNRDG-RVSIANVNGMIAKKCGCS
	As-DAF-7	CCLYSLVVDF-EAAGWD-FVIAPKLYDAHMCSGECRL--HHP----DRSPHSKITSSTSKNTVSG---------CCHPSEYDPITLVYMTEEK-EVKIKEVPGMIARRCACA
	Bm-TGH-2	CCLYSLVVDF-EAAGWD-FVIAPKLYDAHMCSGECRL--HHA----GRSAHSKITSSTKKNAVSG---------CCHPTEYDPITLVYMTQEK-ELKIREVPGMIARRCACA
	Hs-MYOSTATIN	CCRYPLTVDF-EAFGWD-WIIAPKRYKANYCSGECEF--VFL----QKYPHTHLVHQANPRGSAG--------PCCTPTKMSPINMLYFNGKE-QIIYGKIPAMVVDRCGCS
	Ts-TGH-1	CCRFPLVIDF-ESFGWD-WVIAPKKYLAYYCSGECPF--RHL----QRYLHTHLVQQSNPRGNIG--------PCCYPTQMAPILMVYFNENK-EVLVSKIPGMVVSRCGCA
	Sr-DAF-7	CCIKKSNINFE-EIGWN-FIVSPKNFQAQFCQGDCYHSSNNM------LLSGVLNKLKHLQDI-------EHKSCCYPTEYIPLNVSIFKSGL-TIETRTLNNLIAKKCSCY
	Ss-TGH-1	CCIKKSNINFE-EIGWN-FIVSPKILQAQFCQGDCYHPDNNM------LLSNVLSKFKHLQDI-------EHKSCCYPTEYIPLNVSIFKSGL-TIETRTLNNLMAKKCSCY
	Pt-DAF-7	CCVKKTEINFD-EIGWN-FIVAPKTLQAQFCHGDCVHATNNL------LLGGVLNKIGNDNEI-------PHRSCCFPTEYIPLNISIFKNGM-TVETRTLNNLLAKRCSCY
	Ss-TGH-2	CCMKTFEINFD-DLKWD-FVISPRIIRTNYCYGECKKIVKKS------TIGNVLSTIEDEDNF-------NYRSCCHPVEYKPLNVTIFINKS-IIETKLINDLLVKKCSCY
	Ss-TGH-3	CCLRSLKINFD-EIGWN-FIISPKEINTNYCYGKCYSYKSDS------LVGDAIYRLHSISKK-------EHRSCCYPTQFRELNITIFKEGS-FIETKIINDILIKKCSCY
	Ss-TGH-5	CCLKDKYINLHNFTELV-NIAFPSIINVKQCLGSCILNDYQS------LNSYLLDQLSNKT-I-------ERTKCCRPTKFETINFVLKKDNFTAFE-IAVNDLIIKECECY
	Ss-TGH-6	CCRFSHFINLHKIDP---NIIAPHNINIGYCGGNCSLRDNIT------NNG--LIRFAALK-E-------LFVGCCHPKSFLPFE-ILKRDKFGILS-VYHNDLYTYNCRCG
	Ss-TGH-4	CCLQNFQFDFS-KPPWN-FIVAPSHLNIKRCIGSCIFNDYST------SNSHFIRYLEDS----------EHKSCCYASEYEIVKVLYTDDNLGTLKSKNITNLIAKACRCY
	Ss-TGH-7	CCKKNLKINL-HSVGFN-FILSPVNVDIGNCIGSCKLNDNQF-------PNAKLLRISGISTK-------QKSSCCFPDTFQKQYFYIYTEKE--VVLKEIDHMFVETCRCT
;
end;
