# Supplementary material for: RNAseq Analysis of the Parasitic Nematode Strongyloides stercoralis Reveals Divergent Regulation of Canonical Dauer Pathways
Source: PLoS Negl Trop Dis. 2012 Oct 25;6(10):e1854. doi: 10.1371/journal.pntd.0001854 (PMC3493385; doi:10.1371/journal.pntd.0001854)
Supplement: Data S7 — Protein alignment for phylum Nematoda SMADs. (NEX) [file pntd.0001854.s020.nex]

#NEXUS
begin taxa;
	dimensions ntax=47;
	taxlabels
	As-MAD-2[&Text="GenBank: ADY43040",Created=Sat Mar 05 00:00:00 EST 2011,Modified=Wed Apr 25 11:31:23 EDT 2012,"Genetic Code"="Standard",description="Mothers against decapentaplegic 2 [Ascaris suum]","Common Name"="pig roundworm",Topology="linear",Taxonomy="Eukaryota; Metazoa; Nematoda; Chromadorea; Ascaridida; Ascaridoidea; Ascarididae; Ascaris",Accession="ADY43040",Organism="Ascaris suum",GID="3…
	Bm-SMAD-B[&Text="NCBI: XP_001898760",Created=Thu Mar 20 00:00:00 EDT 2008,Modified=Wed Apr 25 11:35:21 EDT 2012,"Genetic Code"="Standard",description="MH2 domain containing protein [Brugia malayi]",Topology="linear",Taxonomy="Eukaryota; Metazoa; Nematoda; Chromadorea; Spirurida; Filarioidea; Onchocercidae; Brugia",Accession="XP_001898760",Organism="Brugia malayi",GID="170587997","Molecule Type"="…
	Ce-DAF-8[&Text="GenBank: CAA99889",Created=Sat Jun 29 00:00:00 EDT 1996,Modified=Tue Apr 10 10:39:23 EDT 2012,"Genetic Code"="Standard",description="Protein DAF-8 [Caenorhabditis elegans]",Topology="linear",Taxonomy="Eukaryota; Metazoa; Nematoda; Chromadorea; Rhabditida; Rhabditoidea; Rhabditidae; Peloderinae; Caenorhabditis",Accession="CAA99889",Organism="Caenorhabditis elegans",GID="3878879","M…
	Cb-DAF-8[&Text="NCBI: XP_002640041",Created=Tue Nov 17 00:00:00 EST 2009,Modified=Wed Apr 25 11:36:41 EDT 2012,"Genetic Code"="Standard",description="C. briggsae CBR-DAF-8 protein [Caenorhabditis briggsae]",Topology="linear",Taxonomy="Eukaryota; Metazoa; Nematoda; Chromadorea; Rhabditida; Rhabditoidea; Rhabditidae; Peloderinae; Caenorhabditis",Accession="XP_002640041",Organism="Caenorhabditis bri…
	As-MAD-5[&Text="GenBank: ADY41746",Created=Sat Mar 05 00:00:00 EST 2011,Modified=Wed Apr 25 11:31:13 EDT 2012,"Genetic Code"="Standard",description="Mothers against decapentaplegic 5 [Ascaris suum]","Common Name"="pig roundworm",Topology="linear",Taxonomy="Eukaryota; Metazoa; Nematoda; Chromadorea; Ascaridida; Ascaridoidea; Ascarididae; Ascaris",Accession="ADY41746",Organism="Ascaris suum",GID="3…
	Ts-SMAD-2[&Text="GenBank: AEU11046",Created=Mon Dec 05 00:00:00 EST 2011,Modified=Wed Apr 25 11:32:25 EDT 2012,"Genetic Code"="Standard",description="smad2 [Trichinella spiralis]",Topology="linear",Taxonomy="Eukaryota; Metazoa; Nematoda; Enoplea; Trichocephalida; Trichinellidae; Trichinella",Accession="AEU11046",Organism="Trichinella spiralis",GID="358440817","Molecule Type"="AA"]
	Ts-MAD-B[&Text="NCBI: XP_003380218",Created=Fri Jul 01 00:00:00 EDT 2011,Modified=Wed Apr 25 11:37:37 EDT 2012,"Genetic Code"="Standard",description="mothers against decapentaplegic protein [Trichinella spiralis]",Topology="linear",Taxonomy="Eukaryota; Metazoa; Nematoda; Enoplea; Trichocephalida; Trichinellidae; Trichinella",Accession="XP_003380218",Organism="Trichinella spiralis",GID="339237327"…
	Dm-SMOX[&Text="GenBank: AAC83344",Created=Sun Dec 06 00:00:00 EST 1998,Modified=Tue Apr 10 10:39:07 EDT 2012,"Genetic Code"="Standard",description="SMOX [Drosophila melanogaster]","Common Name"="fruit fly",Topology="linear",Taxonomy="Eukaryota; Metazoa; Arthropoda; Hexapoda; Insecta; Pterygota; Neoptera; Endopterygota; Diptera; Brachycera; Muscomorpha; Ephydroidea; Drosophilidae; Drosophila; Soph…
	Hs-SMAD2[&Text="GenBank: EAW62915",Created=Mon Dec 18 00:00:00 EST 2006,Modified=Tue Apr 10 10:49:13 EDT 2012,"Genetic Code"="Standard",description="SMAD, mothers against DPP homolog 2 (Drosophila), isoform CRA_b [Homo sapiens]","Common Name"="human",Topology="linear",Taxonomy="Eukaryota; Metazoa; Chordata; Craniata; Vertebrata; Euteleostomi; Mammalia; Eutheria; Euarchontoglires; Primates; Haplor…
	As-SMA-2[&Text="GenBank: ADY43320",Created=Sat Mar 05 00:00:00 EST 2011,Modified=Wed Apr 25 11:31:54 EDT 2012,"Genetic Code"="Standard",description="Dwarfin sma-2 [Ascaris suum]","Common Name"="pig roundworm",Topology="linear",Taxonomy="Eukaryota; Metazoa; Nematoda; Chromadorea; Ascaridida; Ascaridoidea; Ascarididae; Ascaris",Accession="ADY43320",Organism="Ascaris suum",GID="324507852","Molecule …
	Bm-SMAD-D[&Text="NCBI: XP_001900568",Created=Thu Mar 20 00:00:00 EDT 2008,Modified=Wed Apr 25 11:35:53 EDT 2012,"Genetic Code"="Standard",description="MH2 domain containing protein [Brugia malayi]",Topology="linear",Taxonomy="Eukaryota; Metazoa; Nematoda; Chromadorea; Spirurida; Filarioidea; Onchocercidae; Brugia",Accession="XP_001900568",Organism="Brugia malayi",GID="170591620","Molecule Type"="…
	Ss-SMAD-2[&Created=Wed Mar 14 12:56:45 EDT 2012,Modified=Wed Apr 25 11:33:23 EDT 2012,description="contig-23482",Topology="linear"]
	Ce-SMA-2[&Text="GenBank: CCD61720",Created=Mon Oct 10 00:00:00 EDT 2011,Modified=Tue Apr 10 10:39:55 EDT 2012,"Genetic Code"="Standard",description="Protein SMA-2 [Caenorhabditis elegans]",Topology="linear",Taxonomy="Eukaryota; Metazoa; Nematoda; Chromadorea; Rhabditida; Rhabditoidea; Rhabditidae; Peloderinae; Caenorhabditis",Accession="CCD61720",Organism="Caenorhabditis elegans",GID="351065738",…
	Cb-SMA-2[&Text="NCBI: XP_002642500",Created=Tue Nov 17 00:00:00 EST 2009,Modified=Wed Apr 25 11:37:06 EDT 2012,"Genetic Code"="Standard",description="C. briggsae CBR-SMA-2 protein, partial [Caenorhabditis briggsae]",Topology="linear",Taxonomy="Eukaryota; Metazoa; Nematoda; Chromadorea; Rhabditida; Rhabditoidea; Rhabditidae; Peloderinae; Caenorhabditis",Accession="XP_002642500",Organism="Caenorhab…
	Ts-SMAD-1[&Text="GenBank: AEU11045",Created=Mon Dec 05 00:00:00 EST 2011,Modified=Wed Apr 25 11:32:18 EDT 2012,"Genetic Code"="Standard",description="smad1 [Trichinella spiralis]",Topology="linear",Taxonomy="Eukaryota; Metazoa; Nematoda; Enoplea; Trichocephalida; Trichinellidae; Trichinella",Accession="AEU11045",Organism="Trichinella spiralis",GID="358440815","Molecule Type"="AA"]
	Ts-MAD-A[&Text="NCBI: XP_003377797",Created=Fri Jul 01 00:00:00 EDT 2011,Modified=Wed Apr 25 11:37:25 EDT 2012,"Genetic Code"="Standard",description="mothers against decapentaplegic protein [Trichinella spiralis]",Topology="linear",Taxonomy="Eukaryota; Metazoa; Nematoda; Enoplea; Trichocephalida; Trichinellidae; Trichinella",Accession="XP_003377797",Organism="Trichinella spiralis",GID="339243743"…
	Hs-SMAD1[&Text="GenBank: AAH01878",Created=Mon Jan 29 00:00:00 EST 2001,Modified=Tue Apr 10 10:48:34 EDT 2012,"Genetic Code"="Standard",description="SMAD family member 1 [Homo sapiens]","Common Name"="human",Topology="linear",Taxonomy="Eukaryota; Metazoa; Chordata; Craniata; Vertebrata; Euteleostomi; Mammalia; Eutheria; Euarchontoglires; Primates; Haplorrhini; Catarrhini; Hominidae; Homo",Accessi…
	Hs-SMAD5[&Text="GenBank: AAH09682",Created=Mon Oct 22 00:00:00 EDT 2001,Modified=Tue Apr 10 10:49:01 EDT 2012,"Genetic Code"="Standard",description="SMAD family member 5 [Homo sapiens]","Common Name"="human",Topology="linear",Taxonomy="Eukaryota; Metazoa; Chordata; Craniata; Vertebrata; Euteleostomi; Mammalia; Eutheria; Euarchontoglires; Primates; Haplorrhini; Catarrhini; Hominidae; Homo",Accessi…
	Dm-MAD[&Text="GenBank: AAB60230",Created=Sat Oct 01 00:00:00 EDT 1994,Modified=Tue Apr 10 10:38:53 EDT 2012,"Genetic Code"="Standard",description="MAD polypeptide [Drosophila melanogaster]","Common Name"="fruit fly",Topology="linear",Taxonomy="Eukaryota; Metazoa; Arthropoda; Hexapoda; Insecta; Pterygota; Neoptera; Endopterygota; Diptera; Brachycera; Muscomorpha; Ephydroidea; Drosophilidae; Drosop…
	As-MAD-A[&Text="GenBank: ADY45483",Created=Sat Mar 05 00:00:00 EST 2011,Modified=Wed Apr 25 11:32:10 EDT 2012,"Genetic Code"="Standard",description="Protein mothers against dpp [Ascaris suum]","Common Name"="pig roundworm",Topology="linear",Taxonomy="Eukaryota; Metazoa; Nematoda; Chromadorea; Ascaridida; Ascaridoidea; Ascarididae; Ascaris",Accession="ADY45483",Organism="Ascaris suum",GID="3245133…
	Bm-SMAD-1[&Text="NCBI: XP_001899664",Created=Thu Mar 20 00:00:00 EDT 2008,Modified=Wed Apr 25 11:35:38 EDT 2012,"Genetic Code"="Standard",description="Smad1 [Brugia malayi]",Topology="linear",Taxonomy="Eukaryota; Metazoa; Nematoda; Chromadorea; Spirurida; Filarioidea; Onchocercidae; Brugia",Accession="XP_001899664",Organism="Brugia malayi",GID="170589806","Molecule Type"="AA"]
	Ss-SMAD-3[&Created=Wed Mar 14 12:56:50 EDT 2012,Modified=Wed Apr 25 11:33:31 EDT 2012,description="contig-31949",Topology="linear"]
	Ce-SMA-3[&Text="GenBank: CCD70180",Created=Mon Oct 17 00:00:00 EDT 2011,Modified=Tue Apr 10 10:40:10 EDT 2012,"Genetic Code"="Standard",description="Protein SMA-3 [Caenorhabditis elegans]",Topology="linear",Taxonomy="Eukaryota; Metazoa; Nematoda; Chromadorea; Rhabditida; Rhabditoidea; Rhabditidae; Peloderinae; Caenorhabditis",Accession="CCD70180",Organism="Caenorhabditis elegans",GID="373219794",…
	Cb-SMA-3[&Text="NCBI: XP_002641865",Created=Tue Nov 17 00:00:00 EST 2009,Modified=Wed Apr 25 11:36:58 EDT 2012,"Genetic Code"="Standard",description="C. briggsae CBR-SMA-3 protein [Caenorhabditis briggsae]",Topology="linear",Taxonomy="Eukaryota; Metazoa; Nematoda; Chromadorea; Rhabditida; Rhabditoidea; Rhabditidae; Peloderinae; Caenorhabditis",Accession="XP_002641865",Organism="Caenorhabditis bri…
	As-SMA-4[&Text="GenBank: ADY43155",Created=Sat Mar 05 00:00:00 EST 2011,Modified=Wed Apr 25 11:31:34 EDT 2012,"Genetic Code"="Standard",description="Dwarfin sma-4 [Ascaris suum]","Common Name"="pig roundworm",Topology="linear",Taxonomy="Eukaryota; Metazoa; Nematoda; Chromadorea; Ascaridida; Ascaridoidea; Ascarididae; Ascaris",Accession="ADY43155",Organism="Ascaris suum",GID="324507443","Molecule …
	Bm-SMAD-A[&Text="NCBI: XP_001895042",Created=Thu Mar 20 00:00:00 EDT 2008,Modified=Wed Apr 25 11:35:12 EDT 2012,"Genetic Code"="Standard",description="MH2 domain containing protein [Brugia malayi]",Topology="linear",Taxonomy="Eukaryota; Metazoa; Nematoda; Chromadorea; Spirurida; Filarioidea; Onchocercidae; Brugia",Accession="XP_001895042",Organism="Brugia malayi",GID="170579924","Molecule Type"="…
	Ss-SMAD-4a[&Created=Wed Mar 14 13:01:09 EDT 2012,Modified=Wed Apr 25 11:33:40 EDT 2012,description="contig-65979",Topology="linear"]
	Ce-SMA-4[&Text="GenBank: AAA97605",Created=Thu Sep 28 00:00:00 EDT 1995,Modified=Tue Apr 10 10:40:49 EDT 2012,"Genetic Code"="Standard",description="SMA-4 [Caenorhabditis elegans]",Topology="linear",Taxonomy="Eukaryota; Metazoa; Nematoda; Chromadorea; Rhabditida; Rhabditoidea; Rhabditidae; Peloderinae; Caenorhabditis",Accession="AAA97605",Organism="Caenorhabditis elegans",GID="1000344","Molecule …
	Cb-SMA-4[&Text="NCBI: XP_002641225",Created=Tue Nov 17 00:00:00 EST 2009,Modified=Wed Apr 25 11:36:51 EDT 2012,"Genetic Code"="Standard",description="C. briggsae CBR-SMA-4 protein [Caenorhabditis briggsae]",Topology="linear",Taxonomy="Eukaryota; Metazoa; Nematoda; Chromadorea; Rhabditida; Rhabditoidea; Rhabditidae; Peloderinae; Caenorhabditis",Accession="XP_002641225",Organism="Caenorhabditis bri…
	As-MAD-4[&Text="GenBank: ADY43285",Created=Sat Mar 05 00:00:00 EST 2011,Modified=Wed Apr 25 11:31:45 EDT 2012,"Genetic Code"="Standard",description="Mothers against decapentaplegic 4 [Ascaris suum]","Common Name"="pig roundworm",Topology="linear",Taxonomy="Eukaryota; Metazoa; Nematoda; Chromadorea; Ascaridida; Ascaridoidea; Ascarididae; Ascaris",Accession="ADY43285",Organism="Ascaris suum",GID="3…
	Bm-SMAD-C[&Text="NCBI: XP_001899205",Created=Thu Mar 20 00:00:00 EDT 2008,Modified=Wed Apr 25 11:35:30 EDT 2012,"Genetic Code"="Standard",description="MH2 domain containing protein [Brugia malayi]",Topology="linear",Taxonomy="Eukaryota; Metazoa; Nematoda; Chromadorea; Spirurida; Filarioidea; Onchocercidae; Brugia",Accession="XP_001899205",Organism="Brugia malayi",GID="170588887","Molecule Type"="…
	Ts-SMAD-4[&Text="GenBank: AEU11047",Created=Mon Dec 05 00:00:00 EST 2011,Modified=Wed Apr 25 11:32:37 EDT 2012,"Genetic Code"="Standard",description="smad4, partial [Trichinella spiralis]",Topology="linear",Taxonomy="Eukaryota; Metazoa; Nematoda; Enoplea; Trichocephalida; Trichinellidae; Trichinella",Accession="AEU11047",Organism="Trichinella spiralis",GID="358440819","Molecule Type"="AA"]
	Ts-SMAD-A[&Text="NCBI: XP_003381867",Created=Fri Jul 01 00:00:00 EDT 2011,Modified=Wed Apr 25 11:38:06 EDT 2012,"Genetic Code"="Standard",description="putative MH2 domain protein [Trichinella spiralis]",Topology="linear",Taxonomy="Eukaryota; Metazoa; Nematoda; Enoplea; Trichocephalida; Trichinellidae; Trichinella",Accession="XP_003381867",Organism="Trichinella spiralis",GID="339233500","Molecule …
	Dm-MEDEA[&Text="NCBI: NP_524610",Created=Tue Dec 18 00:00:00 EST 2001,Modified=Tue Apr 10 10:40:43 EDT 2012,"Genetic Code"="Standard",description="medea, isoform A [Drosophila melanogaster]","Common Name"="fruit fly",Topology="linear",Taxonomy="Eukaryota; Metazoa; Arthropoda; Hexapoda; Insecta; Pterygota; Neoptera; Endopterygota; Diptera; Brachycera; Muscomorpha; Ephydroidea; Drosophilidae; Droso…
	Hs-SMAD4[&Text="GenBank: AAH02379",Created=Mon Feb 05 00:00:00 EST 2001,Modified=Tue Apr 10 10:49:17 EDT 2012,"Genetic Code"="Standard",description="SMAD family member 4 [Homo sapiens]","Common Name"="human",Topology="linear",Taxonomy="Eukaryota; Metazoa; Chordata; Craniata; Vertebrata; Euteleostomi; Mammalia; Eutheria; Euarchontoglires; Primates; Haplorrhini; Catarrhini; Hominidae; Homo",Accessi…
	Ss-SMAD-5[&Created=Wed Mar 14 12:23:50 EDT 2012,Modified=Wed Apr 25 13:31:47 EDT 2012,description="contig-136694",Topology="linear"]
	Ce-DAF-3[&Text="GenBank: AAB61748",Created=Mon Jun 30 00:00:00 EDT 1997,Modified=Tue Apr 10 10:39:00 EDT 2012,"Genetic Code"="Standard",description="DAF-3 [Caenorhabditis elegans]",Topology="linear",Taxonomy="Eukaryota; Metazoa; Nematoda; Chromadorea; Rhabditida; Rhabditoidea; Rhabditidae; Peloderinae; Caenorhabditis",Accession="AAB61748",Organism="Caenorhabditis elegans",GID="2226360","Molecule …
	Cb-DAF-3[&Text="NCBI: XP_002643241",Created=Tue Nov 17 00:00:00 EST 2009,Modified=Wed Apr 25 11:37:15 EDT 2012,"Genetic Code"="Standard",description="C. briggsae CBR-DAF-3 protein, partial [Caenorhabditis briggsae]",Topology="linear",Taxonomy="Eukaryota; Metazoa; Nematoda; Chromadorea; Rhabditida; Rhabditoidea; Rhabditidae; Peloderinae; Caenorhabditis",Accession="XP_002643241",Organism="Caenorhab…
	Ce-TAG-68[&Text="GenBank: CAB70215",Created=Sat Jun 29 00:00:00 EDT 1996,Modified=Tue Apr 10 10:39:36 EDT 2012,"Genetic Code"="Standard",description="Protein TAG-68 [Caenorhabditis elegans]",Topology="linear",Taxonomy="Eukaryota; Metazoa; Nematoda; Chromadorea; Rhabditida; Rhabditoidea; Rhabditidae; Peloderinae; Caenorhabditis",Accession="CAB70215",Organism="Caenorhabditis elegans",GID="38422270"…
	Cb-TAG-68[&Text="NCBI: XP_002639783",Created=Tue Nov 17 00:00:00 EST 2009,Modified=Wed Apr 25 11:36:32 EDT 2012,"Genetic Code"="Standard",description="C. briggsae CBR-TAG-68 protein [Caenorhabditis briggsae]",Topology="linear",Taxonomy="Eukaryota; Metazoa; Nematoda; Chromadorea; Rhabditida; Rhabditoidea; Rhabditidae; Peloderinae; Caenorhabditis",Accession="XP_002639783",Organism="Caenorhabditis b…
	Ss-SMAD-8b[&Created=Wed Mar 14 12:26:48 EDT 2012,Modified=Wed Apr 25 13:32:12 EDT 2012,description="contig-70873",Topology="linear"]
	Ss-SMAD-1[&Created=Wed Mar 14 12:23:25 EDT 2012,Modified=Wed Apr 25 11:33:10 EDT 2012,description="contig-56133",Topology="linear"]
	Ss-SMAD-7[&Created=Wed Mar 14 13:02:01 EDT 2012,Modified=Wed Apr 25 13:32:22 EDT 2012,description="contig-177297",Topology="linear"]
	Ce-DAF-14b[&Text="GenBank: CCA65544",Created=Mon Oct 21 00:00:00 EDT 1996,Modified=Tue Apr 10 10:39:48 EDT 2012,"Genetic Code"="Standard",description="Protein DAF-14, isoform b [Caenorhabditis elegans]",Topology="linear",Taxonomy="Eukaryota; Metazoa; Nematoda; Chromadorea; Rhabditida; Rhabditoidea; Rhabditidae; Peloderinae; Caenorhabditis",Accession="CCA65544",Organism="Caenorhabditis elegans",GI…
	Hs-SMAD6[&Text="GenBank: AAB94137",Created=Thu Jan 01 00:00:00 EST 1998,Modified=Tue Apr 10 10:48:42 EDT 2012,"Genetic Code"="Standard",description="Smad6 [Homo sapiens]","Common Name"="human",Topology="linear",Taxonomy="Eukaryota; Metazoa; Chordata; Craniata; Vertebrata; Euteleostomi; Mammalia; Eutheria; Euarchontoglires; Primates; Haplorrhini; Catarrhini; Hominidae; Homo",Accession="AAB94137",O…
	Dm-DAD[&Text="GenBank: BAA22841",Created=Wed Oct 15 00:00:00 EDT 1997,Modified=Wed Apr 25 15:07:48 EDT 2012,"Genetic Code"="Standard",description="DAD polypeptide [Drosophila melanogaster]","Common Name"="fruit fly",Topology="linear",Taxonomy="Eukaryota; Metazoa; Arthropoda; Hexapoda; Insecta; Pterygota; Neoptera; Endopterygota; Diptera; Brachycera; Muscomorpha; Ephydroidea; Drosophilidae; Drosop…
	Cb-DAF-14[&Text="NCBI: XP_002634408",Created=Tue Nov 17 00:00:00 EST 2009,Modified=Wed Apr 25 11:36:21 EDT 2012,"Genetic Code"="Standard",description="C. briggsae CBR-DAF-14 protein [Caenorhabditis briggsae]",Topology="linear",Taxonomy="Eukaryota; Metazoa; Nematoda; Chromadorea; Rhabditida; Rhabditoidea; Rhabditidae; Peloderinae; Caenorhabditis",Accession="XP_002634408",Organism="Caenorhabditis b…
;
end;
begin characters;
	dimensions nchar=1122;
	format datatype=protein missing=? gap=-;
	matrix
	As-MAD-2	--------------------------------------------------------------------------------------------------------------------------------------------------------------------------------------------------------------------------------------------------------------------------MHSPQMQQQYDAQYQQQI------------------------------------------YAQMSPSYAFQHQLQLK--QPN-------------------------------------------SGCYVSTT…
	Bm-SMAD-B	-------------------------------------------------------------------------------------------------------------------------------------------------------------------------------------MDLLTRGNNETKSYLHEKMCGTPSSSSNCYRNKTIA-----------------------TQQTW-------------HLLTAVEVGDSEQQSSSTPMDYQEQIGETT------------------------------SNAQTKTEPGTMSSIYYFGADNQLLNCTPNTASKCSGQTLQQLSTSMQDLQQQGEDVQVRSACASTVSRLSAGQGNCISYS…
	Ce-DAF-8	------------------------------------------------------------------------------------------------------------------------------MDDFPS------------PEPTDPRLEAMAQKVLEETIITEGDGTIYWALKVTRLLSRVAKKHQCFEAFYDAVIKG--DPKTRCCPAHNEK-----------------------LIGNFGRAIMCVLRAFRFPVIRYESQVKSILTCRHAFNSHSRNVCLNP------------------------------YHYRWVELPTCQVPPIIVNKELDYGEPPIRTEDALDDWNQKDLKEEQVVASWDVPNVTMRGDEIKLLYDRYAAENGDFQYM…
	Cb-DAF-8	------------------------------------------------------------------------------------------------------------------------------MAGPSSRANGAPVAKDLYLEMADPRIQTMARLVVPETSCTLGDNTDEWNGRAVIHVWRIIENIKNQDLFYKAITQGPIARKTSCVPARNAK-----------------------LPETYGRVGLFNLRLFRFSCLKDERQITNIRSCRHKYVARGEIVCLNP------------------------------YHYNFLIPKKEKMPPIMVTRGLDYGAPPIRMRFPFNEQELMENILVDEEVDVPISNVTLEGDELGAFFK-NKGDTLTMEQM…
	As-MAD-5	--------------------------------------------------------------------------------------------------------------------------------------------------------------------------------------------MKALFDN---GTSNPSVRRLVALVRAKTQ----C------------DDPANEKDDHWSEKAVKSLVKKLKKA----KAIEELEKAISTED-PFTDCVCIP------------------------------RSLDGRLQVSQRKCLPHVIYCRMWRYPEVSSTHQLR---SVSHCRFPFNK--KLDYVCVNPYHYEKVETP-ALPAILIPRN…
	Ts-SMAD-2	----------------------------------------------------------------------------------------------------------------------------------------------------------------------------------------MAANMMSMFTSGLLSPPNPIVKKLVALRLAPEG----V------------AE--RDEDRKWCEKAVKSLVKKLKKS----GLVEELDKTITTQD-PSTKCITIP------------------------------RSLDGRLQVSQRKGLPHVIYCKMWRFPDLQSHHQLK---PVPHCQYAFNL--KKEEVCVNPYHYDKIENP-VLPPILVPKN…
	Ts-MAD-B	----------------------------------------------------------------------------------------------------------------------------------------------------------------------------------------MAANMMSMFTSGLLSPPNPIVKKLVALRLAPEG----V------------AE--RDEDRKWCEKAVKSLVKKLKKS----GLVEELDKTITTQD-PSTKCITIP------------------------------RSLDGRLQVSQRKGLPHVIYCKMWRFPDLQSHHQLK---PVPHCQYAFNL--KKEEVCVNPYHYDKIENP-VLPPILVPKN…
	Dm-SMOX	----------------------------------------------------------------------------------------------------------------------------------------------------------------------------------------------------MLPFTPQVVKRLLALKK---------------------GNEDNSVEGKWSEKAVKNLVKKIKKQ------LEELERAISTQN-CQTRCVTVP------------------------------RSKPAPAGEHLRKGLPHVIYCRLWRWPDLQSQNELK---PLDHCEYAFHL--RKEEICINPYHYKKIELS-ILVPKSLPTP…
	Hs-SMAD2	-------------------------------------------------------------------------------------------------------------------------------------------------------------------------------------------------MSSILPFTPPVVKRLLGWKKSAGGSGGAG------------GGEQNGQEEKWCEKAVKSLVKKLKKT----GRLDELEKAITTQN-CNTKCVTIPSTCSEIWGLSTPNTIDQWDTTGLYSFSEQTRSLDGRLQVSHRKGLPHVIYCRLWRWPDLHSHHELK---AIENCEYAFNL--KKDEVCVNPYHYQRVETP-VLPPVLVPRH…
	As-SMA-2	-----------------------------------------------------------------------------------------------------------------------------------------------------------------------------------------------MKFENLLGQHGTAVAKRLGWKQGDE-------------------------EESWSKKAIDSLMKKLQKHN--KEALASLEMALQCEGRQRTDCVTIP------------------------------RSLDGRLQISHRKALPHVIYCRVYRWPDLQSHHELK---AIDDCRYCYES--GQKDICINPYHYERVESAGILPPVLVPRY…
	Bm-SMAD-D	---------------------------------------------------------------------------------------------------------------------------------------------------------------------------MFSEVSDLISSQISGLISRGMKFENLLGQRGTAVAKCLGWKQGDE-------------------------EESWSKKAIDSLMKKLQKHN--KEALASLEMALQCQGRQRTDCVTIP------------------------------RSLDGRLQISHRKALPHVIYCRVYRWPDLQSHHELK---AIDDCRYCYES--GQKDVCINPYHYERVESAGILPPVLVPRY…
	Ss-SMAD-2	----------------------------------------------------------------------------------------------------------------------------------------------------------------------------------------------MMKFENLLDS-GAAVVRRLGWKQGEE-------------------------EENWSKKAIDSLVKKLQKHN--SNALLLLEEALKSEGRQPSECITIP------------------------------RSLDGRLQISHRKALPHVIYCRVYRWPDLQSHHELK---AIESCRFCYES--GQKEICINPYHYQRVESAGVLPPVLVPRH…
	Ce-SMA-2	----------------------------------------------------------------------------------------------------------------------------------------------------------------------------------------------MINFD-----GIKKITERLKWKQGDE-------------------------DENWAKKAIDNLMKKLIKHN--KQALENLEFALRCQGQQKTECVTIP------------------------------RSLDGRLQISHRKALPHVIYCRVYRWPDLQSHHELK---AIEDCRFCYES--GQKDICINPYHYKRVHATGVLPPVLVPRY…
	Cb-SMA-2	----------------------------------------------------------------------------------------------------------------------------------------------------------------------------------------------------------------------DE-------------------------DENWAKKAIDNLMKKLIKHN--KQALENLEFALRCQGQQKTECVTIP------------------------------RSLDGRLQISHRKALPHVIYCRVYRWPDLQSHHELK---AIEDCRFCYES--GQKDICINPYHYKRVHAAGVLPPVLVPRY…
	Ts-SMAD-1	-----------------------------------------------------------------------------------------------------------------------------------------------------------------------------------------------MSSLSLFSFTSPAVKKLLGWKQGDE-------------------------EEKWAEKAIDSLVKKLKKK---KGALEELEKALANPG-VPSKCVTIP------------------------------RSLDGRLQVSHRKGLPHVIYCRVWRWPDLQSHHELR---PLECCEYPFNA--KQKEVCINPYHYKRVESP-VLPPVLVPRY…
	Ts-MAD-A	-------------------------------------------------------------------------------------------------------------------------------------------------------------------------------------------------MLQLNTKIGHLVN-----IESDE-------------------------EEKWAEKAIDSLVKKLKKK---KGALEELEKALANPG-VPSKCVTIP------------------------------RSLDGR----------------------LQSHHELR---PLECCEYPFNA--KQKEVCINPYHYKRVESP-----------…
	Hs-SMAD1	-----------------------------------------------------------------------------------------------------------------------------------------------------------------------------------------------MNVTSLFSFTSPAVKRLLGWKQGDE-------------------------EEKWAEKAVDALVKKLKKK---KGAMEELEKALSCPG-QPSNCVTIP------------------------------RSLDGRLQVSHRKGLPHVIYCRVWRWPDLQSHHELK---PLECCEFPFGS--KQKEVCINPYHYKRVESP-VLPPVLVPRH…
	Hs-SMAD5	----------------------------------------------------------------------------------------------------------------------------------------------------------------------------------------------MTSMASLFSFTSPAVKRLLGWKQGDE-------------------------EEKWAEKAVDALVKKLKKK---KGAMEELEKALSSPG-QPSKCVTIP------------------------------RSLDGRLQVSHRKGLPHVIYCRVWRWPDLQSHHELK---PLDICEFPFGS--KQKEVCINPYHYKRVESP-VLPPVLVPRH…
	Dm-MAD	---------------------------------------------------------------------------------------------------------------------------------------------------------------------------------MDTDDVESNTSSAMSTLGSLFSFTSPAVKKLLGWKQGDE-------------------------EEKWAEKAVDSLVKKLKKR---KGAIEELERALSCPG-QPSKCVTIP------------------------------RSLDGRLQVSHRKGLPHVIYCRVWRWPDLQSHHELK---PLELCQYPFSA--KQKEVCINPYHYKRVESP-VLPPVLVPRH…
	As-MAD-A	-------------------------------------------------------------------------------------------------------------------------------------------------------------------------MLQLSGSCNSQFQFRRHHCIHWAMMNNLFQFHGPAVKKLLGWKQGDE-------------------------EEKWAEKAVDSLVKKLKKKKGGQGTVEDLEFALANPG-SHSKCVTIP------------------------------RSLDGRLQVSHRKGLPHVIYCRVWRWPDLQSHHELK---PVPECMYPYDS--KHQLICINPYHYQRIDPQVMP-SAIAAPI…
	Bm-SMAD-1	------------------------------------------------------------------------------------------------------------------------------------------------------------------------------------------------MMSSLF--HEPAVKKLLGWKQGDE-------------------------EEKWAEKAVDSLVKKLKKKKNGQGTIEDLEFALANPG-SHSKCVTIP------------------------------RSLDGRLQVSHRKGLPHVIYCKVWRWRDLQSHHELK---SVPECLYSYDS--KQPLICINPYHYQKIESQIIP-VAVPHSV…
	Ss-SMAD-3	-------------------------------------------------------------------------------------------------------------------------------------------------------------------------------------------------MNNLFTFHGPAVKKLLGWKQGDE-------------------------EEKWAEKAVDSLVKKLRKKKRGMGSIEDLEYALANPG-CVSKCVTIP------------------------------KSLDGRLQVSHRKGLPHVIYCRVWRWPNLQSHHELK---PIQGCLYPYDSNNKSDFICINPYHYKRIENIPQPILSIKNPI…
	Ce-SMA-3	-------------------------------------------------------------------------------------------------------------------------------------------------------------------------------------------------MNGLLHMHGPAVKKLLGWKIGED-------------------------EEKWCEKAVEALVKKLKKKNNGCGTLEDLECVLANPC-TNSRCITIA------------------------------KSLDGRLQVSHKKGLPHVIYCRVWRWPDISSPHELR---SIDTCSYPYESSSKTMYICINPYHYQRLSRPQGLNSSMPSPQ…
	Cb-SMA-3	-------------------------------------------------------------------------------------------------------------------------------------------------------------------------------------------------MNGLLHMHGPAVKKLLGWKIGED-------------------------EEKWCEKAVEALVKKLKKKNNGCGTLEDLECVLANPT-PNSRCITIP------------------------------KSLDGRLQVSHKKGLPHVIYCRVWRWPDINTQHELR---SIETCSYPYESSSKTMYICINPYHYQRLTIPKGLNSSMPSPQ…
	As-SMA-4	MLNSDAVVQS-------SATQMQIDVGCVASPLYAHSLPEHS-LLTDTPHH---QSTNLQQQQQQIP--AAFLPPIAFQQISM-------QQQMRMLSAQRGVAVPY-QQVPLSS--RELHPSGAQFARSYYDYSAPMMQQHVHCLQNQMGSGRLVVDSSQPLSVSHGFSNSQMASNPSSS-------HHAT--ASANDPCAQIAHVLQCYQQGGE-------------------------DAEFVRKAIESLVKKLKDKR---TELENLITAVTSGGKQPTSCVTIQ------------------------------RSLDGRLQVAGRKGVPHVVYARIWRWPNVSKN-ELQ---KLPICAVAPDN--Q-DVICINPYHYERVVSSG-IGNIDMSTL…
	Bm-SMAD-A	MMNAGGLIHQQPSTVPMASATTTTNTGCVPVQFFNGFLDNTDGGLIHHQQQ---QVPLQQILRTQMPGNIANVPAIIQQQHQQ-------QQQQQQIFMRQQVHPHYSDSVAAAAGMRQIIPGVVPFSPNFYEY------QPVQTMQNMHSP---MIDKTLVRDVSQQHNDYSGNSIPSSS-------HHAT--TSATDPCAQIAHVLQCYQQGGE-------------------------DAEFVRKAIESLVKKLKDKR---NELENLITAVTSAGKQPTSCVTIQ------------------------------RSLDGRLQVAGRKGVPHVVYARIWRWPNVNKN-ELQ---KLPICVVAPDN--Q-DVICINPYHYERVVSSS-IGNIDMSTL…
	Ss-SMAD-4a	MFNTENNTLLQNTPSNKSVFLSSQQEVPYYSSTMASSYPTTNNNIHTSNGD---SNLYINNNHNNINIEVYNNTTIVNSNLMQNGNFFYPQNDFNNYSGYSNIVPTN-NSYYISSTNDREGPSNSKYSYPYLSQGNNNLITTPTTIDNKNNS---NLNYPTPLSNISQSQPLQQQVKQSYD-------HSSTRQATSNDPCAQIAHVLQCYQQGGQ-------------------------QPEFVKKAIESLVKKLKDKR---TELDALITAVTSAGKTPSICVTIP------------------------------RSLDGRLQVAGKKGVPHVVYAQIWRWPNVNKS-ELQ---KLPICEVSNDN--Q-ELICINPYHYERVVSSSSTTMLEMKNL…
	Ce-SMA-4	MFHPG------------MTSQPSTSNQMYYDPLYGAEQIVQCNPMDYHQANILCGMQYFNNSHNRYPLLPQMPPQFTNDHPYD-------FPNVPTISTLDEASSFN-GFL----IPSQPSS--------YNNNNISCVFTP---TPCTSSQ---ASSQPPPTPTVNP-TPIPP--------------NAGAVLTTAMDSCQQISHVLQCYQQGGE-------------------------DSDFVRKAIESLVKKLKDKR---IELDALITAVTSNGKQPTGCVTIQ------------------------------RSLDGRLQVAGRKGVPHVVYARIWRWPKVSKN-ELV---KLVQCQTSSDH--P-DNICINPYHYERVVSNR-ITSADQSLH…
	Cb-SMA-4	-----------------MTSQPSTSNPMYYDQLYGSEQMVQ------------------------FPVPIPQPSLYTPHHAPN-------LHNMHQTSSMDESPPFN-GFIGSMILPSQQQPPQQPPTQLLYNNNNPCVFTPPGPAPISTPT---VASAPPPPQSQKPQKPIQQSIQVSNNQNPSHGQNAGAIITTAMDSCQQISHVLQCYQQGGE-------------------------DSEFVRKAIESLVKKLKDKR---IELDSLITAVTSNGKQPTGCVTIQ------------------------------RSLDGRLQVAGRKGVPHVVYARIWRWPK-----------KLVQCQTSIDH--P-DNICINPYHYERVVSNR-ITSADHTLH…
	As-MAD-4	----------------------------------------------------------------------------------------------------------------MHPVP--NAPSNTV-----TNYANSEMSTCRSGASSSGSPVLVTSQQSFVQMHPQMSSPARPQLALSSQHP------------TSSDACATITQCLMLYHTGRD-------------------------EE-FSRKAIESLIKKLKDKR---DELDALISAVTSHGKMASKCITIQ------------------------------RTLDGRLQVAGRKGFPHVVYARIWRWPDLHKN-ELK---HLPICQCAFDL--KCDLVCVNPYHYDRVVPPG-IGSLDLSNL…
	Bm-SMAD-C	------------------------------------------------------------------------------------------------------------MSSNFSPVSTLGLPTKHVGAVSGADVGASVLPQFRCSPSSQTRSQSSSTSTQLLSPNSQIRS-QLQQVTQSAQRP------------TSSDACSTITQYLMMYHTGRD-------------------------EE-FSRKAIESLIKKLKDKH---DELDALITTITSHGKISPKCITIQ------------------------------RTLDGRLQVAGRKGFPHVVYARIWRWPDLHKN-ELK---HLPICQCAFDL--KCDLVCVNPYHYERVVPPG-IGTIDLSNL…
	Ts-SMAD-4	------------------------------------------------------------------------------------------------------------------------------------------------------------------------------------------------------------------------------------------------------RRAIESLIKKLKDKR---DELDALIQAITTGGSHVTKCVTIQ------------------------------RTLDGRLQVAGRKGFPHVVYARIWRWPDLHKN-ELK---SNSYCQYAFDL--KVDLVCVNPYHYERVVSPG-ISNLDFSAL…
	Ts-SMAD-A	--------------------------------------------------------------------------------------------------------------------------------------------------------------------------------------------------------------------------------------------------------------------------------------------------------------------------------------------------------------------------------------MCSPDCNAQNSSS----SQEDFSAL…
	Dm-MEDEA	-------------------------------------------------------------------------------------------------------------------------------------------------MGGGSGACPPAHMYGAVAPQDIIVRDMVQMPPPPSNAP------------TSADACLSIVHSLMCHRQGGE-------------------------SEGFAKRAIESLVKKLKEKR---DELDSLITAITTNGAHPSKCVTIQ------------------------------RTLDGRLQVAGRKGFPHVIYARIWRWPDLHKN-ELK---HVKYCAFAFDL--KCDSVCVNPYHYERVVS----PGIDLSGL…
	Hs-SMAD4	---------------------------------------------------------------------------------------------------------------------------------------------------------------------------MDNMS--ITNTP------------TSNDACLSIVHSLMCHRQGGE-------------------------SETFAKRAIESLVKKLKEKK---DELDSLITAITTNGAHPSKCVTIQ------------------------------RTLDGRLQVAGRKGFPHVIYARLWRWPDLHKN-ELK---HVKYCQYAFDL--KCDSVCVNPYHYERVVS----PGIDLSGL…
	Ss-SMAD-5	-----------------------------------------------------------------------------------------------------------------------------------------------------------------MNPYKNINNTSISLHGNNKTKP------------LSSDTCSTIASYLMEYNVS-D-------------------------DVEFSRKAIESLIKKLKDNS---SQLDELINSVSSKGTITTKCITIP------------------------------RTLDGRLQVAGRKGFPHVVYVKTFVYPDVSKN-ELK---HKDICQNGFDD--KTEQVCVNPYHYDKGCNFLTRKEERIPSN…
	Ce-DAF-3	-----------------------------------------------------------------------------------------------------MKLIATSLLVPDEHTPMMSPVNTTTKILQRSGIKMEIPPYLDPDSQDDDPEDGVNYPDPDLFDTKNTNMTEYDLDVLKLGKPAVDEARKKIEVPDASAPPNKIVEYLMYYRTLKESELIQLNAYRTKRNRLSLNLVKNNIDREFDQKACESLVKKLKDKK---NDLQNLIDVVLSKGTKYTGCITIP------------------------------RTLDGRLQVHGRKGFPHVVYGKLWRFNEMTKN-ETR---HVDHCKHAFEM--KSDMVCVNPYHYEIVIGTMIVGQRD-HDN…
	Cb-DAF-3	-----------------LPYTFGQPETSTSNAGPAFGARLSGNPSGLEDIPDIEAYERSLQGHNVTFNMPGLLLTPQLTSDITKLLGSSENDSPLESRNVPFKLITPKVEVIDDQTPMMSPASTSGKTVHRANIKLELIPVLDPHSQDDDPEAGVTYPEPVLFDVKNTIMTEYDLDVLKHGKNNPDEFRRRVELQDASAPPNKIVEFLMYHRTLKESELNQLNSYRTKRNRLSLNLIKSTPDREFDQKACESLVKKLKDRK---HDLQNLIDVVNTKGAKYQGCITIP------------------------------RTLDGRLQVHGKKGFPHVVYGKLWRYSEMSKN-ETR---HVDHCKHAFEM--KTDAVCVNPYHYEIVIGTMIVGDAPRHQS…
	Ce-TAG-68	---------------------------------------------------------------------------------------------------------------------------------------------------------------------------------------------MDCGMWCVFSERRRHVERLWRRRLLVTS------------------------DERRARRRFLRLMRGFDAED-----VEVIRKAVESDGVDSKACAPGPPMDERVEE-------------------DPPDEDSGLIPQIDRPMSMPYLCCKLWRWKDLQVDAALHRLEALPWCRFGRVTINNATVSCCNPYHYALWIRPETNGGDDDGSE…
	Cb-TAG-68	---------------------------------------------------------------------------------------------------------------------------------------------------------------------------------------------MDCGMWCVFSERRRHVERLWRRRLLVTS------------------------DERRARRRFLRLMRGFDAED-----VEVIRKAVESDGVDSKACAPGPPMDERVEE-------------------DPPDEDSGLIPQIDRPMSMPYLCCKLWRWKDLQVDAALHRLEALPWCRFGRVTINNATVSCCNPYHYALWIRPETNGGDDDGSE…
	Ss-SMAD-8b	-----------------------------------------------------------------------------------------------------------------------------------------------------------------------------------------------MKSFIENAFSGSWKNLQKEIKVGDIYFG----------------------APGDKTKTVDRALKALSRLIQDSHCSIKTYENIIRRGDLESPCIIVPKVP-------------------------KSLSKGHFFDWNEQKLYPHYVACRLFRFPDMNDYHQLIP--SYRRCKAPFNR--KSNHVCINPFHYNSLRRPKLPPVRIPNKI…
	Ss-SMAD-1	------------------------------------------------------------------------------------------------------------------------------------------------------------------------------------------------------------------------------------------------------------------------------MNNLNDNNEIQNINQGYP-------------------------------QQHQQQQISQPMIPNYSNYSQIYTYPQQYTYVQSYG---VPSVQQQQND-VLFHSSYPTPNQVIYTTNDNIINEEYINPI…
	Ss-SMAD-7	---------------------------------------------------------------------------------------------------------------------------------------------------------------------------------------MAVSQTIIGPRPTVSDSCSTITHYLSQYIVEDD--------------------------VQFAKKAIESLIKKLKDKK---PELEQFLTAICSKGGTPTSCITIP------------------------------RTLDGRLQVAGRKGFPHAVYARAFRWKDLYKN-ELR---GKSGCEHSFDR--KSDLVCVNPYHYDRIVAQTFDTDSNIVSS…
	Ce-DAF-14b	--------------------------------------------------------------------------------------------------------------------------------------------------------------------------------------------------------------------------------------------------MSNEQEDFGSLFNNQGELG----IMDDFAEFGFQTTTTPTNWAAAG-----------------------------------NYMYPDQVHLPASINNPNMPINDWLEDAPMP---------DCYNVPSTSTDENNDPFPFSNISSQSSLKPKTPEKA…
	Hs-SMAD6	-------------------------------------------------------MFRSKRSGLVRRLWRSRVVPNREEGGSGGGGGGDEDGSLGSRAEPAPRAREGGGCGRSEVRPVAPRRPRDAVGQRGAQGAGRRRRAGGPPRPMSEPGAGAGSSLLDVAEPGGPGWLPESDCETVTCCLFSERDAAGAPRDASDPLAGAALEPAGGGRSREARSR-------------------LLLLEQELKTVTYSLLKRLKERS-----LDTLLEAVESRGGVPGGCVLVP---------------------------------RADLRLGGQPAPPQLLLGRLFRWPDLQHAVELKP----LCGCHSFAAAADGPTVCCNPYHFSRLCGPESPPPPYSRLS…
	Dm-DAD	-----------------------------------------------------------------MIFPREKKVLWRYASSNNPSNGVSAAPPAQPPRPPPPPHRPRPHQCTPSFGYSCNEEDSLAMRQTPLPPYSSIACGMDCSSSNSSSCGQSLSLSQGQGHNNNNSHPYRRLPNHMDVLPPPPSACDRCCTAPGYSCASSCDDMLIDGSDLDQ-------------------------DRSPDQGQVQPVDRRMISATTFTTMFRKCCGGATESTSGSTLTIPVSTSR--------------------------ATAHPPQTQAQNGKRFREDFEALMKQLKRKQRNELLLAVKSRLDPPTKTQRDVVEPTTTTAPTYLQCILIPCKTQTVWEPHV…
	Cb-DAF-14	----------------------------------------------------------------------------------------------------------------------------------------------------------------------MTPIVLLFRFPSHFLSLSKNRKYLNKSKLCSAAGNGDERESFYCSKSGSVPSEFLS-------------------QYYFTKIDLTDCCQKNDVEK----KNGRAREACKTVGNIFRRSLTYHP----------------------------SLNQDFNWAVPVNPMLPAKKFFSQFTKKRTERGGEQQGRISAPLPQSTMPSKHTEGMSSHQWWDDIPMPEDTPMMTRSIPGS…
;
end;
