# Supplementary material for: RNAseq Analysis of the Parasitic Nematode Strongyloides stercoralis Reveals Divergent Regulation of Canonical Dauer Pathways
Source: PLoS Negl Trop Dis. 2012 Oct 25;6(10):e1854. doi: 10.1371/journal.pntd.0001854 (PMC3493385; doi:10.1371/journal.pntd.0001854)
Supplement: Data S8 — Protein alignment for short-chain dehydrogenases similar to Ce -DHS-16. (NEX) [file pntd.0001854.s021.nex]

#NEXUS
begin taxa;
	dimensions ntax=20;
	taxlabels
	As-RD7-A[&Text="GenBank: ADY47624",Created=Sat Mar 05 00:00:00 EST 2011,Modified=Thu May 24 15:33:46 EDT 2012,"Genetic Code"="Standard",description="Retinol dehydrogenase 7, partial [Ascaris suum]","Common Name"="pig roundworm",Topology="linear",Taxonomy="Eukaryota; Metazoa; Nematoda; Chromadorea; Ascaridida; Ascaridoidea; Ascarididae; Ascaris",Accession="ADY47624",Organism="Ascaris suum",GID="324520386","Molecule Type"="AA"]
	As-RD7-B[&Text="GenBank: ADY47123",Created=Sat Mar 05 00:00:00 EST 2011,Modified=Thu May 24 15:33:58 EDT 2012,"Genetic Code"="Standard",description="Retinol dehydrogenase 7, partial [Ascaris suum]","Common Name"="pig roundworm",Topology="linear",Taxonomy="Eukaryota; Metazoa; Nematoda; Chromadorea; Ascaridida; Ascaridoidea; Ascarididae; Ascaris",Accession="ADY47123",Organism="Ascaris suum",GID="324518508","Molecule Type"="AA"]
	As-DHS-D[&Text="GenBank: ADY47061",Created=Sat Mar 05 00:00:00 EST 2011,Modified=Thu May 24 15:44:26 EDT 2012,"Genetic Code"="Standard",description="Short-chain dehydrogenase/reductase family 9C member 7 [Ascaris suum]","Common Name"="pig roundworm",Topology="linear",Taxonomy="Eukaryota; Metazoa; Nematoda; Chromadorea; Ascaridida; Ascaridoidea; Ascarididae; Ascaris",Accession="ADY47061",Organism="Ascaris suum",GID="324518286","Molecule Type"="AA"]
	As-DHS-A[&Text="GenBank: ADY45813",Created=Sat Mar 05 00:00:00 EST 2011,Modified=Thu May 24 15:34:09 EDT 2012,"Genetic Code"="Standard",description="17-beta-hydroxysteroid dehydrogenase type 6 [Ascaris suum]","Common Name"="pig roundworm",Topology="linear",Taxonomy="Eukaryota; Metazoa; Nematoda; Chromadorea; Ascaridida; Ascaridoidea; Ascarididae; Ascaris",Accession="ADY45813",Organism="Ascaris suum",GID="324514271","Molecule Type"="AA"]
	Ce-DHS-20[&Text="GenBank: CAA98465",Created=Fri Jun 14 00:00:00 EDT 1996,Modified=Thu May 24 15:11:15 EDT 2012,"Genetic Code"="Standard",description="Protein DHS-20 [Caenorhabditis elegans]",Topology="linear",Taxonomy="Eukaryota; Metazoa; Nematoda; Chromadorea; Rhabditida; Rhabditoidea; Rhabditidae; Peloderinae; Caenorhabditis",Accession="CAA98465",Organism="Caenorhabditis elegans",GID="83764260","Molecule Type"="AA"]
	As-DHS-16[&Text="GenBank: AEF32525",Created=Mon May 23 00:00:00 EDT 2011,Modified=Tue May 22 17:40:01 EDT 2012,"Genetic Code"="Standard",description="DHS-16 [Ascaris suum]","Common Name"="pig roundworm",Topology="linear",Taxonomy="Eukaryota; Metazoa; Nematoda; Chromadorea; Ascaridida; Ascaridoidea; Ascarididae; Ascaris",Accession="AEF32525",Organism="Ascaris suum",GID="333411309","Molecule Type"="AA"]
	Bm-DHS-D[&Text="NCBI: XP_001902316",Created=Thu Mar 20 00:00:00 EDT 2008,Modified=Thu May 24 15:53:00 EDT 2012,description="Dehydrogenases, short chain protein 2, isoform a, partial [Brugia malayi]","Genetic Code"="Standard",Topology="linear",Taxonomy="Eukaryota; Metazoa; Nematoda; Chromadorea; Spirurida; Filarioidea; Onchocercidae; Brugia",Accession="XP_001902316",Organism="Brugia malayi","Molecule Type"="AA",GID="170595276"]
	Ll-DHS-A[&Text="NCBI: XP_003144399",Created=Mon Nov 15 00:00:00 EST 2010,Modified=Thu May 24 15:43:48 EDT 2012,"Genetic Code"="Standard",description="hypothetical protein LOAG_08821 [Loa loa]","Common Name"="eye worm",Topology="linear",Taxonomy="Eukaryota; Metazoa; Nematoda; Chromadorea; Spirurida; Filarioidea; Onchocercidae; Loa",Accession="XP_003144399",Organism="Loa loa",GID="312084743","Molecule Type"="AA"]
	Cb-DHS-16[&Text="NCBI: XP_002636827",Created=Tue Nov 17 00:00:00 EST 2009,Modified=Thu May 24 15:54:07 EDT 2012,"Genetic Code"="Standard",description="C. briggsae CBR-DHS-16 protein [Caenorhabditis briggsae]",Topology="linear",Taxonomy="Eukaryota; Metazoa; Nematoda; Chromadorea; Rhabditida; Rhabditoidea; Rhabditidae; Peloderinae; Caenorhabditis",Accession="XP_002636827",Organism="Caenorhabditis briggsae",GID="268557674","Molecule Type"="AA"]
	Ce-DHS-16[&Text="GenBank: CCD64121",Created=Mon Oct 10 00:00:00 EDT 2011,Modified=Tue May 22 17:39:43 EDT 2012,"Genetic Code"="Standard",description="Protein DHS-16 [Caenorhabditis elegans]",Topology="linear",Taxonomy="Eukaryota; Metazoa; Nematoda; Chromadorea; Rhabditida; Rhabditoidea; Rhabditidae; Peloderinae; Caenorhabditis",Accession="CCD64121",Organism="Caenorhabditis elegans",GID="351050042","Molecule Type"="AA"]
	Ss-SCDH-16[&Created=Tue May 22 17:49:41 EDT 2012,Modified=Wed Jun 13 16:59:12 EDT 2012,description="contig-205002 ByteAddress=10646670, GeneiousOriginalName='contig-205002'",Topology="linear"]
	As-DHS-B[&Text="GenBank: ADY43076",Created=Sat Mar 05 00:00:00 EST 2011,Modified=Thu May 24 15:44:08 EDT 2012,"Genetic Code"="Standard",description="17-beta-hydroxysteroid dehydrogenase type 6 [Ascaris suum]","Common Name"="pig roundworm",Topology="linear",Taxonomy="Eukaryota; Metazoa; Nematoda; Chromadorea; Ascaridida; Ascaridoidea; Ascarididae; Ascaris",Accession="ADY43076",Organism="Ascaris suum",GID="324507245","Molecule Type"="AA"]
	Ss-SCDH-2[&Created=Thu May 24 15:17:14 EDT 2012,Modified=Wed Jun 13 16:59:21 EDT 2012,description="contig-53100 ByteAddress=4756553, GeneiousOriginalName='contig-53100'",Topology="linear"]
	Bm-DHS-A[&Text="NCBI: XP_001894743",Created=Thu Mar 20 00:00:00 EDT 2008,Modified=Thu May 24 15:52:37 EDT 2012,description="oxidoreductase, short chain dehydrogenase/reductase family protein [Brugia malayi]","Genetic Code"="Standard",Topology="linear",Taxonomy="Eukaryota; Metazoa; Nematoda; Chromadorea; Spirurida; Filarioidea; Onchocercidae; Brugia",Accession="XP_001894743",Organism="Brugia malayi","Molecule Type"="AA",GID="170579244"]
	Bm-DHS-C[&Text="NCBI: XP_001894746",Created=Thu Mar 20 00:00:00 EDT 2008,Modified=Thu May 24 15:52:54 EDT 2012,description="oxidoreductase, short chain dehydrogenase/reductase family protein [Brugia malayi]","Genetic Code"="Standard",Topology="linear",Taxonomy="Eukaryota; Metazoa; Nematoda; Chromadorea; Spirurida; Filarioidea; Onchocercidae; Brugia",Accession="XP_001894746",Organism="Brugia malayi","Molecule Type"="AA",GID="170579250"]
	Bm-DHS-B[&Text="NCBI: XP_001894745",Created=Thu Mar 20 00:00:00 EDT 2008,Modified=Thu May 24 15:52:45 EDT 2012,description="oxidoreductase, short chain dehydrogenase/reductase family protein [Brugia malayi]","Genetic Code"="Standard",Topology="linear",Taxonomy="Eukaryota; Metazoa; Nematoda; Chromadorea; Spirurida; Filarioidea; Onchocercidae; Brugia",Accession="XP_001894745",Organism="Brugia malayi","Molecule Type"="AA",GID="170579248"]
	As-DHS-C[&Text="GenBank: ADY46226",Created=Sat Mar 05 00:00:00 EST 2011,Modified=Thu May 24 15:44:17 EDT 2012,"Genetic Code"="Standard",description="17-beta-hydroxysteroid dehydrogenase type 6 [Ascaris suum]","Common Name"="pig roundworm",Topology="linear",Taxonomy="Eukaryota; Metazoa; Nematoda; Chromadorea; Ascaridida; Ascaridoidea; Ascarididae; Ascaris",Accession="ADY46226",Organism="Ascaris suum",GID="324515516","Molecule Type"="AA"]
	Ce-DHS-2A[&Text="GenBank: CCD65438",Created=Mon Oct 10 00:00:00 EDT 2011,Modified=Thu May 24 15:11:25 EDT 2012,"Genetic Code"="Standard",description="Protein DHS-2, isoform a [Caenorhabditis elegans]",Topology="linear",Taxonomy="Eukaryota; Metazoa; Nematoda; Chromadorea; Rhabditida; Rhabditoidea; Rhabditidae; Peloderinae; Caenorhabditis",Accession="CCD65438",Organism="Caenorhabditis elegans",GID="351050834","Molecule Type"="AA"]
	Ts-DHS-6[&Text="NCBI: XP_003380863",Created=Fri Jul 01 00:00:00 EDT 2011,Modified=Thu May 24 15:43:36 EDT 2012,"Genetic Code"="Standard",description="hydroxysteroid 17-beta dehydrogenase 6 [Trichinella spiralis]",Topology="linear",Taxonomy="Eukaryota; Metazoa; Nematoda; Enoplea; Trichocephalida; Trichinellidae; Trichinella",Accession="XP_003380863",Organism="Trichinella spiralis",GID="339238617","Molecule Type"="AA"]
	Ss-SCDH-20[&Created=Thu May 24 15:28:28 EDT 2012,Modified=Wed Jun 13 17:00:43 EDT 2012,description="contig-84930 ByteAddress=6378839, GeneiousOriginalName='contig-84930'",Topology="linear"]
;
end;

begin characters;
	dimensions nchar=430;
	format datatype=protein missing=? gap=-;
	matrix
	As-RD7-A	-------------------------MVCCFFAFVVVFLLLPLYY-ALRYLW-------ELLPVG-NLRKKAVFITGCDSGFGRMLAIKCAENGMHVFAGCLTEQGAKSIEADG---RSMKGIVRGVMIDVTKDDSVKKAVDFVKKRLE-PG-ISLWAVVNNAGIFATYGPDDWCSIEDYKLALDINT---FGIIRVSQAFKALLKQSKGRIISVTSVAGRVSLPYTGPYSVGKFASEAYMDCIRYELKPFGVTCCILEPGVFKTTLVNRDAMKKRINGAWNKLTEEQREDYG-VAFKDSFAAHWSDLFNDLSSEHVEYVVDSYYHAITARFPRYRYRCGWDALLFFIPITYLPTEIIDFAMKFLFDPRI----KPAAIEKKK------------------------------------------------
	As-RD7-B	-------------------------MVCCFFAFVVVFLLLPLYY-ALRYLW-------ELLPVG-NLRKKAVFITGCDSGFGRTLAIKCAENGMHVFAGCLTEQGAKSIEADA---TSLEGTVITVMIDVTKDDSVKKAADFVKKRLN-PG-ISLWAVVNNAGIFATYGPDDWCSIEDYKLALDINT---LGIIRVSQAFKALLKQSKGRIISVTSVAGRVSLPYTGPYSVGKFASEAYMDCIRFELKPFGVTCCILEPGIFKTGLIDRDAMKRRIDGVWSKLTEEQREDYG-VAFKDSFAAHWSDLFNDLSSEHVEYVVDSYYHAITARFPRYRYRCGWDALLFFIPITYLPTEIIDFAMKFLFDPRI----KPAAIEKKKISMNTRQTSLIYEYPHSVNSLCSSLWLLCTSVVCLVGV----------
	As-DHS-D	-------------------------MVCCFFAFVVVFLLLPLYY-ALRYLW-------ELLPVG-NLRKKAVFITGCDSGFGRTLAIKCAENGMHVFAGCLTEQGAKSIEADG---RSMKG--------------IKKAVDFVKKRLE-PG-ISLWAVVNNAGIFATYGPDDWCSIEDYKLALDINTSPRIAGVRMVQLY-SVKQQSKGRIISVTSVAGRVSLPYTGPYSVGKFASEAYMDCIRYELKPFGVTCCILEPGVFKTTLVNRDAMKKRINGAWNKLTEEQREDYG-VAFKDSFCCTLERSFQRSEFGACRVCGRQLLSRDNSAFSTLSLSLRLGCVVVLHTDYIFSDRDCRFSHEISLRSKN----EASCS----------------------------------------------------
	As-DHS-A	-------------------------MFCC---WIFVALSVLLYY-ILRYLW-------ELFTVG-EFSKRAVFITGCDSGFGKQLALRCARNGIPVFAGCLTQQGADSLKKEA---EGVKGKLEPVRVDVTRDDSVIDARNFVEKNLT-DG-IKLWAVVNNAGVFSCYGPDDWCKVEDYQSSMDVNF---LGIVRVTQAFKPLLKKSKGRIISASSIAGRISFIGAGPYTAAKYAVEAYMDTIRQELRIFGVDCSILEPGVFKTNLIDKDAMKRRVEHVWSRMSDEQRQEYS-EEYKEFFIWAWNDAMHRMGSEQTEHVVDNYYHAITARFPRCRYRCGWDSLLIYIPLTYLPTEVVDAVLRMLTRQKV----FPDAAMDKKNA----------------------------------------------
	Ce-DHS-20	---------------------MVVCCLCTLFTWVLYFVAVVVVWNIVRYIL-------ELIPEGGSLQDRAILITGCDTGFGRELAKKCAKNGFLVFAGCLTTEAAKTLESE-----SANPRLRTVPLDVSKDESVEKTVEFVKKSLG-N--HKLWGVVNNAGIFSCYGPDDWCRMNDYKLALDVNC---LGVIRVTQAFKKLVKAAKGRIVTVTSVNGRLSTPAAGPYVVSKFGAAAYMDCIRQELYNFGVKVSILEPGIFRTPLLDEQAMLKRVDHVWTQIDDETRTEYG-ETFKNYFAKMWNKTYISMSTTKIHYVVDNYYHALTAKYPRHRYYCGWDAIFVYVPLSLLPTWWADYVIRSLGKQEV----VPACLEDSMKKKN--------------------------------------------
	As-DHS-16	-------------------------MLCC----VCYFLLLIPLYYLIRYFR-------GLLKVA-NFSEKAVFITGCDSGFGRSLALKCAERGMTVFAGCLTKEGEQSLKNEG---GEACGSLRTVHLDITNQESVEKALVFTEMQLS-GS-LQLWALVNNAGFLALYGPDDWCSIEDYEHSLKVNT---LGHIRVIHAFRHLLERSKGRIITVTGAAGRLATTGTAAYSVAQFATEAYMNALRYEVRPFGITCCTIELGTFRTDFIDSASINARLNSSWEKLTHKKKAKYG-EDYKNMYIAGVDRKIQKGSSPCLDRVVDCYYHAITARYPRLRYRCGCDAH-FFAALSYLPTAFADSIVLALCKTNV----VPAILTKDKKEQ---------------------------------------------
	Bm-DHS-D	----------------------------------------------------------------------------------------------------------------------------------------------------------LWALVNNAGSFGIYGYDDWCKIEEYEKDLSVNT---LGVIRVTHAFLSLLKQSRGRVITITSICGRLALPGIGPYTVSKFATEAYINVLRQEMREFGVQCIILEPGRFRTGLMDKKAMIDRISRVWNRLDNAKKAEYGGEAFKELYCERSCEFFNDGASTSLNLVIDSYYHAITGNFPRCHYCPGLDSI--YLLLLLLPTNIRDFLICDLYSFITG--WPPK------------------------------------------------------
	Ll-DHS-A	-----------------------------MLQVLLLIAALIFLYYGIRNFL-------ETIQIA-NLNAKAVFITGCDSGFGYLLAIKCAENGLPTFAGCLTEHGMQAIEQIA---KNTIGKLIPVQIDVTNEESVQNAVRSVEENLN-PK-LKLWALVNNAGSFGIYGYDDWCTVEEYAKDLNVNT---LGVIRVTHAFMPLLKESRGRVIAITSVCGRLALAGIGPYTVSKFATEAYLNVLRQELREFGIHCAVLEPGRFRTGLMDKKAMIDRINYSWNRLDNARKAEYGGEAFKELYCDRSCEFFCDGASTSLNLVVDSYFHAITSHFPRYRYYIGMDSI--YLIMIFIPIQIRDFLVCDFYRNVIG--WPPKVFTSTFNLINNYSMLKDTIIDWCGKKFQRN------------------------
	Cb-DHS-16	---------------------------MLEALCVIASIC-IFYFLLRRFVL-------ENFKVESS--GKYVLITGCDSGFGRRLAVQLLDKHVNVFAACFTQQGISSLETEWKLKKGPKGSLYAIQLDVTNKASVASAKEIVSKVLE-DKEAKLWGLVNNAGIFSIHGPDDWCSEDEYSSSLNVNT---LGAIRMCHAFLPLIKKSRGRIVTMGSTAGRLHGLYVAPYVTAKFAVEAYMDCLRLEMRQYGVSVHILEPGCFKTELLNEDAQRSRIQRIWNNLPNETREEYG-EEYRRNFEKAWEAGVNVVANPNIGWVVDCYDHALFSWWPRLRYCPGWDAIFMFIPLSVFPTAVQDWILAGLYKLNPGPSLIPAALVEKKKRRSPVQWIQLLSQLAMIPLLYTIFFVKKSHTNTVET-ARPHNVTITE
	Ce-DHS-16	---------------------------MLELIYILPLLC-FVYFLFRRFVL-------ENFYVESS--GKYVMITGCDSGFGRLLATSLLDKHVNVFAACFTQQGMASLHSEWKLKKGPKGQLYTLQLDVTSQASVDSAKSFVTKILK-EQNSKLWGLVNNAGIFSIHGPDDWCSVDEYASSLNVNT---LGAVRMCHAFVPLIKKSRGRIVTMGSTAGRLHGLYVAPYVTAKFAVEAYMDCLRLEMRPFGVSVHILEPGCFKTELLNNDAQRMRIQKIWNSLSVETKEEYG-EDYRNDFERAWEAGVNVVANPNIGWVVDCYSHALFSWWPRLRYCPGWDAIFMFIPLSIFPTALQDWILAGLYKLNPGPSLTPAVLVKNKKRRSAIQWIQFLSQIAIIPLLYTIFFVKNTQKQTVETSTHHHNVTVSE
	Ss-SCDH-16	------------------------MVLLIENIYIIAFLTTIIYFLIKRYYY-------ENIPLKDIK-GKFVFVTGCDSGFGRLLVHELLKKNINVIAGLYTEGGKNDLIKECCNKEIYLGDLYTVSLDVTKIESVKTAYKYIENLMN-EKRTTLWSVVNNAGANIVKGPIEWYTVEDFKMHIDVNL---MGPIRVCQTFIPLLKKSKGRFVTMISCSGRIHGFFLGPYTTSKFGLRGYMDSLRLDLQPFGISVHVLEPGAFKTPLTEDKLLADRMEKAFNSLSDEAKNDYG-SEFKNNLIVNWQKGVDIAASSNLYLVVNNYIHAITSATPRHRYLCGYDAWFLFLPLSFLPSHIQDKILYFLYTCHP--SLNLKLTVQKRE--------------PIFPEIN------NNDKKFV-------------
	As-DHS-B	----------------------------MLGFLVILLSFPLIALFFKRFLL--------ERIFIDRYEEKAILITGCDSGFGFDLALRCLSHGMTVFATCLTAEGCQRLLTRS---SGLAGQLDCFIMDVRSEESVTTALNHLKRTTTVIHKG-LYGLVNNAGVSGVPLPDDLLTLDDYRRVVDVNA---FGVIRVTHAFKELIKEQRGRIIVVTSVCSRIAIPMLGPYSVSKFAVDAYCDILRRELSVFGVNVCAIEPGFFSTPMVNMDNIEEKLHIVWENISDGLKQQYG-KKYLNYLIDYMREFLRGICSSHTEWVVDAHFHALTSRYPRVRYRIGIDALLWFLPLSYLPSSITDKFLQIFTYITGAPKPSIPSSCLCRST----------------------------------------------
	Ss-SCDH-2	-----------------------------MWFYIIVF---LIIIISIRKLL--------EFLTIDDIKGKAVVITGCDSGFGYETAIKCCQNGMIVFAGCLTKVGATELDKRC---YKMEGKLFTFIVDVSDDDSMKSGYEKVKQIMKKLSISNIYGLIVNAGILGDCGPFDWVTTKEYKNVFEINT---FGGIRTVEYFKELIKKGNGRIIITTSICGRLVIPNIGPYTCSKYAMEAFCDTLRLEMKPFNVKVICIEPGFFKTPLTKPENVTKMLERVYNKCNDNIKQQYG-KDYFNFIVKETKEHLIYRSNSNYHLVPEAYYRSLISFLPYSRYQIGFDSKYIYIPLSFIPTEISDIFVQLFMLIKGAPK------VLGVNK----------------------------------------------
	Bm-DHS-A	-----------------------------MFLLVILFIVLSLLYFIYGLLG--------RKLTIDEIDKKAVLITGCGNGFGRDLVKRCLQNGLTVFAGCRRAISVKELEDSY-SSISQGR-LYAFQMDVTDDESVRKSREIVDTVLR-EKNLVFHALINNAGVRGNIFYDDFLTVDDYKDVWEVNT---CGVIRVTQTFRDLIKKSRGRIVMCSSSVTLVCAPGFGPYCSSKCALQGYTDVIRHELGSYGVQVITISPGSFLTGMQEIQGLKSMIDTVWYRSSEDLLDEYG-HNYLTKAKVFVHNLHAQILSKDTTWVINSYYEAIVARRPKLSNIIGWDAILLFYPVSWLPPFMQLQIVKFILYLLDAPIPVATMRKKKSLKSN--------------------------------------------
	Bm-DHS-C	-----------------------------MFLLVILFIVLSLLYFIYGLLG--------RKLTIDEIDKKAVLITGCGNGFGRDLVKRCLQNGLTVFAGCRRAISVKELEDSY-SSISQGR-LYAFQMDVTDDESVRKSREIVDTVLR-EKNLG-SASLKCVTLRGNIFYDDFLTVDDYKDVWEVNT---CGVIRVTQTFRDLIKKSRGRIVTCSSACTLFTSPSHGPYASSKFAVHAYTTVLRHELQPYGINVIEIVPGSFETGMPNLDDMQKMLDMIWSRASQKLRDEYG-NNYNEKAKKFLKDLGPKMWAKDFTCVTNSYYEAIIAKRPKLLYQIGWDVLLTFYPYSLFPLRLQLHIMKLLMHLHRAPLPAITTMNPENHKMKHS------------------------------------------
	Bm-DHS-B	-----------------------------MFLLVILFTVLPLLYVIYGLLG--------RKLTIGEIDKKAVLITGCGSGFGRDLVKRCLQNGLTVFAGCQFESNISELEKSY-SSISHGR-LYAFQMDVTDDESVRKSREIVDNVLR-EKNIVLHALVNNAGIKGHFFYDDFLTVNDYKDVWEVNT---CGVIRVTQTFRDLIKKSRGRIVICTSATTLFPKASHGPYSCSKFAAQAYCIIIRHELQPYDVDVIEIMPGCFETGIHDIQEFWKSTDTVWYRASHELRDEYG-HNYNEKVKAHAVDLKKKIVALDTTWVIDSYYEAIVAKRPKLLYRVGWDMLLK-------------------------------------------------------------------------------------
	As-DHS-C	--------------------------MPLLLFILAVVVVLFILLLLRLFVI--------DKIRIDDIDDKAILITGSAGGFGRSFMLKCLENNMTVFAACRTKESAEKLRNEC-VGLK-GH-LDVFEMDISSDESVTIAKQYVTEQLN-KLNKQLYAIVNNAGIQAEFLYDDFLELNDYKEAINVNT---YGAIRVTKAFKNLVKKSRGRIVFCTSCICRFPAPGMGAYSTSKWALTGYLEVIRHELRDYGVDVISVEPGIYCTPLNAIEKTMKAMNATWARASNELREEYG-EYWFSRGKRFFINVH-DASPTDVTPVIDAYFHAITAKYPYKNYVVGLDAILLFQPFSWLPARLQELLMELLKWLSRAPKPAAVNRCRN-------------------------------------------------
	Ce-DHS-2A	MPSVNISLSLALNVTDKEPDFQSLEMLGILYWILNLTVVESVFYLVVAFLLFLIGRHFIEKLQINNLSKRAVFITGCDSGFGRGLALKCLEQGMPVFAGCLTEQGIESLSAEARKSIGNGRSLDAFLMDVTSDESVGEVAKRLEKKC--EQYGGLHAVVNNAGITGKHIADDFLDINEYLKVANINL---WGPIRTTMAVKKLLKKARGRVVTVASICARVGLPGLGPYSVSKYGVSAYCDVIRQELRPFGISVHVLEPGFFNTPLINREKIDAEILEAWKHAPNEVKQEYG-EKFFNDARESTHLFLNSVASSQISLVVDAYFHAITSKHPRSRYQIGWDSILLFIPFSYLPTGLQDYIFAAAGLFL--PKPACR------------------------------------------------------
	Ts-DHS-6	----------------------MYPFDGSSQFVVGCIILFVACKLVETLLR--------RQFVVDNLHRKAVFITGCDTGFGRNLALHLVQHGIPTFVTCKSKQAVDEVTTAL-AAIDSPSPSWVIQLDVTSQDSVDQAYNFVKNNLG---SYELWALVNNAGILGYTKPDDWLTAEDYMQAMSVNF---YGTVRVTHAFKHLVQKSAGRIIFMSSVLGRIGMPMLGPYTASKYAISGYVEALRQELAHRKTSAIIIEPGFFHTPLTNTGDQMDEWAEKEKPPADDVDELKR-RKNMLEACQGYKNFLSTFCSTQTEVVTKAYFEAIVSRFPRYRYTVGWDAYFLWIPCSYLPTRIAIIISFIFTNMFNVSSILAQDYQR--------------------------------------------------
	Ss-SCDH-20	--------------------------MLVLIFFSTIFGIIFIYLITQKIFEN---------FTINQFTTKCIIITGCDSGFGNKLALKCNEKGFIVFACCLTKEGYDKIHKID-------KRILPYLLDITNQSNIEEFSNYVLDTISKSKSWKLYALVNNASVFGAYGPDDWTNIEFYKNTIDVNL---FGTIRMIHAFKEQLKKANGRIVTMSSCVANTPLPYATPYNISKRAIEGYIDTIRLELKKWNVKCVLIQPSCYKTEMLKKESSDKRLQEAWSGLSLEMKKYYK-KNILEKFEEAYFNFIDENASVKTDDVINCYLKALLSKYPKPKYQVGFKSKTILTWLSFMPTRLSDFFVYHLAMKNLEQILHIKCEEDLEPFIEL-------------------------------------------

;
end;
