# Supplementary material for: RNAseq Analysis of the Parasitic Nematode Strongyloides stercoralis Reveals Divergent Regulation of Canonical Dauer Pathways
Source: PLoS Negl Trop Dis. 2012 Oct 25;6(10):e1854. doi: 10.1371/journal.pntd.0001854 (PMC3493385; doi:10.1371/journal.pntd.0001854)
Supplement: Data S10 — FPKM values for Strongyloides stercoralis genes and isoforms. (XLS) [file pntd.0001854.s023.xls]

## Sheet: CDS FPKM - genes
		FL_Female 20110928	FL_Female 20111012	FL_Female 20111013	PFL_L1 20110930	PFL_L1 20111010	PFL_L1 20111017	L3i 20110803	L3i 20110923	L3i 20111104	L3_plus gerbil_1	L3_plus gerbil_2	L3_plus gerbil_3	P_Female gerbil_1	P_Female gerbil_2	P_Female gerbil_3	PP_L1 20110927	PP_L1 20111013	PP_L1 20111017	PP_L3 20110929	PP_L3 20111003	PP_L3 20111012
tracking_id	locus	FPKM	FPKM	FPKM	FPKM	FPKM	FPKM	FPKM	FPKM	FPKM	FPKM	FPKM	FPKM	FPKM	FPKM	FPKM	FPKM	FPKM	FPKM	FPKM	FPKM	FPKM
“Ss_aap_1”	contig-12139:61921-63723	67.5728	59.9657	63.2851	15.2119	16.3771	14.4022	11.024	18.3492	18.239	22.2858	22.1805	22.2068	67.5152	62.9739	64.0704	21.5306	19.1787	18.9806	21.7377	20.1451	18.8609
“Ss_acs_19”	contig-136978:21976-24025	366.036	353.094	356.111	145.191	169.263	144.914	111.69	168.956	148.605	362.83	353.039	365.176	303.426	305.012	319.507	235.346	278.451	219.107	135.919	132.401	158.3
“Ss_age_1_ncRNA”	contig-121098:167544-169534	0.607039	0.91281	1.02515	3.57921	3.75771	3.2595	1.47663	3.44416	2.42776	1.5422	2.30266	2.6023	0.116887	0.32388	0.575399	1.59451	1.31516	1.88486	2.63496	2.29814	2.108
“Ss_age_1”	contig-121098:167544-171543	3.77617	3.91352	3.91026	9.99316	11.6623	11.4555	9.45424	14.2168	16.7122	17.6734	16.6766	17.634	9.69484	9.42786	9.27481	9.59576	9.23282	8.9074	5.47541	5.82157	6.30619
“Ss_akt_1”	contig-26693:23239-27075	24.7361	24.2838	23.9952	19.2475	19.5472	20.3291	132.543	156.127	159.895	263.081	264.204	272.382	24.3159	22.7556	22.6645	28.4272	31.0338	26.3417	22.9169	20.1175	19.707
“Ss_asna_1”	contig-15652:258-1312	122.501	98.9312	112.49	37.2058	51.5881	56.8746	27.7023	46.8583	52.2282	78.684	77.933	81.0237	72.1848	71.5783	71.5961	55.6711	50.3272	49.6234	65.1501	55.7634	71.851
“Ss_bra_1”	contig-31949:22425-23092	74.1864	86.2147	86.6418	67.9612	73.7404	68.8486	50.1353	71.6394	84.7938	103.39	105.681	106.784	115.126	102.496	101.685	74.8558	71.7789	72.7114	72.3811	63.5787	64.1904
“Ss_cyp_1”	contig-86204:59575-61172	0.0542874	0.123155	0.115795	0.119844	0.0643601	0.162524	0.271588	0.466691	0.254931	0.373306	0.314245	0.237542	0.241496	0.164833	0.121524	0.364317	0.0517695	0.167132	7.85009	3.61788	6.48021
“Ss_cyp_10”	contig-138349:10865-12423	0.0698308	0.0422465	0.163848	0.109631	0.158953	0.0955763	0.227091	0	0	0.0274424	0	0	0.0573582	0	0.0357363	2.29974	0.0799217	0.370502	6.0692	4.11132	4.96643
“Ss_cyp_2”	contig-87602:28246-29737	4.41666	4.98159	4.06133	6.76471	8.2168	6.78151	16.6442	7.76731	10.0406	12.4481	11.3985	13.6602	4.26376	3.82103	2.69877	3.81348	2.80847	3.63499	3.56069	3.2632	3.32596
“Ss_cyp_3”	contig-90255:8929-10402	15.126	25.0926	20.7092	16.6032	11.6648	9.79717	52.8482	64.4332	57.7755	3.83543	3.80663	4.64122	14.01	28.7631	13.4239	1.78544	2.81999	2.80146	19.5541	6.03876	10.7059
“Ss_cyp_4”	contig-99394:1751-3224	3.86043	2.22852	2.66327	0.422474	0.122501	0.417423	274.724	163.484	217.147	2.66506	2.49244	2.98575	0.55018	0.600442	0.661094	0.0642245	0.260096	0.0815958	4.693	2.55103	4.03546
“Ss_cyp_5”	contig-55075:172973-174892	0.169442	0.052563	0.278005	12.7614	20.0879	21.4036	6.12883	0.325922	0.428343	0.153625	0.0960172	0.174406	0.231876	0.140698	0.100011	24.7548	20.9272	20.4659	10.0137	6.7488	11.0053
“Ss_cyp_6”	contig-38001:8118-9681	1.81155	2.78204	2.3482	5.52397	7.54664	5.81712	1.16778	0.0653478	0.0218164	0.766668	0.557342	0.63138	0.400607	0.24448	0.124796	3.67882	2.57835	2.6273	2.99859	3.21203	4.02505
“Ss_cyp_7”	contig-90305:116194-117767	2.87286	15.4721	7.4831	23.3501	27.3914	19.8014	0.500977	0.36702	1.31896	0.217104	0.159907	0.184884	1.6449	0.726938	0.706778	5.77201	10.09	8.33518	13.1615	17.912	13.9889
“Ss_cyp_8”	contig-57183:142524-144128	0.856887	0.822825	0.66727	27.4107	46.8013	44.8499	9.10103	2.95507	4.40719	5.70535	6.12683	5.2794	0.446815	0.532287	0.313175	90.1103	88.5379	78.2343	27.4214	26.2492	35.9986
“Ss_cyp_9_ncRNA_1”	contig-205002:67737-69325	0.421184	0.332829	0.514951	3.75723e-06	1.01616e-06	5.04412e-06	0.406066	0.000138014	1.26882	1.02128e-06	1.05546e-06	9.59782e-07	0.054547	0.282307	0.601443	3.81134e-07	6.51029e-07	4.91055e-07	8.23694e-05	1.57526e-06	4.91187e-06
“Ss_cyp_9_ncRNA_2”	contig-205002:67683-69325	2.12028e-06	0.69811	0.525588	3.73643	2.10462	2.19699	2.78148	3.59402	3.49237	1.56381	2.10858	1.827	0.430602	0.300431	2.95032e-06	1.68021	1.40246	1.23718	0.870374	1.43218	1.67537
“Ss_cyp_9”	contig-205002:67737-69345	1.08453	1.61431	1.30352	23.5968	23.1864	23.3389	9.83083	11.6208	9.68272	25.48	20.0715	23.7646	2.06775	1.8076	1.62919	23.1735	22.7851	26.4144	5.69398	7.62829	6.9341
“Ss_daf_1”	contig-14142:52962-55112	5.45518	5.96707	6.42095	14.5284	14.9545	15.019	22.4424	23.7266	27.0791	26.3515	21.2823	23.0832	4.53755	4.32672	4.67927	10.8531	10.0058	10.5291	7.62669	6.45673	7.34081
“Ss_daf_12”	contig-24357:3374-12349	42.72	46.3213	48.458	109.037	92.8039	95.9114	681.617	1001.19	1221.5	420.855	432.202	412.654	35.0539	35.1869	37.9189	108.821	139.929	110.288	82.3597	80.8544	92.0274
“Ss_daf_15”	contig-6326:58816-63489	29.3727	33.4977	33.2114	37.1316	36.2267	33.1025	40.9061	40.7608	42.863	31.3135	30.2977	31.4453	49.4871	51.732	48.741	36.9262	39.135	35.0968	33.3231	32.5611	32.2133
“Ss_daf_16”	contig-4763:18945-30717	34.3546	44.7269	46.3226	212.797	163.778	152.499	348.285	442.447	435.092	409.069	436.586	403.318	40.074	37.2683	35.3825	124.124	150.47	135.52	86.2743	89.7873	73.6078
“Ss_daf_2”	contig-56133:22512-27054	14.2311	13.4308	15.46	9.61343	10.4225	9.77558	11.627	15.7739	16.8806	20.5171	20.2057	19.7765	31.4977	29.456	30.9635	10.4693	10.0289	10.4834	9.36772	7.756	9.88161
“Ss_daf_36”	contig-175669:21431-22853	7.50319	9.29638	10.0734	19.3338	17.1473	16.0389	2.83269	2.30137	4.02948	2.73426	1.95794	2.23378	14.3355	13.3833	13.3574	6.6769	12.5951	11.4871	8.2762	11.0552	8.10452
“Ss_daf_4”	contig-54267:81819-83738	7.00332	6.79646	7.35918	26.2679	25.1061	25.9475	85.5449	82.6681	90.7718	48.0556	47.0117	46.6761	8.07406	7.38315	7.11023	20.1209	18.9935	17.6725	13.7163	13.9458	12.9027
“Ss_daf_5”	contig-81524:4499-7061	22.9218	28.1519	29.0699	77.6823	69.0646	58.5118	68.6322	95.0719	98.7644	42.5111	41.7425	42.5264	42.4843	39.8487	40.0501	65.2029	105.221	83.387	59.735	70.0698	56.2671
“Ss_dbl_1”	contig-87602:12123-13560	15.5734	19.6879	17.4998	8.31391	6.90295	6.18275	0.967675	0.177023	0.266262	3.32021	2.48233	2.82197	27.2062	26.054	24.5617	4.53027	4.30532	4.6192	4.19586	3.98561	4.29394
“Ss_dbl_2”	contig-1493:59998-61939	1.60067	2.24504	2.45219	51.8641	44.0265	44.9788	7.59047	0.614234	0.660855	4.41829	3.477	4.7515	0.119553	0.157124	0.0744879	25.9335	25.2227	22.0925	7.17901	9.74105	7.34357
“Ss_emb_8”	contig-92946:8275-10261	67.0926	59.4874	65.5123	36.7993	52.1272	51.5575	44.876	42.9887	57.0296	39.2501	40.4653	38.3754	63.2742	60.2018	61.0703	69.2607	57.3244	45.6033	45.6584	44.4618	49.3245
“Ss_ftt_2”	contig-16004:84222-85100	3046.89	2980.04	2999.48	2040.94	2327.2	2282.47	999.382	1073.65	1010.44	1759.44	1787.37	1810.17	2094.61	2163.28	2275.77	2086.81	1928.72	1810.48	1727.15	1686.82	1794.51
“Ss_gck_2”	contig-4320:20232-24472	23.1102	21.3148	24.1619	18.6254	18.0404	17.5457	17.3461	14.7921	14.5955	27.3411	27.2064	27.6825	21.0861	20.1125	20.5401	12.2234	12.765	14.3133	11.9827	10.2314	10.5168
“Ss_gcy_11”	contig-122676:57649-61198	0.462525	0.559492	0.60963	1.48396	1.35115	1.23533	3.79793	5.97059	6.82062	5.33031	5.42935	4.94712	0.408054	0.445024	0.551614	1.20579	1.12085	1.18773	0.960038	0.654541	0.735437
“Ss_gcy_2”	contig-115787:31617-33983	0.208755	0.333056	0.352396	1.30455	1.78177	1.48666	4.51091	8.86824	25.6887	6.25468	4.90326	6.52174	1.12883	1.1727	0.988067	2.27622	1.02673	0.879634	0.776456	0.518479	1.38123
“Ss_gcy_3”	contig-90255:2814-6000	0.186274	0.181385	0.178708	0.985577	0.789024	0.753135	1.40383	2.09288	1.83071	1.05914	0.992223	0.75799	0.508428	0.543879	0.506634	1.26876	1.13975	1.20164	0.553799	0.481627	0.492422
“Ss_gpa_2”	contig-84930:104545-105718	0.831971	0.734645	0.9321	1.83909	2.3083	2.20906	7.34487	15.5972	18.6853	5.20031	4.22938	3.84679	1.14208	0.815082	1.14778	1.45563	1.45172	1.58153	1.60222	1.47618	0.937546
“Ss_gpa_3”	contig-11928:39070-40357	3.26549	2.30889	2.33025	7.82635	7.04328	8.21272	19.5603	34.3204	38.8732	16.3584	15.7122	16.0319	1.25629	1.68638	0.987628	6.08377	6.56255	6.26681	2.53442	2.37346	1.63401
“Ss_ilp_1”	contig-1493:54257-54687	83.0419	96.3272	93.2378	150.684	124.481	126.128	19.6784	5.13579	7.41812	6.39645	5.73437	6.14109	5.32091	5.89897	5.82524	130.005	228.998	170.477	177.03	202.524	196.093
“Ss_ilp_2”	contig-177297:17242-17530	362.713	292.415	304.706	132.272	117.039	122.541	517.664	178.415	226.523	278.684	258.913	284.047	124.931	133.575	103.072	106.362	75.3954	89.5882	317.738	289.792	310.472
“Ss_ilp_3”	contig-12233:45391-45862	11.9701	15.2418	13.0606	30.8945	30.1322	19.9875	7.08291	16.5572	26.0982	27.6279	23.4882	21.6254	9.77682	11.889	8.96741	21.2994	34.2776	27.8446	29.1678	32.384	27.2186
“Ss_ilp_4”	contig-192295:32595-33036	3.88983	6.48091	5.94021	41.1055	43.1328	35.9055	81.2151	96.3207	108.344	80.6747	77.3921	80.6076	6.5174	5.31368	4.58491	21.6532	23.3776	24.4412	15.7273	17.7228	17.4339
“Ss_ilp_5”	contig-177297:16651-16939	5.49102	9.85668	10.0146	18.044	11.588	10.5111	34.3557	39.4854	29.6338	28.92	28.6776	25.293	9.18935	10.2912	11.7502	8.72057	6.6883	7.04454	7.97112	5.49681	6.42928
“Ss_ilp_6”	contig-612:45348-45711	3.71757	5.63136	5.10986	65.2717	43.348	49.3661	25.8342	8.78318	7.72857	68.9776	58.2172	65.0774	4.30763	6.39184	5.1808	29.8771	34.4232	38.3247	24.4607	19.9379	16.6304
“Ss_ilp_7”	contig-84530:5230-5660	2.53661	3.61999	2.503	19.4067	19.4589	19.4675	110.068	126.159	126.456	84.9386	92.7902	86.0931	3.44565	1.66758	2.69642	10.8717	12.4695	9.19904	8.74104	8.09745	5.41858
“Ss_ist_1”	contig-158479:15825-18781	20.0474	16.8431	19.4799	3.96468	4.79247	4.65699	3.77745	5.02943	9.93609	7.62798	8.23909	7.85256	12.4806	11.2692	12.6466	5.54985	5.97614	5.8084	6.45117	5.20222	5.96731
“Ss_ist_2”	contig-57183:35064-38560	13.8411	14.8271	17.2973	94.7511	76.8881	77.4	80.2828	78.5664	58.4203	199.233	203.23	203.78	25.1411	24.9789	24.4519	82.9507	67.1068	61.7044	33.2524	35.6141	33.2718
“Ss_lev_9_ncRNA_1”	contig-177448:45922-50230	0.660146	1.12306	1.01131	1.02861	0.679874	0.549015	4.88131	2.33947	4.38528	0.691198	0.677287	0.478231	0.469838	0.402208	0.257482	0.320116	0.652165	0.593366	0.931364	1.00148	0.921765
“Ss_lev_9”	contig-177448:45922-50230	1.96353	3.05239	2.68445	12.2104	13.3586	11.7196	7.38533	7.26195	8.65749	5.66335	8.86166	7.47361	0.760407	0.530665	0.905428	7.45267	7.97348	8.15101	8.5466	8.18639	8.80556
“Ss_limdb_1”	contig-38309:69587-71000	37.5145	34.5243	38.4728	63.2269	71.5612	62.8949	54.3074	83.0206	85.4806	68.6205	67.1857	61.8206	43.7358	43.3697	44.7457	56.6682	59.1727	63.3508	35.7021	35.1228	37.9832
“Ss_limdb_2”	contig-55075:88880-91042	30.4249	38.5868	37.1948	164.15	190.522	168.08	124.734	186.268	182.998	157.333	154.807	147.274	52.8582	51.9698	53.8473	126.419	137.599	151.035	75.3609	74.3722	77.9729
“Ss_lint_1”	contig-120080:17518-19074	6.34043	7.47498	7.71339	91.0225	44.8701	52.0084	140.482	21.3905	19.5475	32.8298	39.2339	37.8828	2.40364	2.20032	2.19285	29.0565	77.2307	108.102	50.3335	58.2229	45.653
“Ss_lint_2”	contig-146981:25613-27006	66.4586	65.1274	70.7273	22.3611	25.7557	25.3006	22.8107	28.4359	32.0712	31.4015	30.9932	30.2286	66.7536	68.2145	67.9925	29.2525	25.7351	28.9917	17.6345	16.1703	17.0466
“Ss_ncr_1”	contig-53100:65263-69339	12.996	13.9619	12.6613	13.4878	15.8673	14.5709	17.9884	28.4993	29.2724	37.8265	34.4563	33.4404	6.26154	5.81648	6.49203	15.955	15.8692	13.8592	17.2326	15.3902	16.5948
“Ss_pdk_1”	contig-90915:23381-25068	13.6844	11.2469	15.7298	20.1908	20.7937	21.5988	37.2917	67.9294	59.3157	28.9106	30.4847	31.1205	20.1133	21.0883	19.205	18.5438	13.4927	17.4373	14.4866	16.2257	15.7684
“Ss_pdp_1”	contig-14714:48752-50149	39.506	36.3108	36.4496	28.1184	32.8639	32.3217	79.9723	79.4367	75.3561	43.2955	46.8237	46.9744	42.1048	41.727	41.8816	35.4094	31.1707	28.9626	33.9986	31.6605	34.6196
“Ss_pitp_1”	contig-108213:63434-66592	16.2235	21.1957	20.3754	21.4534	17.5742	18.1062	14.1111	17.5379	15.1629	17.465	17.6346	17.2885	16.4241	15.2323	16.0773	10.098	11.858	12.2344	11.1299	10.2739	9.46318
“Ss_pptr_1”	contig-142940:14058-15728	183.826	201.597	199.198	200.762	194.883	197.246	231.704	242.672	246.378	168.443	177.129	179.252	178.614	177.071	180.566	185.289	176.261	180.145	157.676	170.907	157.072
“Ss_pptr_2”	contig-89261:60451-62027	135.575	129.154	140.646	23.5452	31.596	27.3566	15.4354	34.9907	31.4072	41.6063	40.8543	39.4084	130.039	129.094	137.081	42.5884	31.7729	34.8201	49.5963	37.2932	44.9235
“Ss_pten_1”	contig-88718:4220-6872	67.4297	59.8499	63.6177	16.9694	20.8707	20.5131	10.2719	12.4215	18.4411	29.1152	28.0457	29.4345	77.2582	70.0281	72.1499	24.8489	23.7338	22.8823	16.6601	14.7959	14.6807
“Ss_pten_2”	contig-81842:35538-38807	5.26963	5.96878	6.56071	34.6649	33.3777	30.1728	28.6975	28.7424	27.0078	24.7465	24.6215	24.9896	11.7283	12.9316	11.4999	20.9693	24.5077	23.3307	14.4793	13.6647	12.7873
“Ss_scdh_16”	contig-205002:95767-96957	4.51001	3.51213	3.07624	8.69957	17.9126	17.0738	30.4032	21.0518	30.0767	4.25672	3.99217	4.29772	10.1197	9.65609	8.06002	19.8431	12.8566	7.77	21.4579	21.0912	24.8754
“Ss_scdh_2”	contig-53100:12540-13601	3.25511	2.48708	1.97803	28.7027	36.6238	32.6935	53.6013	23.7555	29.6694	21.4386	21.0354	23.1198	0.776332	0.488908	0.493573	1.98899	1.62203	2.77395	7.76159	11.2683	9.70268
“Ss_scdh_20”	contig-84930:29305-30555	0.556303	1.08992	1.25707	16.5851	12.9266	13.8519	14.1672	18.6862	13.7517	11.1841	13.4329	12.99	0.719033	0.987768	0.994359	9.57208	8.77421	8.02145	4.20279	4.40353	3.06395
“Ss_sgk_1”	contig-124373:16262-17847	7.25205	7.77638	7.55566	12.1479	12.0733	10.9441	3.48364	0.550229	0.5992	1.03755	1.12745	1.00898	10.3314	8.90151	9.32294	7.73988	7.94195	7.89054	10.2022	10.3931	8.35275
“Ss_sma_6”	contig-64739:469-2879	3.537	3.97268	4.16396	9.49056	7.85309	7.82507	13.7563	28.0039	28.7206	12.7427	11.1169	11.1379	12.4346	12.0346	9.17213	6.97759	6.41958	6.08664	4.45883	4.40587	3.56315
“Ss_sma_9”	contig-37387:31022-35735	20.1236	31.0655	29.6649	126.81	119.311	106.957	125.55	222.672	182.46	74.0711	79.4802	77.1195	19.4247	18.8223	17.8566	97.4907	90.0161	96.7353	55.3331	54.7122	51.1443
“Ss_smad_1”	contig-56133:20946-21959	36.7103	37.4811	38.5801	20.2951	22.965	21.9626	22.5136	38.1409	38.2497	25.2231	23.5782	24.9004	68.8688	70.37	66.994	23.8747	22.9454	25.9391	23.5926	19.6793	20.9805
“Ss_smad_2”	contig-23482:81062-82545	14.7352	12.5742	12.2156	10.3143	11.0244	10.9789	12.0714	13.4481	16.9573	13.6107	12.5654	12.6797	15.084	16.5316	16.5444	14.5125	13.118	12.2199	14.8641	17.399	17.3536
“Ss_smad_3”	contig-31949:19547-20914	1.97282	2.2507	1.88013	6.15887	6.70247	6.00592	0.607006	0.177029	0.532196	1.81224	1.51528	1.80036	5.1404	4.67215	3.81048	6.28585	4.95468	5.18377	5.42702	5.3928	5.17442
“Ss_smad_4”	contig-65979:68615-70905	6.8711	10.9443	10.9249	39.118	33.6222	27.6042	20.6872	28.3098	23.3343	15.2935	14.4047	14.271	7.01122	8.58785	7.59446	25.7332	19.1012	24.6042	17.9046	17.8504	17.2806
“Ss_smad_5”	contig-136694:1981-3765	7.70162	7.04804	6.96392	8.47173	8.87633	8.48337	35.3744	44.7317	46.0721	22.9593	23.2771	22.3516	1.85847	1.88314	2.10318	18.5141	15.8353	16.1293	8.26719	9.08057	9.27266
“Ss_smad_7_ncRNA”	contig-177297:96999-98236	2.28637	1.84014	1.79827	2.98533	4.99063	3.0893	3.58388	2.25667	2.48552	3.79045	3.48557	3.39622	2.34861	2.20073	3.1097	1.89735	2.36531	2.51232	4.90846	3.83614	5.59039
“Ss_smad_7”	contig-177297:95718-98236	17.1233	16.6939	19.0602	35.1072	40.486	37.7737	21.1832	26.2924	32.1309	54.4965	52.7546	52.2969	24.1092	24.5393	25.3965	41.2308	41.4424	41.1803	25.6444	23.2062	26.453
“Ss_smad_8”	contig-70873:29428-30960	16.1745	18.0367	19.8743	61.5434	60.0202	58.644	90.7969	94.3057	120.004	54.287	56.0055	58.0113	20.1692	21.0267	20.5308	51.1611	44.4679	50.7001	38.5056	33.4107	38.186
“Ss_sod_1”	contig-120773:2479-3188	495.246	430.978	437.228	232.428	233.871	239.22	259.754	260.507	258.178	385.075	406.525	414.208	487.388	504.588	512.364	213.244	184.479	168.556	235.831	234.44	254.045
“Ss_strm_1”	contig-1543:95068-96131	3.06319	2.7509	4.4946	44.8904	86.0375	77.0379	6.9122	2.36341	2.58441	1.64144	1.32924	1.72359	1.9183	2.55748	2.02496	145.538	73.3727	67.275	39.8033	29.9188	53.5333
“Ss_tax_2”	contig-90584:28209-30757	0.897996	0.847736	0.776245	2.71983	1.94107	2.06695	3.78067	5.7465	6.54313	3.17405	3.70081	3.09016	1.2817	1.42868	1.3936	2.76677	2.26368	2.23206	1.36508	1.80522	1.59503
“Ss_tax_4”	contig-12066:47390-49834	0.798535	1.00788	0.896156	5.15781	5.61992	5.63862	35.5863	51.1544	42.0299	21.4874	21.0743	21.9345	1.90594	2.01711	2.03816	4.05357	4.88851	4.48006	1.78189	2.00399	1.71131
“Ss_tgh_1”	contig-2905:57353-58405	0.181496	0.183202	0.459991	0.579715	0.365846	0.64148	28.0493	6.43134	5.813	0.156406	0.239094	0.0469255	0.0935012	0.122673	0	0.0611105	0.0651188	0.107912	0.286163	0.315907	0.321685
“Ss_tgh_2”	contig-78434:75508-76548	0.045374	0.0687008	0.0726302	0.379044	0.236724	0.0777551	21.7403	24.5173	26.2833	0.692654	0.454279	0.656957	0	0.0306682	0.0291402	0.122221	0.130238	0.151077	0.0953876	0.0315907	0.175465
“Ss_tgh_3”	contig-145787:51322-52358	0.182824	0.438297	0.414586	0.516591	0.325167	0.430794	1.94666	3.14982	2.62261	0.0225081	0.0481698	0.259999	0.125588	0.0926803	0.058711	0.369368	0.196797	0.152193	1.28121	0.827411	0.765967
“Ss_tgh_4”	contig-164035:163920-165168	0.114684	0.324144	0.122385	0.0225433	0.0217574	0.137576	0.0287329	0	0	0.0451826	0.0241736	0	0.0945402	0.186044	0.176786	0.267753	0.153631	0.0872902	0.0642974	0.0958235	0.118278
“Ss_tgh_5”	contig-55657:86596-87792	0	0	0.0212035	0.0780849	0.0188504	0	0	0	0	0	0.0209354	0	0.0545414	0	0	0.0178247	0.0189948	0.0188808	0	0	0.0767499
“Ss_tgh_6”	contig-63525:233344-233816	0.873717	1.5114	0.842627	0.781678	0.414723	0.454261	0.773854	2.49548	2.68428	4.81441	6.68806	7.36175	1.23059	1.4332	1.38552	2.57064	8.55246	3.0818	0.999942	5.33456	1.62371
“Ss_tgh_7”	contig-181412:4663-5305	0.0490317	0	0.0524133	4.26123	3.2571	3.67302	5.67594	4.09383	5.92977	6.95663	6.48432	6.88414	0.612705	1.06575	0.764848	3.64628	4.26273	5.47795	1.59478	1.79017	0.639905
“Ss_tigl_1”	contig-143745:40366-41564	0.97379	1.10292	0.890548	4.31419	4.69375	3.93137	0.870874	0.622119	1.15436	4.94793	4.31268	4.3922	0.79085	0.751807	0.866781	4.86616	4.12186	2.37898	2.22604	2.62653	1.842
“Ss_udpgt_1”	contig-84930:87750-89313	1.9602	1.51611	1.46051	4.36012	2.1138	3.3418	0.151123	0.0209847	0.0630439	1.10784	0.819548	0.953718	2.53589	1.43128	1.57991	6.73918	6.6958	2.65792	4.35161	6.65442	3.44632
“Ss_udpgt_2”	contig-22815:34050-35612	0.830545	0.54433	0.708632	1.64344	1.43103	1.43275	10.1284	1.0386	1.88533	0.258384	0.203969	0.24231	0.018949	0.0560425	0	0.260133	0.224429	0.511455	1.3539	1.11479	1.35048
“Ss_Y105E8B_9”	contig-96531:65079-67023	1.88957	2.07966	2.42016	9.21186	11.4424	11.0018	3.55685	3.39274	1.96939	6.49186	6.71777	6.8223	3.26658	3.57391	2.84421	22.3554	11.8252	14.5686	9.32227	7.99919	9.77257

## Sheet: Transcripts FPKM - isoforms
		FL_Female 20110928	FL_Female 20111012	FL_Female 20111013	PFL_L1 20110930	PFL_L1 20111010	PFL_L1 20111017	L3i 20110803	L3i 20110923	L3i 20111104	L3_plus gerbil_1	L3_plus gerbil_2	L3_plus gerbil_3	P_Female gerbil_1	P_Female gerbil_2	P_Female gerbil_3	PP_L1 20110927	PP_L1 20111013	PP_L1 20111017	PP_L3 20110929	PP_L3 20111003	PP_L3 20111012
tracking_id	locus	FPKM	FPKM	FPKM	FPKM	FPKM	FPKM	FPKM	FPKM	FPKM	FPKM	FPKM	FPKM	FPKM	FPKM	FPKM	FPKM	FPKM	FPKM	FPKM	FPKM	FPKM
“Ss_aap_1”	contig-12139:61815-63772	62.5787	55.3523	58.6966	14.0324	15.2545	13.3578	10.262	17.0241	16.8211	20.7646	20.5782	20.6121	62.6917	58.3567	59.5218	20.1495	17.6505	17.6105	20.0958	18.6592	17.3419
“Ss_acs_19”	contig-136978:21963-24132	363.714	350.405	352.808	144.505	167.65	143.852	110.801	166.917	147.109	362.638	349.355	363.667	301.527	302.744	316.534	234.104	276.689	217.566	135.149	132.455	157.847
“Ss_age_1_ncRNA_1”	contig-121098:167429-169534	0.502407	0.794156	0.887069	2.76838	3.22663	2.76843	1.03106	1.65751	1.62173	1.57739	1.46677	2.00648	0.147303	0.316101	0.401279	1.2833	0.941302	1.71675	1.81994	1.76882	1.783
“Ss_age_1_ncRNA_2”	contig-121098:167429-169534	6.07335e-07	3.39112e-07	6.59943e-07	0.454902	0.253212	0.185012	0.376167	1.52354	0.874445	1.06187e-05	0.76276	0.195739	1.31217e-06	0.180003	0.163932	0.196136	0.270857	0.095887	0.468652	0.369441	0.101592
“Ss_age_1”	contig-121098:167512-171713	3.76649	3.86263	3.83969	9.7916	11.4345	11.2424	9.18482	13.8796	16.1615	17.3374	16.4067	17.4633	9.42574	9.22444	9.15641	9.46667	9.08061	8.72122	5.52363	5.66471	6.12863
“Ss_akt_1a”	contig-26693:23186-27384	23.3033	22.4792	22.9809	18.4061	18.2889	19.0494	88.7634	104.82	104.801	172.453	175.367	182.24	21.9587	20.041	20.1639	27.4527	29.3066	25.0836	22.1594	19.204	18.9121
“Ss_akt_1b”	contig-26693:24761-27384	0.0709159	0.0479185	0.0483819	0.0224146	4.25227e-08	0.103617	22.1994	22.9187	24.9398	41.5148	37.6704	39.2391	0.721178	0.976869	0.794539	0.0423979	0.15746	0.0887964	0.0320457	0.0334605	0.0612515
“Ss_asna_1”	contig-15652:131-1422	107.281	86.8653	97.7926	33.0115	45.4762	50.4344	24.7397	40.749	45.1245	70.1546	69.3643	72.2206	64.0281	63.678	64.3568	50.4943	44.5819	43.587	57.6426	49.4467	63.6632
“Ss_bra_1_a”	contig-31949:22092-23157	36.3787	35.7376	35.4699	31.663	35.6523	33.5194	24.6259	37.9911	35.6969	51.7245	48.7774	50.4634	58.2671	53.5249	57.0215	34.994	29.4975	35.2425	36.2665	27.0257	28.4894
“Ss_bra_1_b”	contig-31949:22092-22749	1.74509	2.55017	3.62164	1.67447	1.28015	2.39785	0.93686	0.000846684	1.72555	1.70101	1.24805	1.28321	1.43673	2.41185	3.93036e-05	1.81518	1.89117	2.09629	0.437885	0.774742	2.75382
“Ss_bra_1_c”	contig-31949:22092-23157	13.2906	15.5114	16.7282	10.7906	10.4933	9.75683	7.85761	12.2435	20.3445	19.8885	20.3153	20.2893	16.0096	14.0104	11.6414	15.4347	17.9711	13.2466	6.81671	9.68973	13.3907
“Ss_bra_1_d”	contig-31949:22092-22749	0.0154008	1.76267	0.00136536	5.22224e-05	0.00174831	7.62549e-05	0.0232074	0.45664	0.000966263	1.40753e-05	0.00116139	0.00886322	0.0260157	0.0457138	2.01234	0.00310316	8.84034e-05	0.0146227	5.44116	1.19348	9.14043e-05
“Ss_cyp_1”	contig-86204:59558-61172	0.053665	0.121742	0.114466	0.118456	0.076339	0.160676	0.285215	0.482232	0.252	0.369021	0.310622	0.234837	0.238752	0.162949	0.120161	0.360139	0.0511714	0.16521	7.79781	3.61406	6.45938
“Ss_cyp_10”	contig-138349:10865-12470	0.0675161	0.0408442	0.158412	0.105979	0.153668	0.0924118	0.219522	0	0	0.0265302	0	0	0.0554557	0	0.0345556	2.23533	0.0772571	0.358158	5.90532	3.97511	4.87182
“Ss_cyp_2”	contig-87602:28238-29758	4.33901	4.96211	4.02146	6.70521	8.09829	6.66521	16.418	7.69154	10.0052	12.3121	11.2197	13.4915	4.25155	3.7606	2.67886	3.74667	2.76312	3.55934	3.52561	3.19582	3.32899
“Ss_cyp_3”	contig-90255:8925-10518	14.4154	24.0417	19.6237	15.7799	11.151	9.39446	51.249	62.709	56.6498	3.63037	3.59874	4.42783	13.25	27.4042	12.8891	1.75338	2.65856	2.62849	18.7423	5.69763	10.1307
“Ss_cyp_4”	contig-99394:1650-3239	3.57441	2.1011	2.46163	0.414049	0.112575	0.383608	258.815	152.876	204.1	2.52641	2.30413	2.75656	0.541612	0.640761	0.624344	0.0590045	0.238941	0.0749554	4.404	2.39904	3.79283
“Ss_cyp_5”	contig-55075:172968-175049	0.175827	0.0708957	0.249995	12.4617	19.4753	20.8199	6.11086	0.347927	0.403332	0.138111	0.0986634	0.168825	0.256556	0.142322	0.119886	24.4433	20.7657	20.1478	9.68964	6.68581	10.7815
“Ss_cyp_6”	contig-38001:8049-9706	1.74653	2.615	2.22401	5.34445	7.20614	5.65249	1.09197	0.0611019	0.0203978	0.72973	0.521207	0.644044	0.392462	0.228644	0.116714	3.55653	2.47287	2.51818	2.87687	3.04011	3.86483
“Ss_cyp_7”	contig-90305:116118-117786	2.69967	14.5725	7.02547	22.0475	25.7857	18.7056	0.484554	0.363319	1.23305	0.228369	0.149522	0.186153	1.53803	0.697204	0.677453	5.44277	9.4823	7.85344	12.3964	16.9468	13.3635
“Ss_cyp_8”	contig-57183:142446-144295	0.739559	0.722188	0.56683	24.1726	41.3791	39.5956	8.04653	2.59945	3.83126	5.06013	5.42237	4.73103	0.379352	0.452076	0.265898	79.7663	77.9822	68.4513	24.1697	23.1074	31.7647
“Ss_cyp_9_ncRNA_1”	contig-205002:67682-69325	0.439516	0.338942	0.479062	0.00106419	0.00176097	7.88602e-05	0.608612	4.33194e-05	0.947914	6.60287e-06	0.0934098	7.18844e-06	0.191994	0.347912	0.670541	0.000212879	1.48991e-05	0.372226	0.000141953	5.31097e-06	0.225675
“Ss_cyp_9_ncRNA_2”	contig-205002:67683-69325	1.66257e-05	0.700002	0.561981	2.99624	1.00407	2.0403	2.43316	3.98391	4.21406	1.0705	0.8379	1.12443	0.371131	0.263466	1.54127e-05	0.466383	0.635522	0.00516108	0.898378	1.18658	1.77721
“Ss_cyp_9”	contig-205002:67683-69431	0.970665	1.514	1.22166	22.5654	22.6954	21.7661	9.22558	10.5549	8.60505	24.1849	19.6241	22.6537	1.84849	1.61399	1.40506	22.5623	21.7766	25.3414	5.33336	7.33443	6.19238
“Ss_daf_1”	contig-14142:52712-55126	4.99845	5.45655	5.87724	13.3699	13.8335	13.8086	20.6873	21.9451	25.374	24.5455	19.5922	21.4499	4.16554	3.96725	4.2431	10.0537	9.31436	9.8096	7.04679	5.84885	6.59609
“Ss_daf_12_a”	contig-24357:9489-12843	23.5085	25.9993	27.3174	34.1879	31.566	28.385	580.638	863.715	1053.07	346.322	355.367	342.386	24.4421	23.7336	26.2421	29.1138	32.6438	29.0106	34.7926	33.7988	34.8122
“Ss_daf_12_b”	contig-24357:3102-12843	12.7379	14.2671	13.8547	58.83	48.3885	52.7644	13.4432	1.68084	1.26442	7.55101	10.3209	10.1856	5.9513	6.40917	6.54017	63.8185	87.0436	65.8027	37.6724	35.632	44.3498
“Ss_daf_12_c”	contig-24357:9448-12843	0.162464	0.30941	0.391531	0.903676	0.280843	0.48349	22.684	40.3304	57.3086	16.9197	13.4362	13.0586	0.125531	0.183733	0.0809506	0.414184	0.568698	0.46612	0.995228	0.433167	0.590263
“Ss_daf_12_d”	contig-24357:3102-12843	0.113247	0.305701	0.436059	0.485771	0.936785	0.550625	1.91851	0.0108881	0.0952766	1.84004	1.72886	1.99098e-05	0.119007	8.44359e-33	0.108831	1.05399	1.01518	1.00882	1.69856e-29	0.75599	0.661322
“Ss_daf_12_e”	contig-24357:5781-12843	7.35787e-05	0.000211078	0.000157795	0.769645	0.000175031	1.56524	1.40091	3.26909	3.15229	1.14892	2.04035	2.05098	0.00029363	0.000303441	0.00016967	0.000263922	0.000373984	0.000133265	0.000109398	0.72892	8.25316e-05
“Ss_daf_12_f”	contig-24357:5781-12843	4.18614e-21	2.27303e-162	1.98201e-19	0.000242671	1.86782e-25	9.65592e-13	4.24914	10.285	11.8502	11.5606	11.2827	10.3372	0.197226	0.243186	0.111896	1.0641e-32	1.72607e-26	8.62134e-22	0.200935	9.6162e-08	0.000712927
“Ss_daf_12_g”	contig-24357:5781-12843	0.140127	1.90543e-175	0.181222	0.384959	0.134763	0.144652	2.58898e-08	0.386001	0.643125	0.861869	1.11218	1.13506	0.151845	5.18993e-10	4.74215e-48	0.279934	0.21754	0.346863	3.08214e-05	0.114493	0.216661
“Ss_daf_15”	contig-6326:58659-63634	28.919	32.9275	32.6529	36.605	35.4813	32.7415	40.5683	40.6052	42.6516	30.9438	29.9302	31.1809	48.8772	50.8772	48.0766	36.2751	38.4674	34.5322	32.7	32.0225	31.8566
“Ss_daf_16a”	contig-4763:18482-30925	10.4955	11.1977	11.841	53.5547	45.9434	42.3369	177.471	261.435	254.454	223.193	241.278	225.65	17.9532	17.6497	16.265	47.4737	65.6067	41.1437	29.6625	33.4273	22.6516
“Ss_daf_16b”	contig-4763:18482-21046	16.494	24.1332	24.6623	115.641	83.9826	79.3509	105.397	103.449	103.258	114.634	117.168	107.324	14.3293	12.3051	11.904	52.4883	55.7982	66.9683	39.712	38.4607	35.6504
“Ss_daf_2_a”	contig-56133:22467-27108	13.3587	12.8967	14.7195	7.24967	8.01817	7.52885	6.29246	9.50135	10.8255	12.3024	10.8997	10.6696	29.1221	27.1017	28.2956	8.00952	7.09293	7.93699	8.78138	6.57184	8.6608
“Ss_daf_2_b”	contig-56133:22467-27108	0.963909	0.723299	0.845484	2.44444	2.50289	2.35346	5.53403	6.74101	6.31895	8.38133	9.61371	9.28792	2.59574	2.55002	2.96363	2.58053	3.06524	2.65848	0.684298	1.25623	1.33259
“Ss_daf_36”	contig-175669:21349-22858	7.10535	8.75942	9.47321	18.244	16.3178	15.1876	2.71153	2.18864	3.91445	2.61867	1.854	2.15626	13.713	12.6604	12.7414	6.30781	11.9498	11.0596	7.9759	10.5826	7.79523
“Ss_daf_4”	contig-54267:81747-83890	6.74057	6.6121	7.06999	25.3529	24.0819	24.8164	82.7354	80.6163	88.9927	46.5951	45.2409	45.6455	7.78081	7.13769	6.83729	19.5428	18.1837	16.9332	13.2387	13.3933	12.5177
“Ss_daf_5a”	contig-81524:4321-7436	3.84519e-05	0.461399	1.00905	3.40451	1.7336	0.715979	3.99456	7.20775	3.70118	2.90515	1.35517	1.14235	0.565492	4.05527e-05	1.06228	1.5286	2.77997	2.4271	2.81797	1.751	2.11808
“Ss_daf_5b”	contig-81524:3344-7436	0.244359	0.724632	0.685679	3.3372	2.35173	2.0822	2.19648	1.96449	2.8822	1.20362	1.82802	1.49457	0.2139	0.107476	0.400294	1.5498	2.01745	2.16093	1.52331	2.17956	1.50377
“Ss_daf_5c”	contig-81524:1360-7436	0.132898	0.389595	0.138765	0.996268	0.856629	0.536591	1.93304	1.5704	1.42119	1.18534	1.19829	0.371903	1.39843e-11	0.173162	0.319611	0.902855	1.4326	1.0746	1.90528	0.522792	1.60016
“Ss_daf_5d”	contig-81524:157-7436	19.1212	22.5408	23.0894	58.9453	54.3356	47.1475	51.4727	71.6056	77.6335	31.5382	31.8172	34.1353	36.0433	34.1144	32.7105	52.1873	84.1219	66.0487	45.3088	55.6748	43.1427
“Ss_dbl_1”	contig-87602:11889-13653	14.2412	18.5693	16.1429	7.66221	6.55757	5.67313	1.101	0.155351	0.289026	3.04131	2.40602	2.69104	25.2757	24.166	22.6262	4.28276	4.10344	4.29199	4.08772	3.64833	4.06676
“Ss_dbl_2”	contig-1493:59961-62216	1.36974	1.88819	2.08485	44.7668	37.4255	38.4241	6.41057	0.512093	0.567618	3.89676	3.07937	4.08285	0.0960877	0.12635	0.0748345	22.3189	21.6991	19.0255	6.24459	8.28586	6.1574
“Ss_emb_8”	contig-92946:8181-10261	64.1134	56.7982	62.6162	35.1384	49.8201	49.2674	42.9679	41.1801	54.551	37.6059	38.6889	36.6751	60.4595	57.5484	58.3006	66.1184	54.6929	43.5432	43.6926	42.4469	47.0897
“Ss_ftt_2”	contig-16004:84174-85275	2984.59	2947.82	2948.58	2034.93	2317.32	2277.36	1012.6	1115.13	1044.16	1786.27	1815.04	1830.36	2089	2168.86	2280.34	2077.17	1938.09	1806.75	1733.35	1706.75	1814.87
“Ss_gck_2_a”	contig-4320:18256-24659	0.502033	0.439734	0.406873	1.38158	1.22509	0.991116	1.9934	0.796296	2.0511	1.95541	1.64026	1.57773	0.392446	0.388002	0.331081	1.00244	1.24372	0.840103	0.930596	0.696012	0.866248
“Ss_gck_2_b”	contig-4320:21747-24659	22.2528	20.4468	23.075	16.9157	16.5992	16.2814	15.1994	14.0175	12.4169	25.232	25.0032	25.6236	20.4778	19.3028	19.8319	10.8772	11.2702	13.1336	10.7076	9.43938	9.44293
“Ss_gcy_11_a”	contig-122676:57643-61268	0.384535	0.364839	0.458717	1.50536	1.30637	1.27917	3.87299	6.09767	7.02437	5.45154	5.47791	4.58007	0.164374	0.45009	0.574835	1.108	1.13287	1.20851	1.00845	0.670816	0.299058
“Ss_gcy_11_b”	contig-122676:57643-61268	0.0788238	0.18774	0.167088	1.04791e-06	0.072726	4.29464e-06	3.38272e-06	1.86337e-05	3.06195e-06	2.46553e-06	3.70434e-06	0.399697	0.249858	2.41623e-05	1.53397e-05	0.110629	1.17787e-06	1.64513e-06	3.47948e-06	1.6565e-06	0.448675
“Ss_gcy_2”	contig-115787:31610-34063	0.200743	0.32869	0.356699	1.31993	1.80846	1.46537	4.52536	9.08806	25.9013	6.26034	4.87305	6.5459	1.15403	1.17278	0.971546	2.2783	1.01904	0.869478	0.793273	0.533363	1.34973
“Ss_gcy_3”	contig-90255:2785-6006	0.184198	0.179364	0.176716	0.974545	0.780197	0.750022	1.3881	2.0694	1.81986	1.06539	0.987593	0.74957	0.502787	0.546102	0.501047	1.27654	1.127	1.19983	0.547636	0.476285	0.494853
“Ss_gpa_2”	contig-84930:104469-105776	0.851851	0.749673	0.947437	1.86854	2.42364	2.12608	7.14497	15.0554	17.8268	4.93839	4.19916	3.68507	1.04408	0.709965	1.04589	1.41346	1.41955	1.53136	1.69943	1.33593	0.956288
“Ss_gpa_3”	contig-11928:39009-40399	3.15767	2.22441	2.21263	7.55908	6.73362	7.74404	18.7317	33.0033	36.9993	16.029	15.0146	15.2386	1.23038	1.6154	0.958656	5.81302	6.12256	6.01471	2.43226	2.26112	1.53929
“Ss_ilp_1”	contig-1493:54032-54770	45.9798	50.9062	49.3046	82.3436	66.8694	70.1135	11.3236	2.45643	3.91361	3.81252	3.57209	3.41025	3.01635	3.55029	3.52923	71.4526	126.223	91.9905	99.9577	109.432	107.232
“Ss_ilp_2”	contig-177297:17143-17538	211.867	169.66	175.188	76.1395	68.475	71.1018	299.103	105.593	130.064	164.084	148.603	161.216	71.4076	77.2259	57.9072	60.517	43.3039	51.2421	181.14	167.108	179.654
“Ss_ilp_3”	contig-12233:45116-45910	8.26454	9.7175	8.57912	21.5232	19.9566	14.7595	4.99804	11.7292	18.9838	17.498	16.367	15.1332	6.45238	7.67173	6.71863	14.7821	23.6502	18.2881	20.8898	21.2145	18.2692
“Ss_ilp_4”	contig-192295:32504-33063	3.82166	5.86511	5.54631	37.4437	37.4993	31.2147	73.8823	87.7011	99.2162	73.0302	67.7956	68.8178	5.24524	4.52989	4.34568	19.206	20.2367	21.9877	14.4694	15.4469	15.7379
“Ss_ilp_5”	contig-177297:16620-16940	4.64638	7.99987	8.14537	14.5271	9.28499	8.52256	27.6199	31.745	24.0031	23.3271	22.9493	20.2545	7.31913	8.23295	9.35512	6.93816	5.31999	5.71271	6.35922	4.38507	5.11543
“Ss_ilp_6”	contig-612:45322-46122	2.28276	3.02509	2.56371	35.4684	24.7726	27.5279	14.4224	5.39288	4.86273	40.1694	33.6494	37.0233	2.69654	3.33112	3.13458	17.2698	17.9989	20.7984	13.9132	11.506	9.63084
“Ss_ilp_7”	contig-84530:4985-5671	1.74941	2.41798	1.7781	14.6432	13.0734	13.216	90.8733	93.6682	93.2341	68.5943	66.3791	66.1691	1.71457	1.33192	1.93771	8.57142	9.3337	7.17126	6.38427	5.32476	4.83577
“Ss_ist_1”	contig-158479:15765-18860	19.5376	16.3934	18.9076	3.87315	4.64378	4.49487	3.66529	4.90531	9.63078	7.47345	8.02794	7.68339	12.1456	11.0365	12.225	5.37001	5.78764	5.63382	6.30898	5.03718	5.83505
“Ss_ist_2”	contig-57183:34397-38669	11.6795	12.428	14.6342	80.9624	65.5182	66.0127	68.2489	68.6613	50.5719	173.944	174.996	176.758	21.402	21.0494	20.6739	70.6752	57.0445	52.2542	28.4439	30.2601	28.0832
“Ss_lev_9_a”	contig-177448:45834-47563	1.03403e-06	0.000128774	0.247102	0.899395	1.8038	1.19451	4.28724e-07	3.02158e-07	0.120504	0.632009	1.47593	1.20605	5.04247e-07	3.32071e-08	0.07382	1.00632	0.626795	0.33148	0.57539	0.0878632	0.089427
“Ss_lev_9_b”	contig-177448:45834-50275	1.8618	2.59312	2.19807	10.4177	10.8412	9.68913	6.67764	6.69515	7.92181	4.87844	7.11894	6.59414	0.761123	0.513573	0.761293	5.96575	6.80483	7.40995	8.01652	7.12357	7.53681
“Ss_lev_9_ncRNA”	contig-177448:45922-50230	0.725892	1.25199	1.08964	1.16376	0.782827	0.64546	5.40646	2.71043	4.89432	0.800834	0.771904	0.570788	0.469698	0.415423	0.363418	0.363603	0.74513	0.676291	1.09003	1.12447	1.06372
“Ss_limdb_1”	contig-38309:69438-71004	37.2973	34.6446	38.8476	63.5259	71.0843	63.089	55.3088	84.9167	87.6329	69.155	68.1891	63.0013	43.9354	43.6208	44.8392	56.7291	59.6102	63.5855	36.3761	35.4817	37.3514
“Ss_limdb_2”	contig-55075:88582-91079	29.1054	36.8028	35.7797	158.551	182.21	161.61	122.264	181.772	179.123	151.386	150.708	143.052	51.3608	49.7442	52.168	122.267	132.94	144.851	72.2336	71.8686	74.6907
“Ss_lint_1”	contig-120080:17514-19141	6.31816	7.42514	7.69873	90.2694	44.5551	51.8712	139.1	21.196	19.1972	32.4106	39.0857	37.4747	2.35699	2.21645	2.25384	29.1302	76.6857	107.418	50.2973	58.0979	45.2661
“Ss_lint_2”	contig-146981:25157-27137	49.1485	48.0877	51.4699	16.5933	19.0069	18.8025	17.2387	20.8749	24.1566	23.7086	22.9442	22.5026	48.8548	50.5335	49.5476	22.1796	18.8491	21.4595	13.0219	12.1296	12.7942
“Ss_ncr_1”	contig-53100:65221-69496	12.7421	13.7569	12.4543	13.2602	15.5573	14.4381	18.027	28.526	29.2161	37.5872	34.0255	33.2437	6.13052	5.7243	6.44544	15.6744	15.6749	13.6497	16.8884	15.1799	16.349
“Ss_pdk_1”	contig-90915:23154-25068	12.2852	10.1057	14.2012	18.2014	18.7428	19.2352	33.9856	62.268	54.5333	26.3081	27.4314	28.153	18.1844	18.8475	17.3317	16.5023	12.0341	15.6974	12.9727	14.4849	14.1834
“Ss_pdp_1”	contig-14714:48646-50155	36.4655	33.4993	33.6006	26.1719	30.525	29.9437	73.765	73.401	69.7106	40.28	43.4674	43.4294	38.7014	38.3991	38.4858	32.8252	28.8443	26.851	31.2808	29.3087	31.9646
“Ss_pitp_1”	contig-108213:63176-66728	15.4029	20.0805	19.3595	20.4343	16.8416	17.1398	13.4627	17.04	14.5472	16.538	16.8324	16.5282	15.5323	14.4482	15.1786	9.50492	11.2137	11.5818	10.4814	9.73197	8.95083
“Ss_pptr_1”	contig-142940:13785-16069	153.111	167.242	164.675	168.815	162.186	165.071	198.23	206.324	210.465	143.446	149.524	151.395	151.251	148.646	151.101	156.316	147.419	151.737	132.464	142.198	132.052
“Ss_pptr_2”	contig-89261:60375-62164	120.71	115.522	125.922	21.0248	28.2111	24.5047	14.2144	31.6622	28.1695	37.6505	36.7702	35.8219	117.102	116.505	122.464	38.1441	28.3866	31.2492	44.4706	33.3346	40.2573
“Ss_pten_1”	contig-88718:4071-7533	57.8173	51.1073	54.2926	14.6259	18.0069	17.6575	9.25236	11.7161	16.368	25.8411	24.3374	25.9423	67.2844	59.7904	62.121	21.6373	20.334	19.8186	14.656	12.8134	12.8144
“Ss_pten_2a”	contig-81842:35356-38847	4.62754	5.22022	5.89342	31.5487	31.2088	28.6399	27.2007	26.7778	25.51	22.2058	22.1288	23.278	10.4375	11.602	10.5309	19.5915	21.8079	21.3843	13.8638	11.8661	12.3194
“Ss_pten_2b”	contig-81842:35356-41290	0.476992	0.545168	0.507765	2.33035	1.36519	0.817583	0.930897	1.48391	1.13973	2.17433	2.00365	0.982446	1.00379	0.982792	0.623894	0.895515	2.09325	1.44895	0.338133	1.44619	0.304905
“Ss_pten_2c”	contig-81842:40704-41290	0	0	0	0	0	0	0	0	0	0	0	0	0	0	0	16.2733	0	0	0	0	0
“Ss_scdh_16”	contig-205002:95748-96957	4.44266	3.44383	3.05954	8.62814	17.6772	16.9691	30.16	20.7954	29.7428	4.25332	3.91419	4.21443	10.1182	9.65986	8.00965	19.6196	12.7011	7.65659	21.2674	20.9372	24.6091
“Ss_scdh_2”	contig-53100:12481-13626	3.06166	2.34317	1.86357	26.8446	34.1036	30.4345	50.1906	22.0622	27.4619	20.0641	19.8069	21.6791	0.705284	0.444291	0.474844	1.86206	1.5322	2.55833	7.39662	10.5247	9.16024
“Ss_scdh_20”	contig-84930:29264-30679	0.549579	0.97953	1.17261	14.9656	11.6867	12.583	13.4123	16.837	13.0767	10.5932	12.7557	12.4956	0.70359	0.952707	0.869276	8.76415	7.85117	7.48469	3.79457	3.93648	2.676
“Ss_sgk_1”	contig-124373:16204-17851	7.02463	7.59795	7.36788	11.9838	11.7065	10.6619	3.40872	0.546753	0.593433	1.03113	1.10448	1.03601	10.0797	8.63605	9.0488	7.48855	7.7576	7.69359	9.83892	10.1627	8.08792
“Ss_sma_6”	contig-64739:463-2951	3.44354	3.83664	4.0215	9.36963	7.7093	7.70678	13.4859	27.6852	28.1688	12.5906	10.9161	10.9773	12.2719	11.7631	8.9742	6.85733	6.29446	5.97301	4.39504	4.30675	3.50171
“Ss_sma_9”	contig-37387:30730-35838	19.3157	29.788	28.3272	121.82	114.445	102.733	121.079	215.209	176.488	71.4183	76.1733	74.4972	18.723	17.9523	17.1612	93.3727	86.2571	92.9409	53.0983	52.5583	49.1146
“Ss_smad_1”	contig-56133:20841-21959	33.4389	34.1195	35.1069	18.4079	20.9989	20.1861	20.3389	34.9131	35.2592	23.0529	21.5014	22.5609	62.9508	64.0226	60.8502	21.8825	20.8914	23.7482	21.3396	17.7908	19.0722
“Ss_smad_2”	contig-23482:80905-82687	13.1521	11.0552	10.7288	8.84921	9.61704	9.56462	9.67587	10.8891	13.739	11.461	10.5729	10.7617	13.3279	14.5238	14.6516	12.8441	11.5886	10.8855	12.886	15.1504	14.9102
“Ss_smad_3”	contig-31949:19543-20921	2.03607	2.26374	1.9324	6.21546	6.73547	6.05124	0.661882	0.175479	0.552751	1.89127	1.55282	1.78513	5.16297	4.69728	3.8612	6.28949	4.94239	5.21529	5.47047	5.48107	5.19374
“Ss_smad_4_a”	contig-65979:68505-71088	6.05019	9.31646	9.58729	33.8526	28.7112	23.4871	16.821	23.9153	19.7409	9.55455	10.0695	9.28214	3.59995	6.3456	4.82604	22.1441	16.2035	21.2274	15.6379	15.6283	14.5295
“Ss_smad_4_b”	contig-65979:68505-71088	5.81858e-06	0.286599	1.46576e-06	0.8909	0.97879	1.00511	1.47903	1.17196	1.05928	4.22631	2.71484	3.49846	2.67524	1.23394	1.82779	0.677082	0.705178	0.634853	0.432709	0.453906	0.828774
“Ss_smad_5”	contig-136694:1893-3784	7.56711	6.84158	6.76579	8.19763	8.57818	8.44218	34.5368	43.8296	45.2271	22.6551	22.7088	22.1199	1.78356	1.8061	2.05383	18.1963	15.3759	15.6131	8.0139	8.80482	8.96018
“Ss_smad_7a”	contig-177297:95598-98561	2.80051	2.66624	4.37695	4.27837	2.07149	3.15126	7.17598	2.91942	5.12903	3.13695	8.85127	3.17546	4.10554	1.41172	3.49109	5.28338	4.59567	4.24506	7.47284	4.03539	3.14884
“Ss_smad_7b”	contig-177297:95598-98561	0.000146291	0.00254778	0.000118848	0.000115096	0.900706	0.00101857	0.965573	0.000415457	2.37716	5.54575	0.000174107	2.35307	0.000353587	0.000273858	0.0016686	0.000282861	0.000134362	0.00026829	8.05676e-05	0.000146556	0.000319429
“Ss_smad_7c”	contig-177297:95598-98561	12.3647	12.1599	12.6188	27.1898	33.4972	30.7107	10.9254	20.7916	21.6098	39.8342	38.5006	41.2763	17.5182	20.5334	19.2038	31.3718	32.3478	32.5188	15.7436	16.7331	20.6372
“Ss_smad_8_a”	contig-70873:29032-31317	3.48318	3.3667	3.49475	12.0033	5.61058	5.9553	8.20534	9.32075	11.0895	7.52282	9.67243	7.51749	4.03875	2.92868	2.26946	5.97674	3.85323	4.99486	9.89297	6.04814	5.55316
“Ss_smad_8_b”	contig-70873:29032-29941	0.709279	0.496271	0.00101247	0.10602	2.33484	2.14298	0.00343417	2.8475	0.0057477	4.46727	2.61147	2.99389	0.000577497	1.23169	1.43765	1.56358	1.9002	1.23705	0.00231137	0.000803575	0.750295
“Ss_smad_8_c”	contig-70873:29032-31317	8.95235	10.547	11.5739	34.7454	39.8805	37.02	63.2513	65.6782	83.4152	35.28	33.5098	37.2471	11.8363	13.2445	14.0228	32.7766	30.3996	33.5622	19.5638	19.6272	23.6584
“Ss_smad_8_d”	contig-70873:29032-29941	0.000354474	0.00110823	0.140966	1.38905	0.000362071	0.00194804	2.62567	0.00143987	3.05035	0.00017119	0.000306103	0.000436346	0.764311	0.000781884	0.0516821	0.000789233	0.00019239	0.00487347	0.595935	1.25438	0.000190805
“Ss_smad_ncRNA_1”	contig-177297:96999-98561	0.471409	0.432923	0.446798	0.849903	0.738406	1.04879	0.648968	0.468123	0.781824	0.756731	0.753844	1.3739	0.318689	0.669577	1.15213	0.773372	0.416406	0.7528	1.17685	0.638714	1.16631
“Ss_smad_ncRNA_2”	contig-177297:96999-98561	1.25386	0.946321	0.924571	1.30646	2.64661	1.20123	2.24195	1.14282	1.42432	2.09645	1.80782	1.35066	1.48602	1.00784	1.30819	0.568035	1.3051	0.951437	2.4059	2.32877	3.1499
“Ss_sod_1”	contig-120773:2343-3281	382.598	330.766	336.324	182.019	180.246	185.608	199.252	202.037	198.273	303.051	319.137	324.714	381.082	391.162	398.622	167.859	143.431	131.065	183.151	180.865	192.848
“Ss_strm_1”	contig-1543:94975-96190	2.61183	2.38517	3.8645	38.9037	74.4555	66.9722	6.0372	1.99856	2.24397	1.40683	1.16462	1.45672	1.62182	2.1635	1.71208	125.959	63.7727	58.2489	34.9357	26.0975	46.5622
“Ss_tax_2”	contig-90584:28093-30840	0.864568	0.803468	0.715105	2.62947	1.92243	2.00603	3.64074	5.60708	6.29397	3.10644	3.57364	2.93805	1.22131	1.34624	1.3408	2.63492	2.21261	2.13322	1.33014	1.73522	1.51702
“Ss_tax_4”	contig-12066:47316-49857	0.765575	0.990605	0.884922	5.14181	5.51753	5.63319	35.2208	50.8973	41.6612	21.3103	20.7029	21.7971	1.91525	1.97726	1.98496	3.97942	4.82411	4.46207	1.75318	1.94359	1.66139
“Ss_tgh_1”	contig-2905:57267-58450	0.176424	0.158237	0.418288	0.539058	0.390412	0.587629	27.3356	5.92025	5.78512	0.135031	0.22713	0.0607399	0.107612	0.132429	0	0.0527449	0.0562003	0.0931123	0.274474	0.327305	0.302938
“Ss_tgh_2”	contig-78434:75462-76550	0.0429312	0.0649932	0.0687143	0.358507	0.22394	0.0735668	20.6157	23.2535	24.9569	0.655171	0.429714	0.621364	0	0.0290133	0.0275703	0.115597	0.123165	0.14287	0.0902263	0.029886	0.166017
“Ss_tgh_3”	contig-145787:51322-52376	0.179107	0.451968	0.406146	0.505975	0.318503	0.422089	1.93463	3.08482	2.60411	0.0220489	0.047184	0.25472	0.123046	0.0907981	0.0575364	0.361829	0.192754	0.170374	1.28652	0.810692	0.750677
“Ss_tgh_4”	contig-164035:163920-165168	0.114822	0.324539	0.122532	0.0225671	0.0217799	0.137771	0.028762	0	0	0.0452395	0.0242009	0	0.0946812	0.186288	0.177098	0.268102	0.153808	0.087402	0.0643844	0.095966	0.118493
“Ss_tgh_5”	contig-55657:86596-87792	0	0	0.0212255	0.0781564	0.0188673	0	0	0	0	0	0.0209558	0	0.0546117	0	0	0.0178448	0.0190137	0.0189017	0	0	0.0768707
“Ss_tgh_6”	contig-63525:233263-233882	0.676271	1.37033	0.611818	0.822178	0.296107	0.448389	1.11283	2.37697	2.32131	6.09614	6.33094	7.37356	1.30245	1.34379	0.949188	2.22035	7.34369	2.86033	1.25229	4.53629	1.36155
“Ss_tgh_7”	contig-181412:4630-5339	0.0418121	0.042307	0.0893495	4.37008	3.13331	3.56086	5.93579	4.27302	6.36696	7.61862	7.06941	7.24994	0.579157	1.19149	0.704983	3.97137	4.87385	5.86041	1.71107	2.05139	0.871117
“Ss_tigl_1”	contig-143745:40120-41619	0.768974	0.912326	0.723696	3.40316	3.7321	3.09662	0.678975	0.471435	0.92115	3.91212	3.5394	3.52709	0.619631	0.590278	0.656444	3.86101	3.25122	1.92964	1.79168	2.09481	1.54995
“Ss_udpgt_1”	contig-84930:87750-89313	1.96158	1.51719	1.46153	4.36281	2.11507	3.34457	0.151213	0.0209967	0.0630909	1.10866	0.820088	0.954535	2.53809	1.43238	1.58153	6.7443	6.7003	2.6599	4.35504	6.6602	3.44997
“Ss_udpgt_2”	contig-22815:34037-35612	0.823238	0.539538	0.702391	1.64226	1.41829	1.42029	10.0379	1.0293	1.86871	0.25611	0.202162	0.240201	0.0187845	0.0555518	0	0.257847	0.222437	0.506947	1.34204	1.10512	1.35662
“Ss_Y105E8B_9”	contig-96531:65016-67168	1.69694	1.88604	2.18152	8.31827	10.345	9.96342	3.24783	3.05868	1.78792	5.91868	6.12982	6.25839	2.9688	3.21683	2.56369	20.2656	10.6467	13.1762	8.47009	7.20808	8.86033
