# Supplementary material for: RNAseq Analysis of the Parasitic Nematode Strongyloides stercoralis Reveals Divergent Regulation of Canonical Dauer Pathways
Source: PLoS Negl Trop Dis. 2012 Oct 25;6(10):e1854. doi: 10.1371/journal.pntd.0001854 (PMC3493385; doi:10.1371/journal.pntd.0001854)
Supplement: Data S11 — RNAseq library preparation conditions and alignment statistics. (XLS) [file pntd.0001854.s024.xls]

## Sheet: RNA_samples
Date Isolated	Species/Strain	Description	Faeces Collection/Culture date	Culture temp. (°C)	Baermann Temp. (°C)	Agarose migrated/cleaned?	Worm Volume	Date worms frozen	Snap Frozen in TRIzol	Date RNA extracted	Bioanalyzer RIN
2011-09-28	Strongyloides stercoralis strain PV001	Free-living females (1-6 eggs per gonadal arm)	2011-09-26	21	29	Yes, at 29C for 1 hour	~40ul	2011-09-28	~20ul worms in 200ul TRIzol	2011-09-30	8.8
2011-10-12	Strongyloides stercoralis strain PV001	Free-living females (2-6 eggs per gonadal arm)	2011-10-10	20.6	29	Yes, at 27C for 1 hour	~15ul	2011-10-12	~15ul worms in 200ul TRIzol	2011-10-13	10
2011-10-13	Strongyloides stercoralis strain PV001	Free-living females (2-10 eggs per gonadal arm)	2011-10-11	20.5	28	Yes, at 29C for 1 hour	~15ul	2011-10-13	~15ul worms in 200ul TRIzol	2011-10-13	8.9
2011-09-30	Strongyloides stercoralis strain PV001	Post-free-living L1	2011-09-27	21	29	Yes, at 29C for 2 hours	~40ul	2011-09-30	~40ul worms in 200ul TRIzol	2011-09-30	10
2011-10-10	Strongyloides stercoralis strain PV001	Post-free-living L1	2011-10-07	20.5	29	Yes, at 28.5C for 2 hours	~10ul	2011-10-10	~10ul worms in 200ul TRIzol	2011-10-13	10
2011-10-17	Strongyloides stercoralis strain PV001	Post-free-living L1	2011-10-14	20.5	29	Yes, at 29.5C for 2 hours	~20ul	2011-10-17	~20ul worms in 200ul TRIzol	2011-10-18	8.9
2011-08-03	Strongyloides stercoralis strain PV001	young L3i	2011-07-26	21	30	Yes, at 28.5C for 2 hrs	1000ul	2011-08-03	200ul worms in 200ul TRIzol	2011-09-19	10
2011-09-23	Strongyloides stercoralis strain PV001	L3i	2011-09-16	25	28	Yes, at 29C for 1 hour (Note: worms washed in diH2O before migration)	2ml	2011-09-23	200ul worms in 200ul TRIzol	2011-09-30	9.5
2011-11-04	Strongyloides stercoralis strain PV001	L3i	2011-10-25	21	27	Yes, at 27.5C for 30 min (Note: worms washed in diH2O before migration)	~1ml+	2011-11-04	200ul worms in 200ul TRIzol	2011-11-08	9.6
2011-11-07	Strongyloides stercoralis strain PV001	In vivo activated L3i (L3+) from Gerbil 1	Gerbils infected on 4 Nov 2011	Washed several times in DMEM + Gentamicin at 37C		No	~40ul	2011-11-07	~40ul worms in 200ul TRIzol	2011-11-08	8.3
2011-11-07	Strongyloides stercoralis strain PV001	In vivo activated L3i (L3+) from Gerbil 2	Gerbils infected on 4 Nov 2011	Washed several times in DMEM + Gentamicin at 37C		No	~40ul	2011-11-07	~40ul worms in 200ul TRIzol	2011-11-08	8.8
2011-11-07	Strongyloides stercoralis strain PV001	In vivo activated L3i (L3+) from Gerbil 3	Gerbils infected on 4 Nov 2011	Washed several times in DMEM + Gentamicin at 37C		No	~40ul	2011-11-07	~40ul worms in 200ul TRIzol	2011-11-08	8.2
2011-10-14	Strongyloides stercoralis strain PV001	Parasitic females from Gerbil 1	Gerbils infected on 23 Sep 2011	Picked to DMEM + Gentamicin		No	~15ul	2011-10-14	~15ul worms in 200ul TRIzol	2011-10-18	9.1
2011-10-14	Strongyloides stercoralis strain PV001	Parasitic females from Gerbil 2	Gerbils infected on 23 Sep 2011	Picked to DMEM + Gentamicin		No	~15ul	2011-10-14	~15ul worms in 200ul TRIzol	2011-10-18	9.7
2011-10-14	Strongyloides stercoralis strain PV001	Parasitic females from Gerbil 3	Gerbils infected on 23 Sep 2011	Picked to DMEM + Gentamicin		No	~15ul	2011-10-14	~15ul worms in 200ul TRIzol	2011-10-18	9.6
2011-09-27	Strongyloides stercoralis strain PV001	Post-parasitic L1	2011-09-27		29	Yes, at 25C for 2 hours	~20ul	2011-09-27	~20ul worms in 200ul TRIzol	2011-09-30	9.6
2011-10-13	Strongyloides stercoralis strain PV001	Post-parasitic L1	2011-10-13		28	Yes, at 28.8C for 2 hours	~20ul	2011-10-13	~20ul worms in 200ul TRIzol	2011-10-13	10
2011-10-17	Strongyloides stercoralis strain PV001	Post-parasitic L1	2011-10-17		28	Yes, at 28.5C for 2 hours	~20ul	2011-10-17	~20ul worms in 200ul TRIzol	2011-10-18	9.9
2011-09-29	Strongyloides stercoralis strain PV001	Post-parasitic ~L3 (late L2 to early L4, enriched for females)	2011-09-28	21	29	Yes, at 25C for 2 hours	~20ul	2011-09-29	~20ul worms in 200ul TRIzol	2011-09-30	10
2011-10-03	Strongyloides stercoralis strain PV001	Post-parasitic ~L3 (late L2 to early L4, enriched for females)	2011-10-02	21	29.5	Yes, at 29C for 1 hour	~15ul	2011-10-03	~15ul worms in 200ul TRIzol	2011-10-04	10
2011-10-12	Strongyloides stercoralis strain PV001	Post-parasitic ~L3 (late L2 to early L4, enriched for females)	2011-10-11	20.6	28	Yes, at 27C for 1 hour	~15ul	2011-10-12	~15ul worms in 200ul TRIzol	2011-10-13	10

## Sheet: RNAseq_Alignment_stats
TopHat parameters:	-r 25 --mate-std-dev 50 -a 6 -i 30 -I 20000 -p 4 --microexon-search --min-segment-intron 30 --max-segment-intron 20000
Sample		Number of reads in for TopHat	Number of reads out for TopHat	Number of reads with ≥ 1 alignment	Percentage of reads with ≥ 1 alignment	Total number of reads with ≥ 1 alignment
FL_Female_20110928	R1 (left)	63707299	63687489	47112571	0.7397	93226888
	R2 (right)	63707299	63552875	46114317	0.7256
FL_Female_20111012	R1 (left)	62084981	62066016	46772511	0.7536	92657953
	R2 (right)	62084981	61938059	45885442	0.7408
FL_Female_20111013	R1 (left)	59692468	59673702	44281004	0.7421	87722965
	R2 (right)	59692468	59548296	43441961	0.7295
PFL_L1_20110930	R1 (left)	63693144	63679652	47375444	0.744	94074400
	R2 (right)	63693144	63549232	46698956	0.7348
PFL_L1_20111010	R1 (left)	63921323	63908465	48764951	0.763	97092701
	R2 (right)	63921323	63781770	48327750	0.7577
PFL_L1_20111017	R1 (left)	75330900	75314723	54330899	0.7214	107996164
	R2 (right)	75330900	75159683	53665265	0.714
L3i_20110803	R1 (left)	50381831	50370090	36841213	0.7314	73368363
	R2 (right)	50381831	50258760	36527150	0.7268
L3i_20110923	R1 (left)	41205900	41196126	29195660	0.7087	58422438
	R2 (right)	41205900	41108838	29226778	0.711
L3i_20111104	R1 (left)	40706566	40696704	29379000	0.7219	58674373
	R2 (right)	40706566	40607042	29295373	0.7214
L3_plus_g1	R1 (left)	68856031	68839373	47665850	0.6924	94588408
	R2 (right)	68856031	68695473	46922558	0.6831
L3_plus_g2	R1 (left)	58462081	58448168	44597203	0.763	88501807
	R2 (right)	58462081	58328108	43904604	0.7527
L3_plus_g3	R1 (left)	62275012	62259746	45749676	0.7348	90653964
	R2 (right)	62275012	62129183	44904288	0.7228
P_Female_g1	R1 (left)	43670360	43660498	34079124	0.7805	67987438
	R2 (right)	43670360	43566858	33908314	0.7783
P_Female_g2	R1 (left)	43376065	43366760	34502207	0.7956	68865525
	R2 (right)	43376065	43276123	34363318	0.794
P_Female_g3	R1 (left)	46141223	46130738	36670206	0.7949	73125001
	R2 (right)	46141223	46031352	36454795	0.792
PP_L1_20110927	R1 (left)	70262364	70252355	51094671	0.7273	102939683
	R2 (right)	70262364	70131283	51845012	0.7393
PP_L1_20111013	R1 (left)	64774233	64765383	47973142	0.7407	96730628
	R2 (right)	64774233	64655346	48757486	0.7541
PP_L1_20111017	R1 (left)	66025530	66016059	48586264	0.736	97809925
	R2 (right)	66025530	65901144	49223661	0.7469
PP_L3_20110929	R1 (left)	45051280	45041839	32843668	0.7292	67179862
	R2 (right)	45051280	44944501	34336194	0.764
PP_L3_20111003	R1 (left)	45088554	45079897	32998902	0.732	67530659
	R2 (right)	45088554	44985109	34531757	0.7676
PP_L3_20111012	R1 (left)	48613492	48603169	35842526	0.7375	73278191
	R2 (right)	48613492	48497066	37435665	0.7719
Totals		2366641274	2363703053	1752427336	0.741391
